# Supplementary material for: GENE-Counter: A Computational Pipeline for the Analysis of RNA-Seq Data for Gene Expression Differences
Source: PLoS One. 2011 Oct 6;6(10):e25279. doi: 10.1371/journal.pone.0025279 (PMC3188579; doi:10.1371/journal.pone.0025279)
Supplement: Table S3 — Differentially induced genes from analysis of microarrays. (XLS) [file pone.0025279.s004.xls]

## Sheet: Common Induced
Table S3: Differentially induced genes from analysis of microarrays*
Common Induced
AT1G02360
AT1G05010
AT1G05300
AT1G05575
AT1G06620
AT1G07630
AT1G08050
AT1G08090
AT1G08930
AT1G08940
AT1G09080
AT1G09560
AT1G09970
AT1G13110
AT1G15520
AT1G15670
AT1G16370
AT1G17380
AT1G17860
AT1G18390
AT1G19020
AT1G19180
AT1G19300
AT1G20350
AT1G21100
AT1G22410
AT1G22900
AT1G23140
AT1G23560
AT1G25370
AT1G25390
AT1G25500
AT1G26380
AT1G26410
AT1G26420
AT1G28380
AT1G28390
AT1G29690
AT1G30110
AT1G30135
AT1G30620
AT1G30700
AT1G32690
AT1G33030
AT1G43160
AT1G44350
AT1G44800
AT1G48850
AT1G49000
AT1G49030
AT1G49450
AT1G51620
AT1G51680
AT1G51790
AT1G51800
AT1G51820
AT1G51850
AT1G51860
AT1G51890
AT1G51920
AT1G52200
AT1G52760
AT1G52890
AT1G53310
AT1G53920
AT1G55450
AT1G61120
AT1G61360
AT1G61370
AT1G61380
AT1G61560
AT1G61800
AT1G62300
AT1G63840
AT1G64170
AT1G64400
AT1G65240
AT1G65390
AT1G65500
AT1G65610
AT1G65690
AT1G65730
AT1G66830
AT1G67920
AT1G68620
AT1G69930
AT1G70140
AT1G70700
AT1G71697
AT1G72450
AT1G74000
AT1G74030
AT1G74360
AT1G74950
AT1G79680
AT1G80450
AT1G80460
AT1G80840
AT2G01450
AT2G02220
AT2G03410
AT2G05940
AT2G15760
AT2G16720
AT2G16900
AT2G17720
AT2G17740
AT2G17760
AT2G18690
AT2G19190
AT2G20010
AT2G20320
AT2G23320
AT2G24570
AT2G25680
AT2G27310
AT2G27660
AT2G27690
AT2G28710
AT2G28890
AT2G29100
AT2G29460
AT2G30360
AT2G30750
AT2G32660
AT2G35910
AT2G35930
AT2G35980
AT2G36380
AT2G36690
AT2G36950
AT2G37040
AT2G38250
AT2G38870
AT2G39200
AT2G39210
AT2G39380
AT2G39420
AT2G39530
AT2G39660
AT2G42060
AT2G42350
AT2G42360
AT2G43590
AT2G43620
AT2G44370
AT2G44790
AT2G45220
AT2G45290
AT2G47550
AT3G01830
AT3G01970
AT3G02800
AT3G02875
AT3G04110
AT3G06300
AT3G06350
AT3G07390
AT3G08720
AT3G10985
AT3G11820
AT3G13790
AT3G14050
AT3G14060
AT3G16530
AT3G18560
AT3G18830
AT3G19010
AT3G19660
AT3G20410
AT3G21080
AT3G21230
AT3G21240
AT3G21700
AT3G22160
AT3G23550
AT3G25610
AT3G25780
AT3G26210
AT3G26830
AT3G43250
AT3G43270
AT3G45060
AT3G45290
AT3G46280
AT3G46690
AT3G46930
AT3G47380
AT3G47420
AT3G48570
AT3G48850
AT3G49210
AT3G49370
AT3G49620
AT3G49780
AT3G50260
AT3G50740
AT3G51330
AT3G51440
AT3G51450
AT3G52190
AT3G52400
AT3G52450
AT3G53180
AT3G54150
AT3G54420
AT3G54640
AT3G55150
AT3G55470
AT3G57550
AT3G59700
AT3G62150
AT3G63380
AT4G01250
AT4G01700
AT4G01720
AT4G02330
AT4G02380
AT4G04510
AT4G08770
AT4G09420
AT4G12120
AT4G12470
AT4G12480
AT4G12490
AT4G12500
AT4G16260
AT4G16350
AT4G17500
AT4G17615
AT4G18430
AT4G19230
AT4G19370
AT4G19810
AT4G20000
AT4G20460
AT4G20780
AT4G20830
AT4G20860
AT4G21120
AT4G21390
AT4G21400
AT4G21410
AT4G21680
AT4G22470
AT4G22530
AT4G23010
AT4G23190
AT4G23210
AT4G23220
AT4G23260
AT4G23280
AT4G23300
AT4G24240
AT4G25350
AT4G28350
AT4G29700
AT4G29740
AT4G30060
AT4G30190
AT4G31500
AT4G31550
AT4G32650
AT4G32870
AT4G33050
AT4G34050
AT4G34150
AT4G34200
AT4G36640
AT4G37640
AT4G38540
AT4G39230
AT4G39270
AT4G39780
AT4G39890
AT4G39950
AT5G01550
AT5G01560
AT5G02100
AT5G03610
AT5G03630
AT5G03700
AT5G05140
AT5G05190
AT5G05730
AT5G06570
AT5G06860
AT5G07100
AT5G08240
AT5G11670
AT5G11970
AT5G12340
AT5G12880
AT5G12930
AT5G13080
AT5G13220
AT5G13420
AT5G14700
AT5G15730
AT5G15870
AT5G18150
AT5G20050
AT5G22250
AT5G24230
AT5G24430
AT5G24760
AT5G25450
AT5G25930
AT5G26340
AT5G26920
AT5G27420
AT5G27520
AT5G33290
AT5G35735
AT5G36220
AT5G37580
AT5G37600
AT5G38710
AT5G38900
AT5G39580
AT5G39785
AT5G40760
AT5G40780
AT5G41100
AT5G42010
AT5G42830
AT5G43580
AT5G44290
AT5G44380
AT5G44390
AT5G44910
AT5G45090
AT5G46050
AT5G46080
AT5G47220
AT5G47730
AT5G48400
AT5G48410
AT5G48430
AT5G50200
AT5G51060
AT5G51830
AT5G52830
AT5G53110
AT5G54160
AT5G55120
AT5G55560
AT5G55930
AT5G57220
AT5G58350
AT5G58650
AT5G58940
AT5G59680
AT5G60630
AT5G61560
AT5G61890
AT5G62150
AT5G64100
AT5G64120
AT5G64890
AT5G64905
AT5G65600
AT5G67080
AT5G67210
AT5G67340
AT5G67450
Differentially expression was based on the overlap of genes identified using four different methods. The results from each of these methods are presented in the subsequent sheets. The Microarray data used in this study are deposited at the Genome Expression Omnibus (http://www.ncbi.nlm.nih.gov/geo/) under accession no. GSE25818.

## Sheet: BRAT
Gene	MgCl2.1	MgCl2.2	MgCl2.3	hrcC.1	hrcC.2	hrcC.3	FC	P-val	Corrected P-val	Direction
AT2G43590	7.13522	7.2804	6.53815	8.78558	10.1554	9.60703	5.78142	0.0052431	0.0499749	up
AT1G70790	8.00943	8.00815	7.99405	8.1799	8.09713	8.16524	1.10462	0.0052369	0.0499994	up
AT4G16260	6.19807	7.11544	6.45903	9.10697	8.50504	8.27807	4.11011	0.0052005	0.0498605	up
AT5G12480	6.53237	6.29625	6.5795	7.23454	7.03697	7.00926	1.54138	0.0052	0.0498767	up
AT5G64530	5.05358	4.93045	5.00053	6.11594	5.62001	5.76515	1.78863	0.0051983	0.0498814	up
AT3G03490	8.91003	8.81499	8.83073	9.04597	9.00578	9.0299	1.1292	0.0051957	0.0498984	up
AT2G38490	4.97518	4.9863	4.93068	5.22594	5.32031	5.16178	1.20745	0.0051822	0.0498107	up
AT5G10820	7.30653	7.31403	7.31002	8.22868	8.24485	8.45238	1.99785	0.005164	0.0496986	up
AT3G01340	9.54775	9.68174	9.66247	9.87763	9.85132	9.90425	1.1868	0.00516	0.049702	up
AT3G11840	7.42808	7.2336	7.77531	8.63194	8.31869	8.55894	2.03382	0.0051586	0.0497096	up
AT1G09920	9.08481	9.18169	8.99175	9.42356	9.37173	9.44459	1.25459	0.0051576	0.0497209	up
AT4G05390	7.47416	7.74067	7.9319	8.50634	8.43642	8.44627	1.6788	0.0051379	0.0496359	up
AT1G15950	10.7915	10.4906	10.4455	11.284	11.1986	11.1583	1.55588	0.0051357	0.0496567	up
AT5G54110	9.60916	9.29885	9.1575	10.2929	10.2822	10.0574	1.80959	0.0051224	0.0495701	up
AT4G30340	6.53942	6.7966	6.87569	7.3677	7.42093	7.65022	1.67294	0.0051187	0.0495975	up
AT3G57890	9.08756	9.17806	9.04547	9.36977	9.43132	9.32937	1.20842	0.0051032	0.0494893	up
AT1G33390	6.78679	6.74293	7.02411	7.53933	7.52066	7.86556	1.72976	0.0051004	0.0494832	up
AT1G03370	8.54685	8.13981	8.66267	9.42714	9.35391	9.67526	2.05005	0.0050978	0.049479	up
AT5G02500	13.5356	13.6025	13.6271	13.9204	13.8747	13.7835	1.20673	0.0050828	0.0493544	up
AT4G39950	9.42795	9.66297	9.7657	11.1619	10.5336	10.7109	2.27087	0.0050591	0.0491871	up
AT3G10730	8.07779	8.02021	8.05697	8.47621	8.43295	8.70915	1.40228	0.0050577	0.0491945	up
AT1G27461	4.43259	4.42446	4.442	4.50752	4.4774	4.4863	1.04058	0.0050375	0.0491027	up
AT5G58650	8.32064	7.92087	7.60533	9.19881	9.04117	9.17178	2.27885	0.0050238	0.0489901	up
AT4G31500	12.1971	11.9446	12.577	13.8088	13.3547	13.4321	2.44918	0.0050227	0.0490003	up
AT1G04980	8.95038	8.86011	9.33904	9.89717	10.0332	10.2621	2.01997	0.0050226	0.0490203	up
AT2G47550	5.87423	5.92302	5.59733	7.58707	9.16356	8.76431	6.52867	0.0050172	0.0490306	up
AT2G43510	12.9147	12.7775	12.6503	13.23	13.4718	13.3981	1.50091	0.0049993	0.0488975	up
AT2G43630	9.87818	9.95614	10.0426	10.2143	10.2914	10.3118	1.24274	0.0049976	0.0489019	up
AT1G21670	11.4758	11.2703	10.927	12.1109	12.3886	12.1981	2.01129	0.0049774	0.0487251	up
AT1G23070	4.61578	4.53874	4.60233	4.80372	4.75091	4.7344	1.13084	0.004977	0.0487421	up
AT1G69410	11.8581	11.8525	11.6811	12.305	12.6848	12.6378	1.67631	0.0049633	0.0486497	up
AT1G55970	5.53931	5.56462	5.68938	5.94001	6.17858	6.07752	1.38281	0.0049398	0.0485236	up
AT4G39890	6.93415	6.41699	6.61424	7.63274	8.14945	8.226	2.54489	0.0049178	0.0483492	up
AT1G55310	8.70825	8.53811	8.66496	8.9326	9.02802	9.08075	1.29835	0.0049175	0.0483671	up
AT1G28960	7.8957	7.79715	7.91116	8.16211	8.10687	8.07506	1.18647	0.0049033	0.0482482	up
AT2G01140	9.89967	10.0003	10.0046	10.1748	10.2797	10.2818	1.21188	0.004895	0.0482915	up
AT4G32730	7.02584	6.87972	6.92712	7.26964	7.19089	7.31034	1.24205	0.0048828	0.048192	up
AT5G43930	7.69216	7.77642	7.61228	8.01466	8.21925	8.12934	1.34487	0.0048775	0.0482023	up
AT5G11980	8.81606	8.89453	8.86858	9.1282	9.10656	9.26373	1.23665	0.0048615	0.0481067	up
AT2G22425	10.4186	10.3588	10.3781	10.6259	10.5252	10.6079	1.14964	0.0048612	0.0481246	up
AT3G12480	8.26306	8.14324	8.09929	8.46862	8.57212	8.47253	1.26216	0.0048563	0.0481179	up
AT1G36640	4.11514	3.881	4.1369	4.48686	4.6412	4.592	1.44294	0.0048446	0.0480228	up
AT5G10520	5.36547	5.11947	5.53182	6.32263	6.33985	6.02466	1.85334	0.0048359	0.048041	up
AT5G51710	8.13546	7.93433	8.13722	8.43335	8.47171	8.51934	1.32482	0.0048222	0.0479257	up
AT5G42050	11.2102	10.9181	10.8484	11.6579	11.9597	11.7649	1.74338	0.0048045	0.0477706	up
AT5G04980	6.29045	6.28912	6.21422	6.64554	6.89318	6.66722	1.38579	0.0047839	0.0476489	up
AT1G14330	9.64292	9.44742	9.30115	10.0348	10.0343	10.1684	1.5319	0.004781	0.0476825	up
AT1G66340	7.92789	8.06904	8.0339	8.23983	8.29706	8.26898	1.19611	0.0047591	0.0475056	up
AT1G25500	6.98472	6.81232	7.3173	8.34694	7.93009	8.39073	2.2728	0.0047435	0.0473914	up
AT3G47960	11.2861	11.4055	11.6278	11.9821	12.0396	12.035	1.49389	0.0047186	0.0472046	up
AT3G19790	8.1877	8.31747	8.45082	8.81126	9.02053	9.10783	1.58141	0.0047186	0.0472253	up
AT5G59680	5.3026	5.43238	5.24187	6.81167	7.00179	6.23164	2.5599	0.0047163	0.0472438	up
AT3G63010	6.98332	6.95502	7.13881	7.87765	7.85641	7.85348	1.78608	0.0047156	0.0472575	up
AT1G12640	9.47247	9.13282	9.25006	9.89613	9.85963	9.83075	1.4918	0.004703	0.0471727	up
AT5G01550	6.38441	6.25892	5.83896	7.85472	8.89658	7.99135	4.24801	0.004682	0.0470034	up
AT1G02330	8.1678	8.14414	8.25146	8.55515	8.41188	8.51621	1.2368	0.0046644	0.0468886	up
AT1G75170	6.58502	6.27408	6.27892	7.4342	7.11025	7.12268	1.79382	0.0046579	0.0469474	up
AT3G02190	9.75497	9.79552	9.5772	10.0754	10.1358	10.1032	1.31545	0.0046565	0.0469956	up
AT1G25280	8.71827	8.50404	8.88059	9.49382	9.35389	9.65972	1.74293	0.0046561	0.0470124	up
AT5G44850	4.62669	4.59317	4.5412	4.91204	4.78314	4.83565	1.19465	0.0046553	0.0470251	up
AT1G16900	8.06274	8.16764	8.17356	8.33606	8.39041	8.35289	1.16889	0.0046434	0.0469257	up
AT3G02140	5.22171	5.15325	5.10051	5.90613	6.44702	6.01765	1.95221	0.0046037	0.04669	up
AT1G72800	8.12843	8.07549	8.21823	8.45957	8.39321	8.3878	1.20816	0.0045985	0.046658	up
AT3G53810	8.05768	7.62915	7.436	8.70812	8.92825	8.83052	2.16547	0.0045819	0.046531	up
AT1G20575	8.7073	8.60368	8.71035	9.04624	9.27726	9.07912	1.37595	0.0045628	0.0463576	up
AT3G29400	8.69348	8.24381	8.30645	9.23514	9.21562	9.38614	1.82057	0.004562	0.0463702	up
AT1G10410	9.68357	9.60624	9.3315	10.3002	10.6646	10.3495	1.86303	0.0045593	0.0463841	up
AT3G26020	7.7902	7.43634	7.73743	8.27282	8.38644	8.29626	1.5843	0.0045434	0.0462842	up
AT1G61610	5.2785	5.5397	5.30387	6.22785	6.83019	6.43367	2.17831	0.004538	0.0462913	up
AT3G28940	11.2376	11.246	11.3265	11.9232	11.6316	11.7911	1.42596	0.0045202	0.046213	up
AT1G09560	11.4699	10.7568	10.7598	12.2782	12.5109	12.5018	2.70343	0.0045041	0.0461104	up
AT1G04120	8.43608	8.51746	8.80118	9.18699	9.33604	9.2957	1.61105	0.0044817	0.0460257	up
AT5G04020	7.47693	7.37141	7.42321	7.84265	8.1012	7.86146	1.42529	0.0044811	0.0460403	up
AT3G18430	9.5532	9.53527	9.49012	9.65855	9.64451	9.63011	1.08538	0.0044787	0.0460364	up
AT2G36950	9.32361	9.36112	8.75139	10.4387	10.7919	10.3487	2.60457	0.0044641	0.045907	up
AT3G14060	9.0299	8.78844	8.24394	10.0823	10.5652	10.1821	3.00862	0.004461	0.0459165	up
AT5G58350	9.71649	9.49056	8.91651	10.8402	11.1344	10.7465	2.89291	0.0044581	0.0459074	up
AT1G21750	11.0813	11.007	11.4318	12.0582	11.9304	12.2153	1.8591	0.0044429	0.0458129	up
AT4G17990	4.38125	4.38172	4.41232	4.46112	4.46528	4.4914	1.05763	0.0044413	0.0458171	up
AT5G06660	9.0997	9.23868	9.15607	9.52168	9.40641	9.50634	1.24257	0.0044398	0.0458224	up
AT5G58890	4.637	4.66792	4.60545	4.76218	4.82309	4.77453	1.10942	0.0044395	0.04584	up
AT1G64405	4.19508	4.39294	4.26553	4.61418	4.64977	4.61502	1.26734	0.0044369	0.0458547	up
AT1G26690	8.85403	8.49585	8.89903	9.63522	9.5868	9.44749	1.7494	0.0044248	0.0457503	up
AT2G38960	6.29703	6.35356	6.54455	7.36189	6.99363	7.37812	1.79772	0.0044234	0.0457774	up
AT5G64700	5.90305	6.05932	5.6694	6.71847	7.02272	6.66111	1.89672	0.0044188	0.0457921	up
AT3G47550	10.1345	9.8013	9.89062	10.6219	10.5246	10.5134	1.52746	0.0043969	0.0456897	up
AT5G53060	5.92107	5.89025	6.10168	6.44937	6.39158	6.5821	1.4175	0.0043961	0.045723	up
AT5G04520	7.23009	7.17948	7.01677	7.53662	7.53811	7.65051	1.35001	0.0043809	0.0455857	up
AT4G20830	10.7988	10.5953	10.1695	11.5986	11.978	11.7478	2.38435	0.0043629	0.0454399	up
AT2G33870	4.23003	4.23829	4.19045	4.3588	4.46244	4.43015	1.14674	0.0043611	0.0454419	up
AT5G47220	7.90688	7.54198	7.99274	9.98874	9.23873	9.22671	3.18405	0.0043592	0.0454636	up
AT3G51670	10.2963	10.1015	9.91849	10.9706	11.1432	10.794	1.81992	0.0043553	0.0454438	up
AT1G76700	7.58208	7.61286	7.34304	8.16877	8.12607	7.99347	1.49842	0.0043429	0.0453351	up
AT5G16190	6.17113	5.85752	6.00285	6.92348	6.6093	6.74199	1.67918	0.0043389	0.0453764	up
AT1G65610	7.18791	6.8833	7.21926	8.17132	8.60843	8.97318	2.80401	0.0043229	0.0452506	up
AT4G13510	11.7505	11.2791	11.7679	12.6058	12.4831	12.6757	1.98485	0.0043209	0.0452504	up
AT5G13500	8.6219	8.55696	8.60058	9.02718	9.05571	9.31123	1.45219	0.0043151	0.0452104	up
AT2G27510	8.93385	8.99558	8.64496	9.71408	9.95829	9.58756	1.85984	0.0042963	0.0450549	up
AT1G61120	8.61344	7.92727	8.70061	10.9324	10.027	10.7581	4.46521	0.0042958	0.0450703	up
AT1G07570	7.29206	7.32298	7.50195	7.89855	8.13681	8.25759	1.65327	0.0042782	0.044927	up
AT1G09080	6.16282	5.3702	5.92007	7.45048	7.19057	7.71956	3.10769	0.0042646	0.0448048	up
AT1G68150	4.34963	4.22362	4.24754	5.18781	5.74227	5.19169	2.14403	0.0042635	0.0448346	up
AT1G61770	9.20782	9.31986	9.45549	9.86947	9.80257	10.0275	1.4867	0.0042631	0.044851	up
AT1G02580	5.47208	5.33311	5.38218	5.75132	5.72906	5.63947	1.24042	0.0042609	0.0448486	up
AT2G38360	8.26355	8.22327	7.91405	8.76053	8.92179	8.8255	1.62712	0.0042413	0.0447042	up
AT2G30870	13.1039	13.2275	13.4161	13.8618	13.7512	13.8361	1.48165	0.0042215	0.0446606	up
AT1G20980	9.19808	8.99656	9.20754	9.74915	9.80858	9.57462	1.49146	0.0042174	0.0446794	up
AT1G65390	8.32518	9.02618	7.53811	10.8033	11.2775	10.8387	6.39379	0.0042044	0.0445831	up
AT5G47120	11.9918	11.6337	11.7529	12.4205	12.5328	12.6685	1.67925	0.0042041	0.0446006	up
AT1G50740	9.72286	9.26339	9.47752	10.3896	10.2224	10.3935	1.79903	0.0041978	0.0445752	up
AT3G05580	7.43131	7.2568	7.17376	7.86912	8.22418	8.02113	1.68279	0.0041976	0.0445939	up
AT1G70140	7.87742	8.11065	7.39143	8.98553	9.31169	9.36508	2.68999	0.0041807	0.0444765	up
AT2G43000	5.04026	5.23176	4.93484	5.80754	6.00885	5.67855	1.69666	0.0041621	0.0443821	up
AT1G80840	8.77116	8.41448	8.00756	9.975	10.7323	10.1309	3.68506	0.0041438	0.044249	up
AT1G17230	5.58231	5.5134	5.844	6.22184	6.41802	6.34988	1.60586	0.0041436	0.0442676	up
AT2G16595	6.22597	5.95365	6.07944	6.86003	7.14038	7.41482	2.07349	0.0041398	0.0442685	up
AT5G01560	5.29658	5.28807	4.58501	6.82717	7.66319	6.9299	4.23844	0.0041397	0.0442882	up
AT4G27730	7.0617	7.09884	6.5483	7.8978	8.00833	8.02169	2.1038	0.0041374	0.0443051	up
AT2G01600	9.17223	9.02621	9.01972	9.71342	9.50485	9.80542	1.51766	0.0041168	0.0441883	up
AT1G30700	6.88253	6.7841	4.86364	10.2978	10.9596	9.98502	18.8618	0.0041042	0.0440738	up
AT4G08180	7.25247	7.04232	7.39872	8.15725	7.89936	8.2506	1.82923	0.0041015	0.0440655	up
AT3G14380	5.6118	5.56071	5.4782	5.79575	5.78542	5.85235	1.19825	0.0040983	0.0440519	up
AT5G43380	7.46729	7.58692	7.59071	7.95762	8.20126	8.00067	1.419	0.0040816	0.0439138	up
AT5G18900	9.34707	9.26829	9.39435	9.86614	9.65209	9.77183	1.34424	0.0040625	0.0437702	up
AT2G40765	10.0995	10.1695	10.2457	10.594	10.4476	10.5577	1.28476	0.0040615	0.0437801	up
AT3G47380	9.97435	10.1124	9.5116	10.9558	11.3888	11.3926	2.60207	0.0040392	0.0435809	up
AT2G40110	6.3167	6.17585	6.22166	7.36602	6.9037	7.40412	1.98143	0.0040246	0.043444	up
AT3G12620	9.14462	8.97499	9.18116	9.54322	9.57111	9.73233	1.42928	0.0040157	0.0434713	up
AT1G79450	6.66507	6.2713	6.6335	7.70676	7.35578	7.79354	2.13673	0.0039987	0.043349	up
AT3G27610	6.5204	6.37104	6.67261	7.19813	7.36331	7.09481	1.62157	0.0039796	0.0432036	up
AT5G38310	4.72796	4.67743	4.81182	5.12994	5.40654	5.27141	1.44416	0.0039783	0.04321	up
AT1G62422	7.77917	7.71772	7.54276	8.13442	8.16945	8.08215	1.3649	0.0039623	0.0431184	up
AT1G74000	6.9561	7.07594	6.78851	7.79502	8.41178	8.14714	2.26232	0.0039416	0.0429751	up
AT2G32850	8.68231	8.66329	8.46327	9.12295	9.04218	9.02035	1.37446	0.0039214	0.0428573	up
AT5G59160	10.0539	10.0893	10.0315	10.43	10.4481	10.283	1.25596	0.0039162	0.0428621	up
AT2G39660	9.86403	9.68647	9.54454	10.7546	11.2688	10.7065	2.31598	0.0039045	0.0427751	up
AT2G24600	8.83266	8.2576	8.45378	9.47767	9.65437	9.72306	2.14903	0.0038803	0.0426534	up
AT1G51600	6.93156	6.85665	6.91171	7.19194	7.09221	7.10652	1.17304	0.0038783	0.0426725	up
AT2G45010	9.5458	9.2319	9.48877	10.0844	9.99215	10.1769	1.58265	0.0038755	0.0426623	up
AT5G61560	7.67104	7.56248	7.03667	9.00569	9.44312	8.78659	3.14938	0.0038391	0.042446	up
AT5G40650	10.0356	10.0988	10.0561	10.2731	10.4119	10.3175	1.20639	0.0038245	0.0423051	up
AT5G48370	8.97383	8.78278	8.58002	9.67732	9.50027	9.49028	1.71366	0.0038185	0.0423619	up
AT3G13910	9.45193	9.00947	9.23978	10.1349	10.1967	9.97412	1.82537	0.0038152	0.0423872	up
AT2G26920	8.23119	8.19579	8.38195	8.62794	8.77578	8.69551	1.34733	0.0038033	0.0422756	up
AT1G19270	8.14079	7.81423	8.10236	8.76735	8.63279	8.85083	1.66001	0.003784	0.0421638	up
AT4G31550	9.09735	9.0572	8.52857	10.4248	11.0421	10.3624	3.28382	0.0037837	0.042181	up
AT5G50440	6.43444	6.19542	6.42725	6.81329	6.85795	6.82867	1.39564	0.0037812	0.0421738	up
AT4G17895	7.0161	6.94148	6.90179	7.30048	7.281	7.18148	1.23216	0.0037764	0.0421615	up
AT2G42350	6.31971	6.03182	5.68147	7.07726	7.22002	7.16944	2.21081	0.003764	0.0420642	up
AT1G27000	10.8213	10.747	10.742	10.9176	10.9492	10.955	1.12545	0.0037605	0.0420663	up
AT1G08050	8.18164	7.4954	7.7498	9.13664	8.95798	9.10588	2.39146	0.0037575	0.0420534	up
AT3G02150	7.78305	7.26279	7.68875	8.53685	8.80337	8.6303	2.11204	0.0037444	0.0419686	up
AT2G30990	8.31416	8.22505	8.4769	8.76182	8.8199	8.83728	1.38284	0.0037428	0.0419713	up
AT3G07090	10.8449	10.6015	10.5626	11.2288	11.257	11.1815	1.46691	0.0037192	0.04183	up
AT3G01540	10.4885	10.5184	10.3565	11.0262	10.9484	10.8185	1.39141	0.0036993	0.0416678	up
AT4G19185	7.83907	7.7609	7.73892	8.03531	8.04524	8.15595	1.23046	0.0036845	0.0415421	up
AT2G22370	7.42942	7.45806	7.36119	7.64174	7.7784	7.74644	1.23625	0.0036844	0.0415616	up
AT2G47190	7.79044	7.4532	7.56557	8.32351	8.73034	8.62255	1.93956	0.0036793	0.0415863	up
AT4G34150	10.22	9.71064	9.69194	10.9218	11.2362	11.0421	2.28546	0.0036762	0.0416131	up
AT4G33050	10.6023	9.97501	10.5947	11.6685	11.9112	11.6693	2.56506	0.0036631	0.041506	up
AT2G37720	5.08631	4.95034	5.01672	5.87741	5.64511	6.11461	1.81662	0.0036429	0.0413182	up
AT3G20390	11.5919	11.6695	11.7299	11.9703	11.9454	12.0643	1.25664	0.0036241	0.0411254	up
AT5G54140	6.81556	6.38246	6.82982	7.74896	7.63654	8.00825	2.17644	0.0036205	0.0411255	up
AT1G27980	9.18099	8.91573	8.70775	9.87025	9.78251	9.74968	1.82259	0.0036196	0.0411358	up
AT4G25840	7.3368	7.23156	7.08	7.76662	8.02591	8.07182	1.66863	0.0036185	0.0411438	up
AT3G13445	7.92558	7.89955	7.79619	8.34663	8.19991	8.20881	1.29955	0.0036167	0.0411438	up
AT1G30630	10.8499	10.8385	10.6865	11.1294	11.1655	11.1031	1.26668	0.0035997	0.0409913	up
AT4G23210	10.0382	9.50115	10.1338	11.1035	11.4853	11.5754	2.82255	0.0035972	0.0410243	up
AT3G54640	10.5476	10.4232	10.8766	12.281	11.748	11.8044	2.5117	0.0035768	0.0408529	up
AT1G18470	9.26862	9.15064	9.23214	9.46076	9.43323	9.50408	1.18829	0.0035601	0.0407438	up
AT3G09440	12.4906	12.4028	12.3867	12.7683	12.8538	12.6946	1.27061	0.0035555	0.040732	up
AT1G77420	8.85226	8.60272	8.92762	9.68052	9.43535	9.51559	1.68135	0.003541	0.0406271	up
AT2G28890	8.98299	8.56815	9.13546	9.90361	10.0547	10.1738	2.21683	0.0035401	0.0406372	up
AT5G47910	8.86733	8.71021	8.87469	9.48526	9.90531	9.59141	1.79409	0.0035395	0.0406713	up
AT5G17490	5.30437	5.52675	5.14483	6.11251	5.9729	6.09014	1.66232	0.0035161	0.0405044	up
AT2G45220	8.76733	7.86723	7.01802	10.9783	11.2373	10.939	8.98392	0.0035157	0.0405203	up
AT1G26730	6.91583	7.04981	7.14049	7.70187	8.13959	8.08435	1.91839	0.0035011	0.0403724	up
AT5G20950	11.1796	11.1307	11.1775	11.5652	11.7322	11.875	1.47584	0.0034957	0.0403714	up
AT5G25450	8.4354	8.27375	7.89057	9.35058	9.60053	9.23873	2.29216	0.003495	0.0403837	up
AT5G57500	6.18328	6.10316	5.784	6.76763	7.02473	6.9348	1.8475	0.0034835	0.0402712	up
AT2G38870	12.9676	13.1023	12.4283	14.2127	14.4437	14.0989	2.67411	0.0034797	0.0402681	up
AT1G12000	9.03617	8.93393	9.23393	9.65221	9.76697	9.90418	1.63177	0.0034793	0.0402839	up
AT5G45090	6.36771	5.69963	5.92058	7.23273	7.18494	7.38212	2.41266	0.0034616	0.0401197	up
AT3G17860	10.0008	9.83423	9.96318	10.4113	10.598	10.7257	1.56438	0.0034612	0.0401355	up
AT1G11200	8.6205	8.39487	8.59298	9.16389	9.06195	9.32578	1.56673	0.0034612	0.0401559	up
AT3G52400	9.25804	8.37155	8.74197	10.308	10.5968	10.68	3.33515	0.0034602	0.0401647	up
AT1G02750	7.71607	7.65454	7.7159	7.98286	7.93736	7.87252	1.17724	0.0034574	0.0401527	up
AT3G59280	10.1695	10.1452	10.2903	10.6356	10.6531	10.5077	1.3169	0.0034571	0.0401696	up
AT1G10990	4.91536	4.94889	4.76013	5.31297	5.29934	5.22026	1.32201	0.0034383	0.0400123	up
AT5G57480	6.19507	6.1399	6.27838	7.03466	7.62985	7.26421	2.15117	0.0034193	0.039893	up
AT4G34110	11.8736	11.9233	11.7613	12.2707	12.2375	12.1539	1.29055	0.0034158	0.0399339	up
AT4G17615	7.9362	7.90787	7.7687	9.0998	9.74189	9.04769	2.68614	0.0033994	0.0397625	up
AT1G54170	7.37564	7.21143	7.26133	7.92502	7.82812	8.16312	1.61248	0.0033973	0.0397788	up
AT5G18310	10.8759	10.875	11.0707	11.4974	11.5151	11.7485	1.56532	0.0033952	0.0397746	up
AT5G51510	8.81278	8.90428	8.92788	9.16026	9.18206	9.28765	1.25557	0.0033822	0.0396427	up
AT5G06860	9.74332	9.41961	9.07193	10.6018	10.9978	10.8717	2.66134	0.0033611	0.0394968	up
AT5G47200	11.2698	11.0082	11.0715	11.6657	11.6161	11.5947	1.42307	0.0033599	0.0395234	up
AT4G11270	8.29612	8.24111	8.32409	8.54813	8.48667	8.6026	1.1964	0.0033446	0.0394248	up
AT5G13200	10.4167	10.3395	10.0276	11.127	11.3547	11.068	1.89472	0.0033439	0.0394369	up
AT3G51250	8.51318	8.55087	8.62221	8.85947	8.79938	8.9222	1.22966	0.0033434	0.0394514	up
AT1G07230	8.27017	8.42489	8.06563	8.90764	8.8854	8.94931	1.58069	0.0033422	0.0394577	up
AT3G52190	8.65402	8.46375	8.80643	9.65181	9.99032	10.3123	2.5375	0.0033396	0.0394474	up
AT5G41100	6.88355	6.7577	6.41479	7.66355	8.0685	7.78581	2.2252	0.0033228	0.0392897	up
AT2G15240	8.35588	8.26041	8.41024	8.75768	8.87677	9.0157	1.45519	0.0033215	0.0392947	up
AT1G77390	4.74902	4.71373	4.6839	5.0643	5.10467	5.28145	1.35153	0.003299	0.0391299	up
AT4G15093	7.44569	7.61963	7.55647	7.98156	7.86211	7.96299	1.3149	0.0032959	0.0391951	up
AT3G04670	8.42393	8.33491	8.1386	9.11838	9.03711	8.86444	1.63296	0.0032956	0.039212	up
AT2G45210	8.64704	8.59789	8.18275	9.50929	9.74056	9.43971	2.12475	0.0032791	0.0390972	up
AT2G35230	6.35705	6.296	6.32256	6.67108	6.59442	6.7802	1.28049	0.0032637	0.0389747	up
AT1G68620	7.77075	6.92106	6.44974	9.77487	9.45898	9.46393	5.73084	0.0032612	0.0390061	up
AT5G49830	8.95895	9.00205	8.94658	9.23368	9.24475	9.38157	1.24614	0.0032582	0.0390112	up
AT1G05000	5.72085	5.62573	5.33457	6.26782	6.31485	6.38549	1.69624	0.0032581	0.0390305	up
AT5G42650	12.1537	12.2075	12.2471	12.6848	12.6386	12.4926	1.32183	0.0032557	0.0390427	up
AT3G11320	7.8129	7.68273	7.81102	8.15531	8.19045	8.34883	1.37806	0.0032555	0.0390609	up
AT3G56110	9.08234	9.10529	9.13396	9.29913	9.35184	9.42718	1.19101	0.0032444	0.0389687	up
AT1G09250	7.39544	7.08187	6.96636	8.11984	8.47485	8.12823	2.13329	0.0032431	0.0389736	up
AT3G59700	7.38516	6.89668	6.85448	8.26135	8.73051	8.35395	2.64481	0.0032409	0.0389677	up
AT1G67850	8.34648	8.14075	8.58888	9.25182	9.13625	9.29437	1.82611	0.0032403	0.038981	up
AT4G01250	6.65815	6.10276	5.02846	9.0726	9.77731	9.04911	10.338	0.0032398	0.0389956	up
AT1G78800	8.11173	8.19245	8.20034	8.49078	8.41583	8.56271	1.24972	0.0032353	0.0389825	up
AT4G02350	7.48968	7.3254	7.30602	7.82189	8.06274	8.01726	1.509	0.0032236	0.0388621	up
AT4G14350	7.27148	7.09943	7.09486	7.62762	7.82172	7.6391	1.45487	0.0032162	0.0388345	up
AT1G14260	5.27024	5.34219	5.49003	5.82667	5.85574	5.99583	1.4392	0.0032156	0.0388478	up
AT1G71860	9.16398	9.0877	9.05596	9.50923	9.44279	9.36269	1.26198	0.0032042	0.0387306	up
AT3G17240	10.0292	10.0072	10.2828	10.6425	10.6921	10.7327	1.49762	0.0032032	0.038739	up
AT3G55450	9.9901	9.93197	10.2398	10.7146	10.6703	10.6284	1.53385	0.0032029	0.0387559	up
AT3G62580	9.88986	9.97843	9.88805	10.4011	10.2343	10.2586	1.30064	0.0032013	0.0387571	up
AT1G76900	9.50725	9.23274	9.40099	9.87221	9.89605	9.94857	1.43921	0.0031979	0.0387571	up
AT2G34690	10.689	10.7218	10.6693	10.9468	10.8884	10.8505	1.15021	0.0031971	0.038768	up
AT4G29740	8.71843	8.38336	8.93998	9.68091	9.8942	9.98581	2.25488	0.0031834	0.0386636	up
AT5G07440	9.83271	9.52916	9.43451	10.4054	10.7553	10.6568	2.00979	0.0031806	0.0386501	up
AT2G02870	8.48262	8.25877	8.45525	9.00759	8.96808	8.84659	1.45586	0.0031796	0.0386586	up
AT4G19370	5.27801	4.79515	5.16936	6.90379	6.2579	6.80466	2.97855	0.0031765	0.0386415	up
AT2G23320	9.28374	9.05142	8.5183	10.4381	10.8015	10.4645	3.06708	0.003164	0.03851	up
AT5G58120	7.14881	6.97499	7.05926	7.73196	8.19991	8.06608	1.91626	0.0031618	0.0385037	up
AT5G14105	8.54656	8.51518	8.48461	8.71806	8.65833	8.66509	1.1212	0.0031594	0.0385156	up
AT3G14050	9.13118	8.68764	8.42571	10.2547	10.2641	9.99373	2.68084	0.0031582	0.0385422	up
AT4G23850	12.2886	12.0881	12.0525	12.7027	12.8373	12.6489	1.50171	0.0031569	0.038547	up
AT4G08320	7.21194	7.06988	7.08309	7.58634	7.47659	7.45678	1.3058	0.0031569	0.0385676	up
AT1G70300	7.93297	7.67287	7.6163	8.38283	8.6401	8.54528	1.71953	0.0031425	0.0384123	up
AT1G71697	8.94358	8.94851	8.47518	9.86259	10.3223	10.2831	2.57919	0.0031424	0.0384316	up
AT1G23560	4.67417	4.59414	4.30239	5.84223	6.62234	6.67525	3.62096	0.0031393	0.0384349	up
AT5G01750	12.906	12.8024	12.7217	13.1763	13.211	13.1377	1.28784	0.0031383	0.0384433	up
AT5G54650	7.00231	6.71523	6.60154	7.52854	7.78889	7.72031	1.87412	0.0031246	0.0382961	up
AT1G61800	7.99445	7.58446	7.5178	9.43037	8.83404	9.21026	2.74979	0.0031192	0.0383329	up
AT4G32070	6.63628	6.81363	6.62693	7.08572	7.08278	7.15618	1.33417	0.0031179	0.0383376	up
AT1G18380	5.88426	5.32474	5.59183	7.13966	7.47082	8.02793	3.85269	0.0031162	0.038358	up
AT3G47810	11.3872	11.3617	11.2607	11.6578	11.5864	11.6087	1.21513	0.0030814	0.0380529	up
AT4G23220	8.4538	7.84045	8.30804	9.79664	9.39373	9.80066	2.75664	0.0030812	0.038071	up
AT5G39580	8.16037	7.93643	6.48577	10.9829	11.6209	10.9217	12.5329	0.0030759	0.0380674	up
AT3G27890	10.4037	10.2596	10.491	10.8843	10.7979	10.8545	1.37632	0.0030756	0.0380843	up
AT5G16450	9.40077	9.47513	9.39559	9.68818	9.69373	9.60918	1.18088	0.003063	0.0379489	up
AT2G43350	8.2211	8.28301	8.31568	8.51757	8.49574	8.59574	1.20004	0.0030618	0.0379753	up
AT5G27420	7.94079	6.81159	6.97494	9.58586	10.2142	9.67338	5.98783	0.0030603	0.037998	up
AT2G30360	9.08585	9.05604	8.80221	9.87848	10.4356	10.3158	2.34338	0.0030439	0.0379182	up
AT2G29450	11.3528	11.433	11.259	12.0686	12.0024	11.8005	1.52509	0.0030436	0.0379352	up
AT1G05010	12.1037	11.769	12.3546	13.6245	13.1929	13.5154	2.58206	0.0030406	0.0379393	up
AT3G18560	7.36033	6.93086	6.39359	8.75322	9.20794	8.79069	4.06248	0.0030389	0.0379388	up
AT3G49370	5.83188	5.53479	5.82452	6.95578	6.86099	7.46894	2.57548	0.0030351	0.0379329	up
AT1G64040	10.1083	10.0764	9.97458	10.5	10.3657	10.526	1.32943	0.0030217	0.0378276	up
AT3G07100	9.0818	9.07628	9.1683	9.34301	9.32344	9.40531	1.18794	0.0030217	0.0378484	up
AT5G24090	5.50598	5.67091	5.57522	6.12228	6.32703	6.47365	1.65132	0.0030049	0.0377208	up
AT2G46140	6.71918	6.71821	6.53984	7.64514	7.81084	7.35241	1.92348	0.0030009	0.0376914	up
AT2G34840	7.90967	7.69443	7.87691	8.58771	8.33616	8.46562	1.55418	0.0029957	0.0377091	up
AT4G22530	9.10209	8.61816	8.73282	10.0569	10.0489	9.75586	2.19799	0.0029955	0.0377274	up
AT1G66830	5.88422	6.36085	6.18427	7.51468	7.35461	7.10434	2.26802	0.002982	0.0376405	up
AT1G75440	7.7384	7.82851	7.57876	8.45058	8.23701	8.31548	1.53595	0.0029795	0.0376298	up
AT4G04510	5.42327	5.37345	4.94253	6.55813	6.26736	6.32929	2.20154	0.0029631	0.0375266	up
AT4G26610	8.6831	8.52902	8.42287	9.10416	9.0131	9.12254	1.44888	0.0029565	0.0375891	up
AT4G19460	5.20925	5.12584	5.07599	5.9836	6.51569	6.1126	2.09498	0.0029397	0.0374172	up
AT5G58730	7.26626	7.27444	7.03259	7.98265	7.84478	7.75413	1.59044	0.0029388	0.0374475	up
AT4G04920	7.58284	7.41502	7.55161	7.84097	7.88987	7.91932	1.28958	0.0028777	0.036875	up
AT5G57020	9.61264	9.68143	9.64847	9.91637	9.82033	9.87333	1.16675	0.0028619	0.0367138	up
AT4G27435	5.60126	5.50137	5.48657	5.8267	5.7664	5.84863	1.21771	0.0028617	0.0367319	up
AT3G50260	8.71795	8.52111	8.06235	9.72127	10.0252	9.77386	2.65058	0.0028584	0.0367723	up
AT2G06050	11.6686	11.8078	12.091	12.871	12.6715	12.7234	1.8654	0.0028563	0.0367868	up
AT1G11580	9.03455	9.27329	9.24776	10.1252	9.98468	9.80184	1.72356	0.0028555	0.036818	up
AT4G28710	4.73866	4.80169	4.83729	5.2929	5.10691	5.27943	1.35085	0.0028419	0.0366842	up
AT4G35480	10.1955	9.71683	9.74289	10.9355	10.8613	10.9489	2.04225	0.0028404	0.0367063	up
AT1G11960	7.8025	7.87541	7.73265	8.3246	8.66533	8.57492	1.64501	0.0028384	0.0367013	up
AT3G21080	8.48586	7.69254	8.37963	9.75112	10.0747	9.95004	3.33864	0.0028214	0.0365644	up
AT1G19020	10.2704	10.0263	9.42925	11.6195	11.9341	11.5685	3.47909	0.0028171	0.036571	up
AT5G09620	10.5094	10.5447	10.5974	10.8607	10.8167	10.7556	1.19793	0.0028045	0.0364697	up
AT5G22000	9.48714	9.30501	9.36297	9.78856	9.7426	9.85277	1.32832	0.002802	0.0364996	up
AT3G15510	5.8058	6.05761	5.74715	6.60384	6.51419	6.48833	1.58586	0.0027989	0.0364801	up
AT2G02180	9.04552	8.85445	8.81084	9.36696	9.39131	9.44921	1.41313	0.0027988	0.0364996	up
AT5G22250	6.99259	6.42375	6.24797	8.20977	8.67368	8.19059	3.49003	0.0027823	0.0364302	up
AT5G44480	5.33843	5.47231	5.08119	6.28012	6.52513	6.16538	2.0367	0.0027817	0.0364433	up
AT1G09815	9.18673	9.12154	9.17654	9.85609	9.58658	9.6666	1.45547	0.0027797	0.036438	up
AT3G20770	9.68885	9.59558	9.58063	10.0203	9.88838	9.96274	1.26176	0.0027759	0.0364091	up
AT1G19380	10.873	10.6417	10.501	11.4658	11.7827	11.8035	2.01683	0.0027754	0.0364235	up
AT1G77370	10.0279	9.88023	9.82395	10.4613	10.3177	10.431	1.40701	0.0027631	0.036283	up
AT4G23280	6.11505	5.70297	6.22251	7.18068	7.67728	7.65611	2.81119	0.0027606	0.036271	up
AT3G24350	8.46689	8.37463	8.47749	8.7632	8.89203	8.95597	1.34792	0.002758	0.0362578	up
AT5G59420	10.5392	10.3429	10.2764	11.0252	10.8993	10.9521	1.48726	0.0027558	0.0362707	up
AT3G48760	9.19751	9.0775	9.05528	9.40342	9.45561	9.40641	1.24118	0.0027433	0.036127	up
AT4G12790	9.5406	9.35677	9.58615	10.186	10.0002	10.2126	1.5566	0.0027419	0.0361294	up
AT2G36880	11.3438	11.3874	11.7715	12.4272	12.58	12.7456	2.11898	0.0027227	0.0359387	up
AT4G08780	4.45169	4.35346	4.78576	5.37894	5.48594	5.40126	1.85541	0.002715	0.0359619	up
AT3G22850	8.11441	8.35534	8.25268	8.90011	9.24158	9.24748	1.85178	0.0027037	0.0358747	up
AT5G19440	11.9935	12.1095	11.9627	12.5589	12.7486	12.4982	1.49484	0.0027031	0.0359086	up
AT2G46510	7.87897	7.99717	7.84921	8.86309	8.90098	8.52134	1.8067	0.0027001	0.0359105	up
AT2G45140	9.45848	9.42427	9.29252	9.99568	9.82608	9.83637	1.40862	0.0026993	0.0359418	up
AT3G46830	8.85129	8.91224	8.99641	9.34361	9.22093	9.29031	1.28786	0.0026833	0.0358544	up
AT4G03320	7.87563	7.76413	7.72553	8.3247	8.59255	8.65527	1.66526	0.0026795	0.0358246	up
AT1G78210	10.1452	10.0126	10.3718	11.1647	10.9186	11.2134	1.89519	0.0026785	0.0358322	up
AT1G14910	8.18852	8.15006	8.16834	8.2989	8.29649	8.25771	1.08327	0.0026604	0.0356947	up
AT1G15520	6.47269	6.28339	6.3048	8.83094	7.84591	8.22598	3.85657	0.0026602	0.0357131	up
AT1G60440	9.43558	9.38963	9.24327	9.79313	9.74377	9.7388	1.32171	0.002658	0.0357677	up
AT3G14960	7.44536	7.52151	7.57913	7.95804	7.81804	7.93941	1.31024	0.0026411	0.0356244	up
AT3G01280	11.5493	11.5959	11.6357	11.8721	11.9605	11.8367	1.22785	0.0026406	0.0356387	up
AT5G24290	4.79062	5.0923	5.2479	5.99023	6.05399	5.90458	1.91763	0.0026401	0.0356531	up
AT1G06390	8.76971	8.79966	8.63742	9.06937	9.12463	9.07195	1.27726	0.0026387	0.0356764	up
AT3G51920	9.7718	9.5123	9.73894	10.2336	10.4319	10.3593	1.58804	0.002624	0.0355409	up
AT5G24400	9.26284	9.34205	9.17135	9.69596	9.60428	9.61736	1.30175	0.0026216	0.0355295	up
AT3G50590	9.54928	9.53074	9.49212	9.7282	9.83058	9.85275	1.21402	0.0026162	0.0356044	up
AT1G67060	7.27	7.03466	7.15139	7.81173	8.05374	8.18937	1.82293	0.0026151	0.0356106	up
AT4G37640	8.82021	8.28458	8.88579	9.90916	9.96695	10.1057	2.51473	0.0026151	0.0356319	up
AT1G35350	9.30263	9.02593	8.91201	9.85078	10.0172	9.90137	1.79367	0.0025984	0.0354467	up
AT5G35370	8.07826	7.87911	8.04343	8.48146	8.51287	8.65921	1.46501	0.0025844	0.035404	up
AT5G56350	10.3622	10.2348	10.4377	10.9574	11.2862	11.0681	1.6923	0.0025814	0.0353841	up
AT1G53430	8.60561	8.69488	8.45293	9.2774	9.66515	9.47363	1.85008	0.0025769	0.0353437	up
AT2G23150	8.31966	8.36914	8.43253	8.61298	8.69016	8.71209	1.22941	0.0025619	0.0351591	up
AT5G43060	8.6677	8.80005	8.5218	9.20312	9.36954	9.31313	1.5498	0.002556	0.0350992	up
AT1G16370	6.63725	6.76837	6.20284	8.33648	8.67536	7.96798	3.45924	0.0025448	0.0349665	up
AT2G21470	8.31639	8.07652	8.20733	8.87013	8.86015	8.69216	1.52351	0.0025384	0.0349628	up
AT4G25550	9.263	9.30751	9.37581	9.54502	9.6287	9.60236	1.21133	0.002536	0.0349931	up
AT2G43080	8.4361	8.38924	8.36398	8.69914	8.85831	8.88644	1.33625	0.0025209	0.0348269	up
AT3G20510	10.4404	10.0802	10.4184	11.356	11.1523	11.4777	2.02183	0.0025014	0.0346835	up
AT3G19130	9.01084	9.15003	9.32946	9.88867	9.77217	9.82188	1.58461	0.0024969	0.0346844	up
AT1G20920	7.30077	7.38058	7.40867	7.71565	7.61805	7.73149	1.25271	0.002479	0.0345409	up
AT5G50210	9.48096	9.47671	9.24923	10.0792	10.3634	10.1292	1.72703	0.0024769	0.034575	up
AT2G32980	8.73594	8.81604	8.74483	9.06336	8.98882	8.98258	1.1859	0.0024643	0.0344413	up
AT1G10230	6.98574	6.94791	6.92717	7.32842	7.42617	7.5687	1.40201	0.0024611	0.0344177	up
AT2G16700	10.5572	10.5553	10.6259	10.9149	11.0804	11.1239	1.37577	0.0024576	0.0343898	up
AT1G29690	7.95272	7.57009	7.50236	8.70019	9.07783	9.0706	2.41912	0.0024566	0.0343969	up
AT1G51850	6.56174	6.35246	5.85479	10.4757	10.5833	10.5415	19.3893	0.0024437	0.0342373	up
AT4G21790	10.1285	10.1507	10.3313	10.875	10.6847	10.781	1.49147	0.0024045	0.0338963	up
AT1G75230	7.09728	7.18902	6.97257	7.74299	8.08831	7.86628	1.75675	0.0023979	0.0339291	up
AT3G46690	6.03841	6.00875	5.38459	7.35214	7.34015	7.68056	3.13189	0.0023812	0.0337976	up
AT2G44100	11.1926	11.0576	11.0769	11.4824	11.4319	11.4025	1.25692	0.0023811	0.0338173	up
AT2G17130	9.54018	9.35636	9.7077	10.2732	10.266	10.4339	1.72861	0.0023803	0.033827	up
AT5G43580	5.38767	5.5888	4.91502	7.90536	9.27467	8.19962	8.95516	0.0023774	0.0339125	up
AT3G01970	6.83641	6.55669	6.292	7.90591	7.71399	7.6556	2.29231	0.002361	0.033763	up
AT2G22500	10.4176	10.365	10.2629	11.1753	11.6673	11.3329	2.06096	0.0023594	0.0337613	up
AT3G46930	6.56752	5.98703	6.46771	7.7445	8.08066	7.68317	2.81934	0.0023556	0.0337493	up
AT5G12170	6.40481	6.40471	6.72033	7.58893	7.29375	7.43754	1.90544	0.0023554	0.0337676	up
AT3G45040	8.94582	8.53365	8.61249	9.66311	9.71249	9.96702	2.11925	0.002341	0.033667	up
AT2G22890	6.06481	5.896	5.93501	6.65209	6.97089	7.06687	1.90705	0.0023387	0.0336764	up
AT5G67450	6.4986	5.61451	5.82284	8.27326	8.01584	8.75813	5.17094	0.0023366	0.0336887	up
AT3G53180	10.6123	10.605	10.2006	11.5499	11.9389	11.6414	2.3578	0.0023355	0.0337155	up
AT4G38120	4.88299	4.82366	4.82156	5.24566	5.09595	5.17368	1.25617	0.002317	0.0334908	up
AT5G55120	6.68468	6.81464	7.10018	8.44858	7.93236	8.24582	2.53577	0.0022827	0.0332266	up
AT5G06140	9.06659	9.04946	8.99028	9.24382	9.29928	9.34695	1.19851	0.0022801	0.03321	up
AT4G37120	10.0131	9.99244	10.0619	10.2754	10.1966	10.2659	1.16758	0.0022798	0.0332268	up
AT3G11820	9.71943	9.20792	9.81298	10.9025	10.8816	11.0796	2.59266	0.0022765	0.0331999	up
AT1G19360	9.62828	9.30943	9.61853	10.2651	10.221	10.3023	1.67487	0.0022756	0.0332293	up
AT5G65600	5.13717	5.2899	4.84853	6.39595	6.22321	6.05162	2.19121	0.0022647	0.0330913	up
AT5G61890	8.22699	8.77444	8.43726	9.6401	9.61915	9.85722	2.33906	0.0022627	0.0330833	up
AT3G16030	6.1028	5.686	5.96945	6.74527	6.86081	6.80477	1.84574	0.0022598	0.0330833	up
AT5G04250	8.49435	8.53138	8.38009	8.79859	8.78944	8.85297	1.2702	0.002257	0.0330848	up
AT5G37780	12.0336	12.0744	12.1799	12.4363	12.3926	12.4067	1.24481	0.0022551	0.0330995	up
AT5G18150	9.35541	9.03316	8.72002	10.5929	10.9615	10.4699	3.11362	0.0022409	0.0329547	up
AT4G38230	4.47102	4.51988	4.4987	4.73402	4.68901	4.79955	1.18454	0.0022361	0.0329265	up
AT4G20780	7.19952	7.67574	7.55078	8.56061	8.51908	8.78145	2.21151	0.002221	0.0327253	up
AT5G67340	6.40841	5.5942	6.17671	7.75654	7.88589	8.14598	3.65456	0.0022186	0.0327111	up
AT3G01830	8.72661	8.27377	8.0643	10.1347	10.7002	10.0755	3.85985	0.0022155	0.0327288	up
AT2G38250	6.36189	6.55898	6.11186	7.86633	8.27927	7.64301	3.00068	0.0022034	0.0326135	up
AT5G41860	5.13935	4.8966	4.9683	5.50061	5.61826	5.6325	1.49731	0.002199	0.0325906	up
AT3G48520	11.5523	11.9214	11.698	12.6361	12.6519	12.4652	1.81561	0.0021841	0.032433	up
AT1G51270	6.95647	6.57856	6.90809	8.02972	7.72243	7.82629	2.06352	0.0021815	0.0324578	up
AT3G45290	6.54435	6.61326	7.06065	9.20632	8.58911	9.6262	5.28215	0.0021629	0.0322864	up
AT5G12170	9.0225	9.04129	9.09947	9.83155	9.57921	9.58202	1.52609	0.002161	0.0322791	up
AT2G35920	7.37751	7.30272	7.46671	7.81767	7.73951	7.8703	1.34429	0.0021608	0.0322973	up
AT5G66210	8.21875	8.12236	8.07796	8.62323	8.85581	8.88124	1.56598	0.0021574	0.03231	up
AT5G53000	9.14139	9.03187	9.22982	9.54883	9.64483	9.68357	1.40579	0.0021568	0.0323222	up
AT1G30640	7.61535	7.33831	7.5003	8.11299	8.22198	8.06899	1.56917	0.002143	0.0321577	up
AT3G08930	10.0333	9.98555	9.9579	10.2962	10.2982	10.4305	1.27403	0.0021402	0.0321368	up
AT4G23290	10.8396	10.8786	10.5738	11.6581	11.7451	11.4839	1.82143	0.0021385	0.0321536	up
AT3G04120	12.3174	12.467	12.5056	12.8413	12.9653	12.919	1.39334	0.0021358	0.0321342	up
AT1G76380	6.83556	7.02459	7.02626	7.53997	7.45266	7.63427	1.49502	0.0021221	0.032055	up
AT4G21390	6.84184	6.89623	6.35816	8.49799	9.21879	8.53236	4.14384	0.0021206	0.0320748	up
AT1G71100	7.7264	7.66053	8.11779	8.8556	8.81705	8.91296	2.03773	0.0021202	0.03209	up
AT1G15670	10.5957	9.92654	9.80271	11.9323	11.926	11.785	3.41715	0.0021191	0.0320947	up
AT5G64090	7.32814	7.26334	7.52535	8.00755	8.1881	8.27155	1.72125	0.0021155	0.0321469	up
AT5G27600	8.42901	8.40648	8.27999	9.28577	9.09967	8.96011	1.67407	0.0021049	0.0320071	up
AT3G10985	10.0729	9.58836	9.93242	11.3119	11.3385	10.9576	2.52818	0.0021041	0.0320377	up
AT1G07640	8.61173	8.71612	8.8159	9.18229	9.33838	9.22234	1.44702	0.0020989	0.032044	up
AT4G13180	9.33921	9.39974	9.25166	10.085	10.1758	9.86887	1.63923	0.0020987	0.0320625	up
AT5G12340	6.16189	6.30881	5.9084	8.30454	9.42503	8.47148	6.0937	0.0020984	0.0320794	up
AT2G24860	11.0532	10.931	10.8992	11.4724	11.3426	11.3711	1.35115	0.0020964	0.0321349	up
AT3G02360	11.4246	11.3884	11.2128	11.8877	12.0734	11.9178	1.53443	0.0020838	0.0319848	up
AT1G78240	9.69613	9.54873	9.51771	10.0609	10.1524	10.2645	1.48632	0.0020828	0.031991	up
AT5G66850	7.61443	7.54835	7.31222	8.15473	8.34835	8.25856	1.69609	0.0020825	0.0320295	up
AT2G29120	8.05413	7.63987	7.88402	8.77406	8.70015	8.70981	1.82598	0.0020822	0.0320465	up
AT2G02860	8.71609	8.69456	8.89779	9.36819	9.51077	9.65271	1.67143	0.0020804	0.0320404	up
AT3G49780	10.7403	10.1192	10.1769	11.7376	11.8147	11.9826	2.82753	0.0020638	0.0318708	up
AT1G58340	6.03623	5.94451	5.82114	6.78102	6.51636	6.76499	1.68587	0.0020625	0.0318723	up
AT5G14700	6.05701	6.67769	6.51767	8.21753	9.04085	8.49982	4.49591	0.0020624	0.0318924	up
AT3G26090	7.64949	7.32306	7.51857	8.26771	8.39936	8.20092	1.73182	0.0020601	0.0319001	up
AT1G14070	4.73729	4.8234	4.59688	5.48866	5.26836	5.36793	1.57548	0.0020228	0.0314935	up
AT3G19930	10.4582	10.3704	10.0947	11.0954	11.2558	11.3158	1.88503	0.0020173	0.0314724	up
AT4G02330	9.24684	8.61492	9.1059	10.4102	10.3228	10.5082	2.68425	0.0020153	0.0315058	up
AT4G16240	8.92986	9.23102	9.09583	9.85772	9.74545	9.96372	1.70533	0.0020151	0.0315243	up
AT4G25900	9.85595	9.54715	9.85753	10.594	10.8845	10.9201	2.06477	0.002005	0.0313878	up
AT4G02940	8.5838	8.49273	8.87578	9.75709	9.58588	9.52045	1.95934	0.0020026	0.0313718	up
AT1G28280	8.53848	8.40003	8.21932	9.08277	9.05866	9.03042	1.59255	0.0020017	0.0313792	up
AT1G21630	8.63221	8.69112	8.60493	8.83304	8.8191	8.83285	1.13727	0.00199672	0.0313874	up
AT2G34070	9.9863	10.0801	9.74303	10.9836	10.9479	10.7133	1.92536	0.00198151	0.0312129	up
AT1G47830	9.48429	9.4503	9.65111	10.0581	9.96433	10.0312	1.40378	0.00197994	0.0312313	up
AT1G18890	8.54369	8.27712	8.13311	9.25637	9.36497	9.1794	1.93046	0.00197528	0.0311794	up
AT5G04870	6.99133	6.78891	6.83823	7.39304	7.57128	7.61084	1.5716	0.00196483	0.0310359	up
AT1G05710	7.28784	7.03793	7.26086	7.80544	8.01137	7.99099	1.67063	0.00196411	0.0310675	up
AT4G10140	9.18313	9.06862	8.9555	9.64774	9.54336	9.58173	1.43581	0.00196382	0.0310845	up
AT1G65240	5.8395	5.69376	5.64893	6.92793	7.60454	7.143	2.82404	0.00196065	0.0310559	up
AT5G46410	7.48808	7.53198	7.59369	7.93095	8.14866	8.09049	1.43275	0.00195946	0.0310802	up
AT2G34140	6.88852	6.90251	6.65096	7.42935	7.57606	7.45578	1.59446	0.00195776	0.0311182	up
AT3G59630	7.9185	7.84398	7.85403	8.34248	8.62788	8.51166	1.53884	0.00194412	0.0309229	up
AT3G09560	7.35545	7.45625	7.45983	7.76652	7.91387	7.80355	1.3233	0.00194349	0.0309344	up
AT2G26660	8.74522	8.81359	8.67419	9.1036	9.2188	9.10771	1.31863	0.00193909	0.0309292	up
AT4G28350	6.131	5.93736	5.714	7.2718	7.97769	7.71596	3.31199	0.00193627	0.0309058	up
AT2G21390	10.4414	10.3674	10.3691	10.7896	10.9552	10.7798	1.36498	0.00192098	0.030791	up
AT3G51160	8.99682	9.1767	9.25766	9.89075	9.82423	10.08	1.7266	0.00192084	0.0308104	up
AT4G21680	6.89155	7.18678	6.36337	8.95928	9.11463	8.59318	4.21382	0.00192018	0.0308215	up
AT2G36210	4.95438	5.17334	5.03304	5.81719	5.70734	5.5976	1.5733	0.00191784	0.0308274	up
AT1G69610	5.98743	6.09933	5.93369	6.43751	6.36833	6.47325	1.33751	0.00189982	0.0306024	up
AT1G01340	6.87206	6.53485	6.79654	7.84452	7.55868	7.67386	1.94244	0.00189809	0.0305961	up
AT5G11970	7.9466	7.91218	8.42601	9.37831	9.27468	9.48273	2.43453	0.001897	0.0306002	up
AT5G52200	8.88406	8.93001	8.9689	9.45787	9.37995	9.62732	1.47501	0.00189614	0.0306296	up
AT1G52890	11.498	11.5243	11.2105	12.4239	12.8369	12.5025	2.26083	0.00189583	0.0306463	up
AT5G42830	7.91345	7.43405	7.05422	9.33697	9.53936	9.84613	4.30769	0.00188476	0.030489	up
AT1G28390	6.44784	6.20306	6.412	7.39253	7.3904	7.81931	2.26542	0.00187933	0.0305965	up
AT4G38560	5.99373	6.06031	5.81091	7.10595	7.1121	6.74777	2.04716	0.00187737	0.0305864	up
AT3G13782	4.80699	4.89011	4.83556	5.03531	5.05543	5.09344	1.16245	0.0018759	0.0305843	up
AT1G11100	5.1806	5.08676	5.06249	5.58349	5.79058	5.60311	1.46319	0.0018647	0.030467	up
AT1G04780	8.45861	8.22751	8.40318	8.87305	8.86603	8.91836	1.43666	0.001864	0.0304774	up
AT1G75220	11.7117	11.6496	11.3879	12.3031	12.4124	12.3283	1.69923	0.001859	0.0305269	up
AT2G20320	6.3037	6.16116	6.45882	7.36856	7.50189	7.87429	2.41778	0.00185732	0.0305213	up
AT4G08850	10.7329	10.2623	10.4801	11.4608	11.5894	11.6444	2.10388	0.00184331	0.0303567	up
AT1G52200	11.6313	11.0627	10.7322	13.0249	13.2576	13.113	3.97159	0.00183871	0.0303907	up
AT1G04750	10.8738	10.7871	10.8617	11.2903	11.2848	11.146	1.31903	0.00183859	0.0304107	up
AT4G20010	9.46706	9.65055	9.67839	10.6581	10.3064	10.5564	1.87682	0.00183765	0.0304172	up
AT5G08300	10.7881	10.7037	10.9247	11.3145	11.3258	11.4372	1.46779	0.00182399	0.030235	up
AT1G15130	9.23158	9.1918	9.14552	9.73737	9.54282	9.64542	1.36816	0.00181773	0.0302191	up
AT5G47100	7.30233	7.53072	7.19138	8.55045	8.48866	8.20542	2.10434	0.00181722	0.0302547	up
AT3G51440	8.49442	7.80929	8.18398	10.1512	9.76421	9.77491	3.32694	0.00180475	0.0301131	up
AT5G46780	8.11099	7.82667	7.80981	8.84206	9.0523	8.75752	1.95631	0.00180021	0.0301034	up
AT2G17760	9.1787	8.77504	9.03488	10.3596	10.1407	10.645	2.61274	0.00179953	0.0301362	up
AT3G62150	6.24872	6.32482	5.72141	7.96537	8.29311	7.69982	3.70067	0.00179865	0.0301879	up
AT5G66490	8.81037	8.96257	8.61608	9.83402	9.85134	9.5928	1.94942	0.0017973	0.0301875	up
AT1G62300	7.9648	7.74208	7.52044	9.29573	10.0783	9.96676	4.10629	0.0017972	0.0302081	up
AT3G13620	7.85191	7.93069	7.90663	8.12649	8.21383	8.23046	1.22591	0.00179607	0.0302336	up
AT1G58200	10.5926	10.488	10.5123	11.0586	10.9499	10.8889	1.35175	0.00179526	0.0302423	up
AT4G33890	8.31718	8.46611	8.36848	8.7563	8.71521	8.70699	1.26773	0.00178074	0.0300643	up
AT3G48450	5.82897	5.93665	5.86668	6.12012	6.18647	6.19017	1.22108	0.00177588	0.0300267	up
AT1G67920	5.8933	6.18716	5.67425	7.4437	8.03322	7.53036	3.36558	0.00177555	0.0300434	up
AT5G04170	9.85024	9.60742	9.76271	10.3249	10.2491	10.3227	1.47299	0.00175762	0.0298064	up
AT2G31305	6.33549	6.42082	6.51171	7.05945	7.18756	6.94593	1.5601	0.00175644	0.0298529	up
AT1G05575	6.76552	6.37311	5.7277	9.17969	9.64373	8.78119	7.53058	0.00175555	0.0298601	up
AT4G17500	8.56777	8.17625	7.94957	9.9468	10.1668	9.68091	3.24971	0.00174486	0.0297004	up
AT5G34930	7.11093	7.03277	6.82097	7.75013	7.75002	7.62141	1.646	0.00174206	0.0297193	up
AT3G12760	10.077	10.0981	10.1216	10.3974	10.3267	10.456	1.22641	0.00173845	0.0297021	up
AT3G44110	11.5364	11.4582	11.5589	11.7919	11.7458	11.8026	1.19936	0.0017214	0.0294992	up
AT1G49030	4.85926	4.41484	4.63908	6.12409	5.72141	6.03558	2.50122	0.0017202	0.0295008	up
AT2G15760	7.11585	7.02133	7.44922	8.41725	8.20926	8.52089	2.27679	0.00171754	0.0295218	up
AT3G57330	9.63141	9.23975	9.53208	10.4294	10.5336	10.3464	1.9571	0.00170217	0.029346	up
AT1G15860	8.70374	8.66829	8.71976	8.9183	8.86793	8.95193	1.16107	0.0016988	0.0293101	up
AT1G28520	6.63299	6.565	6.66827	7.02364	7.23449	7.17551	1.4364	0.00169868	0.0293302	up
AT1G28380	8.99388	8.65373	8.8298	9.82204	10.2411	9.95937	2.26846	0.00169779	0.029337	up
AT4G02380	11.3328	10.9836	10.6966	12.6869	12.7072	12.3829	3.00633	0.00169557	0.0293431	up
AT5G67210	6.23595	6.60123	6.45494	7.98847	7.7411	8.37958	3.04338	0.00168461	0.0291978	up
AT3G08720	7.60003	7.44532	7.42914	8.69065	9.10673	8.56533	2.4556	0.00167895	0.0291662	up
AT1G51820	6.44817	6.94558	5.44273	9.76723	10.2398	9.64222	12.1616	0.00165859	0.0289005	up
AT5G05140	6.39139	6.34747	6.45088	7.33604	7.80458	7.85624	2.41001	0.00165578	0.0288957	up
AT2G21520	9.68142	9.53108	9.69579	10.1058	10.0378	10.1407	1.37428	0.00164231	0.0286826	up
AT3G28450	9.11222	8.85864	8.933	9.68088	9.54626	9.69522	1.5942	0.00163918	0.0287159	up
AT1G34370	9.69413	9.55629	9.30822	10.4382	10.6347	10.4415	1.97968	0.00163887	0.0287325	up
AT1G19300	6.50854	6.80083	6.87627	8.08889	7.71524	7.91521	2.26247	0.00163733	0.0287497	up
AT4G28150	5.98051	5.74949	6.00367	6.78172	6.75649	7.05725	1.93714	0.00162463	0.0285487	up
AT5G56240	7.44295	7.43952	7.50857	7.71343	7.70797	7.79643	1.21049	0.00162454	0.0285912	up
AT3G28390	4.5996	4.60063	4.5738	4.65805	4.66224	4.65673	1.04802	0.00162422	0.0286076	up
AT3G48740	12.0329	11.8968	12.0146	12.3699	12.3064	12.3878	1.2953	0.00162402	0.0286262	up
AT5G25940	9.30455	9.27048	9.1571	9.82224	9.78289	9.65543	1.42353	0.00162331	0.028658	up
AT5G51400	10.4093	10.2572	10.2159	10.7612	10.77	10.8565	1.41597	0.00162198	0.0287011	up
AT1G65390	7.43732	8.29561	7.18708	10.3434	11.1053	10.6337	8.3058	0.00161859	0.0286856	up
AT5G13820	6.21281	5.98057	5.83066	6.89596	7.1169	6.95512	1.97426	0.00161841	0.0287048	up
AT5G64400	12.7858	12.7131	12.7149	13.0621	13.1192	12.9986	1.25007	0.00159765	0.0285139	up
AT3G02800	6.07028	6.01773	5.71876	7.04329	7.51359	7.24459	2.51675	0.0015965	0.0285157	up
AT5G51830	8.11921	8.1707	8.59755	9.5308	9.49964	9.74161	2.45353	0.00157999	0.0283095	up
AT1G29750	7.57122	7.36327	7.25732	8.0776	8.14677	8.13593	1.65042	0.00157998	0.0283316	up
AT4G21120	10.0667	9.41396	9.3931	11.2583	11.4033	11.454	3.35726	0.0015792	0.0283399	up
AT4G24920	12.2953	12.2485	12.4095	12.9059	12.9135	13.1277	1.58508	0.00157904	0.0283593	up
AT3G19010	11.3387	10.7017	11.0983	12.4515	12.632	12.4943	2.78886	0.00157615	0.0283744	up
AT2G17560	8.41312	8.45459	8.48703	8.69873	8.72771	8.64891	1.18116	0.00157582	0.0283909	up
AT1G01550	11.1538	11.109	11.0769	11.4109	11.4545	11.3481	1.22372	0.00157577	0.0284124	up
AT3G53720	7.93251	7.73836	7.77906	8.53146	8.46076	8.33737	1.54387	0.0015751	0.0284228	up
AT1G61140	9.10785	8.95835	8.98267	9.5382	9.59797	9.43561	1.42172	0.00156087	0.0282331	up
AT3G16785	7.90788	7.74334	7.84546	8.29201	8.32963	8.45434	1.44036	0.0015553	0.0282443	up
AT5G26030	9.50353	9.35571	9.6121	10.2775	10.6301	10.5409	1.9895	0.00155515	0.0282641	up
AT1G77500	7.29262	7.25274	7.0703	8.13551	7.86359	8.04112	1.75101	0.00153801	0.0279972	up
AT1G22300	12.062	12.2108	12.2525	12.6279	12.6658	12.6157	1.37689	0.00151716	0.0278847	up
AT4G30360	6.5087	6.60276	6.57333	7.01689	6.88854	6.90767	1.29783	0.00151578	0.0279043	up
AT3G52800	10.2259	9.92631	10.0658	10.7939	10.8668	10.7407	1.65615	0.00149835	0.0276728	up
AT4G22320	6.03714	6.1446	6.16339	6.49262	6.63799	6.62184	1.38425	0.00149628	0.0277469	up
AT5G45130	11.3521	11.1612	11.3146	11.9204	11.7935	11.7927	1.4738	0.00149625	0.0277689	up
AT5G15490	9.11998	9.1786	9.25591	9.81584	9.94538	10.1346	1.71767	0.00148352	0.0275775	up
AT4G37790	8.72171	9.06944	8.79322	9.69722	9.70881	9.82504	1.84323	0.00148106	0.0275542	up
AT4G22470	11.4265	11.2979	10.6841	12.9723	13.3484	13.0527	3.96771	0.00148086	0.027573	up
AT1G17890	9.36171	9.1889	9.52795	10.1126	10.178	10.123	1.71517	0.00146362	0.0273637	up
AT1G77140	7.27429	7.31431	7.40186	7.73019	7.7831	7.89098	1.38633	0.00146145	0.0273455	up
AT5G59150	8.50985	8.67997	8.6861	9.27986	9.25616	9.12087	1.50907	0.00145769	0.0273875	up
AT1G22900	7.39925	7.49481	6.87305	9.09825	9.5136	8.99815	3.8574	0.001457	0.0273971	up
AT5G20900	10.9473	11.1385	11.2452	11.8286	11.7738	11.8675	1.63915	0.00144459	0.0272311	up
AT3G50760	8.26137	8.12602	8.2743	9.45551	9.28925	9.03085	2.05334	0.0014235	0.0269897	up
AT5G64890	5.47707	5.27853	5.42136	6.82246	6.45531	7.01647	2.58906	0.00142151	0.0269969	up
AT1G66260	10.1641	10.1325	10.206	10.4144	10.5268	10.4939	1.24042	0.0014196	0.026983	up
AT5G40780	12.0262	11.5082	11.8099	12.9392	13.0331	13.1189	2.37676	0.00141852	0.026985	up
AT1G49450	5.94171	6.60731	6.20505	7.85571	8.31968	8.16493	3.63532	0.00141623	0.0269865	up
AT2G30980	9.70021	9.64296	9.65693	9.91443	10.0379	9.9848	1.24173	0.00141513	0.0270106	up
AT5G05730	10.6879	10.3363	10.6911	12.2262	11.7579	11.9673	2.66113	0.0014049	0.0268603	up
AT1G61380	8.90198	8.60147	8.3628	10.0629	10.0071	9.83243	2.54099	0.00140107	0.0268546	up
AT5G60630	6.43908	6.22945	5.66034	7.95233	7.92961	8.10447	3.6957	0.00139796	0.0268176	up
AT3G22160	8.24427	7.94315	7.70547	9.26704	9.33356	9.1641	2.4463	0.00139655	0.0268356	up
AT3G50650	6.52553	6.46735	6.59873	7.05337	6.96156	6.91127	1.36119	0.00139605	0.0268713	up
AT1G63500	7.94659	7.90738	8.24643	8.93111	9.11525	9.19528	2.06635	0.00139556	0.0268846	up
AT5G16220	7.88892	7.80442	8.0462	8.51026	8.51493	8.62851	1.55623	0.00138236	0.0266753	up
AT3G51580	8.61558	8.63672	8.69131	8.9838	8.94781	8.88449	1.22334	0.00138079	0.0266676	up
AT5G57900	9.03222	8.88645	8.83028	9.49995	9.54517	9.41101	1.48356	0.00138066	0.0266877	up
AT1G48790	9.60995	9.4902	9.43524	9.92302	9.98545	9.93434	1.35267	0.00137821	0.0267082	up
AT5G63490	8.39082	8.43448	8.61619	9.16996	9.16994	9.36744	1.68796	0.00137796	0.0267488	up
AT5G44240	9.02481	8.8025	8.86545	9.51851	9.58119	9.72301	1.63578	0.00137771	0.0267668	up
AT2G42360	8.1227	7.2749	7.36498	9.66647	9.97832	9.86334	4.75194	0.00137719	0.0268023	up
AT5G06570	7.2781	7.05205	6.2122	9.39959	9.92647	9.81754	7.29587	0.00137656	0.0268129	up
AT1G64200	9.29367	9.11324	9.21932	9.87012	9.76361	9.7019	1.48432	0.00136236	0.026559	up
AT5G54840	8.25202	7.9876	8.25372	8.89175	9.00342	9.08165	1.77501	0.00135939	0.026592	up
AT3G42700	4.6097	4.66784	4.5709	5.11376	4.99201	4.97655	1.32988	0.00135774	0.0266283	up
AT4G34120	12.9921	12.93	13.1828	13.6574	13.6512	13.7429	1.56795	0.00135733	0.0266431	up
AT4G16500	11.2806	11.3352	11.2075	11.6836	11.857	11.7765	1.41221	0.00132353	0.0261598	up
AT5G67350	6.84508	7.13108	6.86906	7.81882	7.81693	7.67735	1.76863	0.00132328	0.0262003	up
AT3G13310	9.36303	9.13784	9.40952	10.0087	9.99052	9.95973	1.60532	0.00130449	0.0258957	up
AT3G18930	6.70948	6.75446	6.85508	7.26995	7.20674	7.36637	1.42209	0.00130393	0.0259071	up
AT2G28710	6.77237	6.7191	6.60996	7.7805	7.80818	8.2339	2.36261	0.00130032	0.0259257	up
AT3G26680	5.12114	5.04781	5.07185	5.47313	5.51726	5.65231	1.38252	0.00129687	0.0259704	up
AT5G26920	8.46226	7.55642	8.06371	10.1229	10.4536	10.2511	4.75145	0.00129589	0.0259736	up
AT3G26210	9.19073	8.37213	8.87416	10.856	10.9278	10.6819	4.02659	0.00128265	0.0257762	up
AT5G08240	7.58494	7.17915	7.24789	8.97899	8.6831	8.57296	2.65312	0.00128001	0.0257913	up
AT4G00240	5.98028	5.80577	5.94256	6.65324	6.44954	6.61537	1.58357	0.00126492	0.0256003	up
AT3G43250	5.77708	6.11034	5.64615	8.08867	8.42608	7.61865	4.5946	0.00126374	0.0256219	up
AT2G29110	4.74872	4.69515	4.49927	5.43953	5.49686	5.7071	1.86622	0.00126279	0.0256254	up
AT5G63880	9.04992	8.9134	8.98041	9.41674	9.32394	9.36279	1.30729	0.00126109	0.0256594	up
AT3G21630	9.52982	9.10894	9.4284	10.3606	10.4382	10.4942	2.10713	0.00125867	0.0257019	up
AT4G32870	8.75589	8.15058	8.50844	9.94288	9.88007	10.0563	2.8052	0.00124354	0.0255071	up
AT3G57090	10.6022	10.5109	10.3984	11.006	10.9695	10.9991	1.40223	0.00124278	0.0255374	up
AT5G58620	6.51186	6.19845	6.20033	7.18699	7.20031	7.12541	1.82432	0.00124247	0.0255541	up
AT5G35080	8.34022	8.30596	8.41435	8.73354	8.83982	8.89818	1.38543	0.00124208	0.0255691	up
AT2G26590	9.48741	9.51803	9.56196	9.7123	9.72646	9.69684	1.14029	0.00123917	0.0256017	up
AT4G36960	8.62291	8.5805	8.59586	8.75885	8.80126	8.74627	1.12431	0.00123737	0.0256574	up
AT1G07350	8.93981	8.96407	9.05092	9.48152	9.35689	9.37564	1.3377	0.00122256	0.0253965	up
AT4G36640	7.57432	7.82807	7.79286	8.71945	9.05027	9.14677	2.36266	0.00122055	0.0254707	up
AT1G51860	5.53566	4.8703	4.81886	7.77159	7.19017	7.82661	5.74053	0.00121506	0.0254493	up
AT1G16540	6.30582	6.09968	6.24161	6.73817	6.85519	6.77502	1.48839	0.00120405	0.0252651	up
AT3G48000	12.8848	12.9218	12.8598	13.3183	13.4412	13.265	1.36858	0.00120251	0.0252793	up
AT4G12120	7.82197	7.90738	7.5695	8.78446	9.14345	8.94285	2.28254	0.00120228	0.0252978	up
AT2G46500	9.32728	9.17037	8.95086	10.1342	10.2282	10.0516	1.98412	0.00120156	0.025306	up
AT3G46110	7.85101	7.67123	7.95289	8.5381	8.49459	8.59508	1.64439	0.00119787	0.0253218	up
AT3G51330	7.56211	6.64448	7.43666	9.91437	9.54536	9.94863	6.01419	0.00119733	0.0253339	up
AT2G44010	4.87723	4.80356	4.64257	5.44674	5.65218	5.66462	1.75734	0.00119688	0.0253479	up
AT3G26830	6.67652	6.44191	6.56785	9.85251	8.74807	9.18278	6.49364	0.0011966	0.0253891	up
AT1G20350	6.09657	6.05916	5.88963	6.99047	7.33472	6.98343	2.12543	0.00119597	0.0254467	up
AT4G02730	7.39729	7.24389	7.42303	7.81931	7.85368	7.81056	1.3881	0.00118264	0.0252573	up
AT4G21560	9.08606	9.01088	8.95779	9.37818	9.32465	9.35059	1.25954	0.0011755	0.0253182	up
AT2G02370	7.62213	7.3467	7.32234	8.20356	8.2765	8.27634	1.76754	0.00115852	0.0250471	up
AT2G30270	8.59361	8.61331	8.53812	8.81269	8.77736	8.78144	1.15574	0.00114234	0.0248385	up
AT3G62770	7.7738	7.59288	7.75451	8.21366	8.33912	8.33932	1.50556	0.0011419	0.0248527	up
AT4G12010	6.57122	6.72511	6.54404	7.12615	7.21936	7.11827	1.45512	0.00114054	0.0248705	up
AT1G74030	6.45	6.71988	6.53412	7.80142	8.34244	8.28533	2.97948	0.00113916	0.0248642	up
AT2G18730	8.76823	8.85133	8.84852	9.6441	9.58232	9.91962	1.85659	0.00113821	0.0248673	up
AT2G39210	10.3594	9.56548	10.0256	12.0133	11.8472	12.0517	3.96489	0.00113717	0.0249161	up
AT3G48850	7.75417	7.30716	7.33899	8.81979	9.22452	9.1828	3.05027	0.00113585	0.0249832	up
AT3G51450	10.3771	10.3259	10.8662	12.1976	11.9484	12.1814	3.00233	0.00112389	0.0247919	up
AT2G43520	10.167	10.1516	9.96216	10.904	11.238	11.1638	2.01158	0.00112293	0.0247947	up
AT5G07270	8.03684	8.01779	8.09455	8.48119	8.4019	8.56234	1.34918	0.00112228	0.0248043	up
AT3G63050	5.49691	5.44362	5.41743	6.31435	6.34813	6.05912	1.72654	0.00111822	0.0247867	up
AT4G34200	9.85567	10.0808	10.5324	11.7831	11.9141	11.8742	3.25098	0.0011018	0.0246382	up
AT2G30530	8.14336	8.17418	8.21137	8.42591	8.36608	8.41057	1.16841	0.00108058	0.0242588	up
AT1G59870	11.9927	11.6887	11.9141	12.6511	12.6435	12.7416	1.75758	0.00107944	0.0242571	up
AT2G18090	8.12475	8.11088	8.05228	8.92867	8.86557	8.65632	1.64819	0.00107582	0.0243195	up
AT3G16940	8.24762	8.27827	8.19277	8.52312	8.49614	8.57717	1.22484	0.00106213	0.0241056	up
AT5G37850	9.62564	9.42865	9.41643	10.0638	10.1054	10.0642	1.50269	0.00105694	0.0240596	up
AT4G23300	9.56585	9.55213	9.13152	10.8803	11.159	10.7954	2.88468	0.0010567	0.0240782	up
AT2G44790	7.23839	6.71189	6.42683	8.90581	8.79162	9.06101	4.36842	0.0010449	0.0238809	up
AT1G14740	8.13927	8.05026	7.98727	8.64285	8.8463	8.6695	1.58076	0.0010419	0.0238841	up
AT5G12930	5.35306	5.42394	5.15989	6.87533	7.33523	6.74158	3.18601	0.00104186	0.0239072	up
AT1G75990	8.64513	8.50306	8.66387	9.08307	9.1182	9.20508	1.44536	0.00104109	0.0239136	up
AT3G12040	6.91033	6.52288	6.69655	7.68912	7.68124	7.80666	2.02196	0.00103958	0.0239755	up
AT2G34810	10.1084	10.2767	10.326	10.7895	10.8525	10.8169	1.49759	0.00103946	0.023997	up
AT3G22260	7.20702	7.06947	6.96029	7.76985	7.94105	7.9771	1.76182	0.00103899	0.0240105	up
AT1G69930	7.01497	6.13473	6.26097	9.00317	9.69321	9.45256	7.53058	0.00103658	0.0239791	up
AT1G14530	5.76163	5.71726	5.74362	6.19679	6.28323	6.10461	1.36987	0.00103561	0.0240053	up
AT3G05970	11.0433	10.9384	11.0293	11.346	11.3606	11.4417	1.3005	0.00102458	0.0238223	up
AT3G54620	8.78299	8.5424	8.62947	9.57079	9.39106	9.38434	1.73761	0.00102173	0.0238289	up
AT3G13790	11.8957	11.5803	11.3674	13.0196	13.0703	12.901	2.60728	0.00102081	0.0238318	up
AT5G43320	9.77262	9.69681	9.69555	10.0106	10.0645	9.98409	1.22951	0.0010184	0.0238488	up
AT1G53920	6.7626	6.20791	6.6921	8.04665	8.31037	8.20735	3.10355	0.00101725	0.0238708	up
AT1G70810	10.6629	10.7531	10.918	11.5166	11.4146	11.5099	1.62712	0.0010016	0.0235764	up
AT4G29700	4.96696	5.45792	5.70754	8.09294	7.73526	7.49551	5.26743	0.00099934	0.0235718	up
AT5G03290	10.3383	10.4826	10.5152	10.9472	11.0724	11.0074	1.47804	0.00098495	0.0233289	up
AT3G07390	10.1515	9.9589	10.5585	11.9173	11.865	12.1998	3.41312	0.00098414	0.0233339	up
AT3G55380	9.01809	9.02089	9.12233	9.38044	9.40569	9.46161	1.28533	0.00098029	0.0233397	up
AT2G05940	9.57953	9.13952	9.5212	10.613	10.7935	10.6758	2.42952	0.00097767	0.0233504	up
AT2G29460	9.44064	9.21448	8.98742	11.0872	11.1331	10.6537	3.34919	0.00097671	0.023401	up
AT1G24530	7.35361	7.16943	7.14954	8.08854	7.89022	7.96054	1.6883	0.00097638	0.0234177	up
AT2G29060	5.24706	5.05578	5.02923	5.91354	5.75025	5.83824	1.65098	0.00096351	0.0232067	up
AT5G13080	6.51845	5.57289	5.86513	8.59477	8.3524	8.55368	5.71516	0.00096254	0.0232324	up
AT1G09270	9.1582	9.29539	9.25666	9.66287	9.65405	9.75592	1.37002	0.00096189	0.0232413	up
AT3G59920	11.1827	11.133	11.1495	11.6326	11.5506	11.4819	1.31947	0.00095971	0.0233121	up
AT2G26230	9.35284	9.29731	9.42215	9.87061	9.74679	9.79099	1.36166	0.00095916	0.0233235	up
AT2G26830	8.32378	8.44315	8.29324	8.74581	8.80348	8.79449	1.34524	0.00095826	0.0233265	up
AT4G39270	8.03876	7.89844	8.15058	9.40783	9.22382	9.7234	2.68035	0.00095602	0.0233467	up
AT2G38290	10.0882	9.78204	10.0839	10.8957	10.8474	10.9003	1.8615	0.00095521	0.023352	up
AT5G46080	6.19535	6.06775	5.81328	7.32568	7.80158	7.62779	2.94763	0.00095507	0.0233736	up
AT5G35735	11.5414	11.4392	11.7084	12.5646	12.8316	12.9572	2.33186	0.00094311	0.0231554	up
AT2G35910	5.91183	5.557	5.29742	7.2402	7.43201	7.17898	3.23774	0.00093999	0.0231536	up
AT1G14000	10.1729	10.007	9.98893	10.622	10.6403	10.5635	1.46644	0.00093574	0.023174	up
AT4G38540	9.31202	9.23837	9.04433	10.9304	10.5905	10.4398	2.74219	0.00092241	0.0228936	up
AT4G00720	8.40289	8.45388	8.48138	8.68372	8.65762	8.65344	1.16383	0.00091974	0.0228522	up
AT2G41880	8.05198	7.92503	8.25657	9.01897	8.99891	8.91178	1.86438	0.00091829	0.022891	up
AT1G29060	6.38144	6.50861	6.56601	7.08964	7.14237	7.00614	1.50946	0.00091803	0.0229096	up
AT5G52830	5.12852	5.3447	5.28613	6.73817	6.98204	6.45088	2.77133	0.00090378	0.0226531	up
AT1G21080	10.154	10.0052	10.1411	10.6789	10.5717	10.5885	1.42692	0.00090324	0.0226894	up
AT1G47870	7.0362	6.9227	7.10689	7.51734	7.54117	7.61002	1.44818	0.00090147	0.022695	up
AT4G21410	6.49257	7.16116	6.67874	9.35312	8.9079	8.84834	4.78648	0.00089874	0.0227014	up
AT5G10740	7.77069	7.43552	7.61707	8.63796	8.47541	8.57722	1.93962	0.00089776	0.022727	up
AT4G18800	7.7362	7.69164	7.86231	8.56826	8.44715	8.36307	1.62013	0.00089616	0.0227117	up
AT5G61530	10.4334	10.2497	10.3908	10.9758	10.8777	10.998	1.50788	0.00088289	0.0224502	up
AT3G04110	7.04746	6.83423	7.01034	8.02938	8.01029	8.36134	2.24959	0.00088251	0.0224656	up
AT5G47080	8.11854	8.08797	8.13356	8.39845	8.51716	8.43211	1.26215	0.00088235	0.0224866	up
AT3G50900	8.61769	8.75952	8.62934	9.17346	9.31343	9.3343	1.52085	0.00087994	0.0225006	up
AT1G26380	5.9374	5.83493	5.16563	8.45836	9.23539	8.52131	8.52896	0.0008799	0.0225248	up
AT1G53760	7.84299	7.90656	7.9308	8.50144	8.69689	8.47549	1.58501	0.00087951	0.0225402	up
AT2G01710	8.02925	8.1566	8.09076	8.4938	8.43426	8.4457	1.28852	0.00087851	0.0225907	up
AT5G03700	7.15972	7.32523	6.81167	8.84341	9.25207	9.44537	4.23222	0.00087571	0.0225696	up
AT3G60860	8.95092	8.81654	8.82562	9.57388	9.39652	9.44924	1.52505	0.00086413	0.0223216	up
AT1G70700	10.6268	10.6655	11.0098	11.9831	11.8463	11.9064	2.21078	0.00086267	0.0223344	up
AT3G50740	8.21337	8.39895	8.09296	10.3683	9.98309	9.75091	3.47982	0.00085967	0.0223074	up
AT5G16510	9.05164	9.10224	9.15588	9.69344	9.57677	9.7733	1.49269	0.00085959	0.0223307	up
AT5G54310	9.64145	9.65571	9.70674	10.1671	10.1048	10.0171	1.34569	0.00085927	0.0223479	up
AT1G11480	8.80845	8.77056	8.89008	9.39497	9.30303	9.25062	1.40754	0.0008575	0.0223528	up
AT1G55450	10.5591	10.1477	10.1762	11.6027	11.9488	11.8318	2.82865	0.00085608	0.0223413	up
AT2G35510	9.08729	9.03761	9.04304	9.51234	9.44801	9.6193	1.38566	0.00084464	0.0221441	up
AT2G25680	6.50519	6.69384	6.27352	7.98415	7.81815	7.68658	2.52936	0.00084406	0.0221544	up
AT2G02220	7.38397	6.86525	6.86831	8.60701	8.89584	8.83903	3.34372	0.00084377	0.0221723	up
AT2G41380	5.84387	5.94933	5.85632	6.66359	6.94523	7.00171	1.98206	0.00084297	0.0222281	up
AT1G28680	8.16579	8.00355	8.18787	9.22729	9.04964	8.92451	1.9293	0.00084161	0.0222179	up
AT2G24570	6.36098	6.53147	6.06677	8.59206	9.04213	8.28934	4.99832	0.00083847	0.0222898	up
AT5G27610	4.91002	4.97299	5.11088	5.6505	5.54434	5.60826	1.51895	0.0008383	0.0223113	up
AT2G37940	9.30834	9.02283	9.20782	10.4012	10.1486	10.1667	2.08374	0.00081778	0.0219444	up
AT2G01190	7.9144	7.75008	7.66287	8.45181	8.50401	8.56319	1.65928	0.00081774	0.0219692	up
AT3G54850	7.72416	7.89105	7.84872	8.30579	8.33852	8.40683	1.443	0.00081771	0.0219943	up
AT2G18690	10.4635	9.82055	9.85876	11.895	12.0106	12.0328	3.81544	0.00081658	0.0219898	up
AT5G24430	8.95712	8.54366	8.64594	10.1613	10.6021	10.5893	3.32946	0.000816	0.0220002	up
AT2G01450	10.2374	9.84177	9.90869	11.175	11.1871	11.0824	2.22258	0.00080478	0.0218007	up
AT5G26340	12.3403	12.0134	12.1207	13.1114	13.3062	13.3398	2.13512	0.00079726	0.0218042	up
AT2G28930	9.01104	9.13533	9.11389	9.66465	9.87411	9.86258	1.64	0.00079702	0.0218238	up
AT4G30060	6.08804	5.73714	6.16339	7.17257	7.24193	7.28068	2.35469	0.0007966	0.0218385	up
AT1G65500	8.86028	8.82723	8.20542	11.0387	10.8763	11.4342	5.59997	0.00077596	0.0215315	up
AT5G39785	5.56992	5.57075	5.91071	6.78444	6.71316	6.82527	2.12947	0.0007622	0.0212012	up
AT1G51790	8.7165	7.97951	8.73252	10.8311	10.752	10.9831	5.20251	0.0007612	0.0212772	up
AT4G17940	8.45886	8.45462	8.4342	8.69494	8.77552	8.80295	1.23849	0.00075685	0.0212076	up
AT3G11880	8.63584	8.44121	8.43917	9.09615	9.13272	9.13281	1.53172	0.00075642	0.0212216	up
AT1G27970	10.6443	10.5641	10.5988	10.9792	11.1053	10.9969	1.34229	0.00074474	0.0209455	up
AT3G54420	9.4008	9.74606	9.25041	11.169	11.6517	11.302	3.75417	0.00074421	0.0209823	up
AT5G06960	8.14755	8.10147	8.23157	8.66383	8.56726	8.67437	1.38988	0.00074296	0.020973	up
AT5G58150	7.45461	7.2633	7.2509	7.98967	8.03105	8.13199	1.65631	0.00074265	0.0209902	up
AT4G25230	8.89328	8.97541	8.9289	9.58823	9.4054	9.45965	1.46601	0.00073835	0.0210776	up
AT5G61450	7.80673	7.60032	7.77302	8.35758	8.48843	8.41365	1.61686	0.00073772	0.021086	up
AT4G33430	9.75573	9.69729	9.48662	10.6281	10.4519	10.5807	1.87519	0.00073728	0.0210999	up
AT5G60010	4.7721	4.80499	4.75742	4.9889	4.95685	4.94184	1.13631	0.00073716	0.021123	up
AT5G48410	6.01693	5.89113	5.92583	7.30753	7.90134	7.76713	3.28077	0.00073695	0.0211701	up
AT1G73100	7.4305	7.44531	7.43445	7.54674	7.5685	7.53011	1.0805	0.00073645	0.0211825	up
AT5G66120	10.6805	10.811	10.8663	11.386	11.3249	11.4369	1.51221	0.0007361	0.0211991	up
AT2G29100	4.49191	4.57549	4.23156	5.87551	5.91712	6.30352	3.02947	0.00073538	0.021232	up
AT3G19640	9.19306	9.1357	9.20116	9.45727	9.55581	9.50228	1.25569	0.00073516	0.0212526	up
AT3G46440	9.90203	9.77814	9.79478	10.2524	10.247	10.1919	1.32451	0.00072476	0.0209785	up
AT5G18490	7.61337	7.69754	7.73991	8.44137	8.43497	8.24728	1.61432	0.00072104	0.0210309	up
AT3G57280	11.1191	10.9599	11.177	11.8297	12.0001	12.0515	1.83415	0.00071983	0.0210225	up
AT3G07760	8.67348	8.79375	8.71971	9.09384	9.06096	9.06271	1.26885	0.00071973	0.0210466	up
AT5G05190	8.18545	7.89971	7.57139	9.74367	10.1283	9.81089	4.02435	0.00070495	0.0207474	up
ATMG01240	4.99824	5.02293	5.02349	5.14928	5.14056	5.11669	1.08721	0.00070493	0.0207736	up
AT5G49890	7.93751	7.94272	7.86738	8.1636	8.16156	8.14038	1.18043	0.00070379	0.0207937	up
AT1G11670	5.72126	5.90498	5.79825	6.51877	6.72068	6.53995	1.72306	0.00070374	0.0208192	up
AT3G49620	8.33834	8.91	8.50284	10.4002	10.8626	10.6026	4.10698	0.00070353	0.02084	up
AT1G53310	10.7854	10.5376	10.7136	11.6941	12.0427	11.8425	2.26714	0.00069987	0.0209218	up
AT1G51680	10.0284	10.0712	9.8598	10.941	11.235	11.2725	2.23924	0.00069977	0.0209463	up
AT1G62310	6.48793	6.36509	6.39036	6.94256	7.02717	6.8807	1.44963	0.00069788	0.0210277	up
AT4G19810	7.83374	7.27876	7.64354	9.94606	10.0432	10.6657	6.20309	0.00069713	0.0210607	up
AT1G02500	11.8611	11.8218	11.6411	12.5056	12.5274	12.4227	1.63646	0.00068414	0.0207784	up
AT5G13760	7.51765	7.5232	7.4509	7.98894	7.93241	8.09704	1.42295	0.00068325	0.0208346	up
AT4G08460	8.3714	8.32557	8.36084	8.58914	8.53159	8.57917	1.15992	0.00068225	0.0208598	up
AT1G17860	9.30166	9.1827	8.77428	10.7756	11.1721	10.9386	3.67028	0.00067845	0.0208836	up
AT2G40200	4.63935	4.81822	4.73131	5.28768	5.3305	5.41842	1.53252	0.00066396	0.0205485	up
AT5G64100	5.31527	5.4806	4.96234	7.18318	6.83529	6.99032	3.36404	0.00066381	0.0205718	up
AT1G34220	8.46197	8.52215	8.45494	8.90452	8.85879	8.99694	1.35698	0.00065946	0.0205206	up
AT1G06210	8.43012	8.37977	8.42399	8.87448	8.74213	8.83205	1.32402	0.00065715	0.0205047	up
AT2G43790	9.335	9.17074	9.42889	10.1212	10.0339	10.1156	1.71561	0.0006402	0.0201411	up
AT5G64905	5.64428	5.74949	5.36671	8.58956	9.79678	9.53663	13.185	0.000638	0.0201833	up
AT1G69450	8.64352	8.42717	8.47938	9.32495	9.20501	9.2164	1.66105	0.00063758	0.020198	up
AT5G58940	6.5712	6.34201	6.54134	8.30737	8.0746	8.68923	3.66093	0.00063647	0.0201909	up
AT3G47420	6.63065	6.79652	6.69061	8.30324	8.51781	7.9886	2.95663	0.00063548	0.0202157	up
AT5G51060	5.41405	5.45404	5.37619	6.27971	6.6437	6.53618	2.10202	0.0006238	0.0198997	up
AT3G25780	9.08165	8.90569	8.89213	10.1622	10.346	9.97525	2.29954	0.00061993	0.0199155	up
AT3G59660	8.6325	8.45167	8.62707	9.4795	9.34355	9.58736	1.86571	0.00061905	0.0199716	up
AT4G23460	8.76839	8.62813	8.74925	9.18247	9.2329	9.28604	1.43251	0.00061863	0.0199863	up
AT1G43160	11.029	11.0991	10.8255	12.1921	12.2938	11.9952	2.25924	0.00060467	0.0197592	up
AT4G36480	7.81423	7.7784	7.86733	8.26862	8.30845	8.18604	1.35133	0.00060449	0.0197817	up
AT2G44490	12.2295	11.9721	12.0892	12.8411	12.9146	12.9635	1.75259	0.00060211	0.0198461	up
AT1G51620	7.65301	7.00359	7.56466	9.58152	9.9598	9.63357	4.98598	0.00059785	0.0198203	up
AT3G05230	8.21256	8.15751	8.33265	8.88878	8.91841	9.05537	1.64712	0.00058406	0.0195049	up
AT3G10500	8.91767	8.89319	8.76062	9.41468	9.34947	9.36961	1.43471	0.00057901	0.0194215	up
AT3G25150	8.72045	8.71824	8.68251	8.83714	8.82731	8.83919	1.09238	0.00057808	0.0194763	up
AT4G08290	8.04488	7.79807	7.71544	8.94657	8.90741	8.83024	2.059	0.00057622	0.0195	up
AT5G42010	6.4527	6.15141	6.22031	7.28555	7.49105	7.50762	2.22417	0.00057542	0.0195309	up
AT2G30750	5.82289	5.56042	4.98513	8.27756	8.95041	8.56111	8.81657	0.0005645	0.0191888	up
AT1G08930	10.6996	10.4246	10.5816	11.5262	11.6056	11.7668	2.09114	0.00056229	0.0191708	up
AT5G20050	9.17502	8.95374	8.77171	10.4709	10.7772	10.9132	3.37195	0.00056024	0.019187	up
AT5G24230	5.24457	5.28942	5.63349	7.36472	6.92912	7.20202	3.42505	0.00055577	0.01912	up
AT5G58290	11.4994	11.4296	11.368	11.8235	11.8155	11.8529	1.31794	0.00054495	0.0187761	up
AT5G05600	12.3763	12.3777	12.2195	13.3493	13.3815	13.1274	1.9474	0.00054456	0.0188195	up
AT1G01820	10.4969	10.5017	10.5873	10.8823	10.8689	10.9398	1.29086	0.00054272	0.0187844	up
AT5G33290	8.51968	8.59214	8.90032	9.9156	9.83845	9.8587	2.29772	0.00054148	0.0187985	up
AT1G14830	8.93395	9.04644	8.97261	9.47484	9.62188	9.51846	1.46821	0.00053699	0.0188434	up
AT4G38940	6.28629	6.37545	6.3685	6.68679	6.65567	6.64417	1.24729	0.00052288	0.0184619	up
AT5G12880	4.74962	4.66723	4.5224	5.86856	5.93564	6.24764	2.58625	0.00051995	0.0185016	up
AT1G13110	10.1882	10.0068	10.0868	11.9085	11.4077	11.7249	3.00307	0.0005194	0.0185109	up
AT1G33030	6.48515	6.21457	6.17269	7.96547	8.30412	7.83461	3.34947	0.00051899	0.0185543	up
AT3G02875	8.31718	8.3739	8.15588	9.76637	9.5744	9.392	2.45422	0.00050467	0.0180707	up
AT2G27690	8.52297	8.84239	8.22184	11.2994	11.4159	10.8103	6.25994	0.00050436	0.018088	up
AT1G16470	10.4655	10.4212	10.4761	10.692	10.7642	10.7332	1.21043	0.00050379	0.0181245	up
AT5G65210	7.81931	7.78974	7.83414	8.33397	8.46324	8.29101	1.4624	0.00050319	0.0181315	up
AT4G27500	11.0375	11.032	11.109	11.4344	11.5258	11.4336	1.32417	0.00050236	0.0181303	up
AT5G37590	5.86077	6.00044	5.88283	6.80606	6.79216	7.0492	1.95585	0.00050149	0.0181852	up
AT3G55270	6.82989	6.76085	6.77705	7.33911	7.46963	7.54785	1.5833	0.00050045	0.0181764	up
AT2G20960	9.22637	8.95573	9.04879	9.98038	10.0224	10.1505	1.96447	0.00049932	0.0181643	up
AT5G51640	8.84779	8.74929	8.94538	9.80649	9.73022	9.99308	1.99415	0.00049821	0.0182402	up
AT3G63380	8.09191	8.0678	8.30349	10.1109	10.2436	9.69947	3.63918	0.00049619	0.0182837	up
AT3G55560	6.88487	6.81167	6.7213	7.68758	7.50794	7.52678	1.70309	0.00048407	0.0178949	up
AT1G01260	7.05751	7.02997	7.11528	7.8484	7.68473	7.66169	1.58449	0.00048248	0.0178941	up
AT1G80460	10.5856	10.3505	10.2607	11.5051	11.5942	11.7263	2.3127	0.00048075	0.0178881	up
AT5G15730	7.82912	7.69695	7.97624	8.82676	8.92345	9.06374	2.14932	0.00048027	0.0178995	up
AT1G08090	7.60851	7.84754	7.88745	9.45062	9.40995	9.87352	3.47464	0.00047669	0.0179124	up
AT4G19230	7.606	7.76673	7.46873	8.60315	8.78251	8.79926	2.16518	0.00047617	0.0179817	up
AT3G22630	10.5666	10.6	10.6058	10.7542	10.7921	10.7598	1.13125	0.00046476	0.0176385	up
AT4G28550	6.60898	6.34631	6.45176	7.29823	7.31796	7.40528	1.82953	0.00046371	0.0176279	up
AT2G17730	8.49604	8.43099	8.29013	9.18505	9.19543	9.34393	1.78478	0.00046193	0.017619	up
AT2G35930	8.10259	7.17207	7.29493	10.5973	10.621	10.8178	8.91043	0.00046132	0.0176548	up
AT5G64760	7.47344	7.43223	7.50871	7.94752	7.90341	8.04343	1.40769	0.00046038	0.0176781	up
AT2G46620	7.87623	7.86059	7.9435	8.97658	8.69728	8.77324	1.89508	0.00045578	0.0177102	up
AT1G71190	8.44543	8.33992	8.32598	8.96953	8.89724	9.04362	1.51539	0.00045513	0.0177151	up
AT2G44350	10.9199	10.968	11.0114	11.7617	12.0353	12.0129	1.95913	0.00044494	0.0173481	up
AT1G21100	5.526	5.13664	5.20964	6.638	6.5405	6.65324	2.49635	0.00044479	0.0173719	up
AT3G43270	11.224	11.202	11.0549	12.2519	12.629	12.455	2.43683	0.00044418	0.0174077	up
AT2G45070	11.7064	11.6117	11.7805	12.3196	12.2632	12.3723	1.53557	0.00044037	0.0174382	up
AT5G43560	8.80252	8.72073	8.69652	9.12102	9.20078	9.18157	1.34524	0.00043797	0.0175257	up
AT2G41110	9.49521	9.25026	9.28211	10.2227	10.3797	10.3589	1.96959	0.00043521	0.0175383	up
AT1G23230	7.09821	7.12252	7.19361	7.61015	7.75627	7.69415	1.46281	0.00042322	0.0171156	up
AT1G31470	6.0477	6.19848	6.11594	6.58805	6.63101	6.64029	1.41331	0.000423	0.0171371	up
AT1G08940	8.58483	8.24017	8.51012	9.71849	9.58785	9.73888	2.35658	0.00042106	0.0171499	up
AT1G32690	5.70547	5.72862	5.60216	6.94652	6.91528	6.63324	2.22365	0.00041991	0.0171644	up
AT5G57220	5.90792	5.94698	5.22403	8.88453	9.54238	8.9194	10.7217	0.00041988	0.017194	up
AT4G15400	4.48248	4.36912	4.33948	4.93119	4.87136	4.91352	1.4224	0.00041815	0.0171539	up
AT4G34230	11.9988	12.1563	11.9774	12.8281	12.9712	13.0348	1.86678	0.00041629	0.0171703	up
AT3G18830	10.589	10.3805	10.4295	11.8235	11.657	12.0354	2.5888	0.00040371	0.0168649	up
AT5G65270	9.2894	9.34939	9.40898	9.86515	9.84337	9.95742	1.45336	0.00039553	0.0170541	up
AT4G16350	4.72121	4.94259	4.8589	6.56718	6.877	7.16416	4.07994	0.00038263	0.0166872	up
AT1G65690	6.72881	6.0061	6.58979	8.91331	9.18817	9.1853	6.29422	0.00037837	0.0166607	up
AT2G35610	8.20333	8.07353	8.22467	8.9723	9.12415	9.20969	1.91171	0.00037506	0.0166435	up
AT3G23550	9.30143	8.88209	8.75809	11.8603	11.3286	11.4514	5.92267	0.00036335	0.0162185	up
AT1G52760	9.72822	9.8531	9.66984	10.7675	11.0676	10.878	2.22531	0.00036032	0.016339	up
AT3G56170	9.33536	9.09779	9.2762	10.0565	10.1053	10.1631	1.83004	0.00036016	0.0163643	up
AT5G40760	10.055	9.79331	10.1344	11.1494	11.2422	11.268	2.33857	0.00035912	0.0163823	up
AT3G05290	8.38307	8.25446	8.34313	8.85858	8.85576	8.78493	1.4203	0.00035786	0.0163904	up
AT2G05260	8.05207	7.91438	8.05038	8.60467	8.55841	8.65408	1.51583	0.00035764	0.0164464	up
AT3G50910	8.23039	8.13855	8.36573	9.0324	9.13771	9.16006	1.82155	0.00035716	0.0165243	up
AT1G64400	8.41354	8.39923	7.95679	10.1138	9.9453	10.105	3.47776	0.00035683	0.0166101	up
AT1G80450	6.73938	6.17534	6.52108	8.57596	9.00273	8.89156	5.07996	0.0003567	0.016638	up
AT4G12480	11.2189	10.9369	11.0868	12.5871	13.0392	12.8877	3.3803	0.00035623	0.0166501	up
AT2G23450	8.90006	8.73875	8.68341	9.76906	9.82204	9.63391	1.95558	0.00035609	0.0166777	up
AT2G43620	13.0182	13.0145	12.5116	14.7566	14.8709	14.7558	3.8539	0.00035589	0.0167027	up
AT1G49000	7.25487	6.82918	6.87503	9.70912	9.509	10.2169	7.08763	0.00035516	0.0167028	up
AT4G09420	7.48412	7.54844	7.52012	8.59311	8.95208	8.91334	2.46562	0.00035505	0.0167321	up
AT1G30110	5.0283	4.92131	5.27377	6.8341	7.17929	7.33186	4.11422	0.00034426	0.0163248	up
AT5G17210	6.50572	6.44129	6.412	6.89692	6.82433	6.84025	1.32027	0.00034294	0.0163643	up
AT5G36220	8.87985	8.6843	8.77365	10.5055	10.2556	10.0937	2.83956	0.00034073	0.0165004	up
AT3G52450	6.67179	7.01575	6.00971	10.1592	10.3826	9.99644	12.2411	0.00033625	0.0165649	up
AT4G39230	7.49071	7.2532	7.31478	8.72933	8.81674	9.10369	2.88858	0.00033574	0.0166115	up
AT2G39200	8.28713	8.19292	7.27414	11.5959	11.9066	11.8516	14.5872	0.00032466	0.0162394	up
AT5G07100	7.69317	7.5215	7.36457	8.65828	8.7115	8.61659	2.19727	0.00032339	0.0162471	up
AT2G39420	8.13791	7.99958	8.46969	10.933	10.3753	10.7671	5.61541	0.00032277	0.0162877	up
AT1G10700	8.72933	8.73614	8.82249	9.59752	9.76346	9.53105	1.82516	0.00032196	0.0163919	up
AT3G21700	6.57671	6.7046	6.65141	8.06543	8.43715	8.53208	3.25047	0.00032004	0.0164781	up
AT1G44350	9.87138	10.1062	10.1788	11.3373	11.5919	11.4044	2.62514	0.00031791	0.0165553	up
AT1G23140	7.27261	7.20239	7.30521	8.28337	8.48953	8.62546	2.30704	0.00031777	0.0166239	up
AT2G40940	8.65312	8.43509	8.55032	9.34285	9.28207	9.29727	1.69492	0.00031727	0.0166359	up
AT1G02360	7.3912	6.72507	7.07663	9.47251	9.53116	9.80936	5.81607	0.0003169	0.0166548	up
AT4G32180	8.79355	8.68132	8.79143	9.20834	9.2768	9.25537	1.40581	0.00031568	0.016629	up
AT1G65730	7.59465	7.30715	7.2766	8.81374	9.05911	9.11778	3.04001	0.00030479	0.0161298	up
AT4G12470	12.9136	12.9215	12.5705	14.1509	14.2751	14.2222	2.66519	0.00030393	0.0161971	up
AT4G23010	10.2603	9.99376	10.278	11.3809	11.3655	11.5374	2.37938	0.00030376	0.0162259	up
AT3G45060	8.08224	8.30267	7.5186	10.8271	11.1169	10.8229	7.75151	0.00030352	0.0162511	up
AT5G67080	6.3493	6.27686	5.49499	9.69592	9.9771	9.44825	12.6996	0.00030235	0.0162649	up
AT1G79680	5.17984	4.98842	5.29279	6.8198	7.11029	6.71995	3.31651	0.00029909	0.0163596	up
AT4G36500	10.8108	10.672	10.6524	11.493	11.6245	11.4707	1.76259	0.00029685	0.0163943	up
AT1G48850	10.7411	10.7458	10.9883	11.8226	11.8678	11.9411	2.07351	0.00028416	0.0157698	up
AT5G03630	10.9219	10.7479	11.0562	12.0433	12.0976	11.9821	2.19214	0.00028354	0.0158511	up
AT4G23885	8.01293	7.87319	7.78664	8.88587	8.75188	8.78674	1.8885	0.00028353	0.0158895	up
AT4G20460	6.80593	6.59986	6.24136	8.85892	9.31085	9.25113	6.02621	0.00028212	0.0158886	up
AT2G36690	4.78284	4.53749	4.45488	8.11086	8.5541	7.59779	11.2812	0.00028199	0.0159601	up
AT4G23260	8.65436	8.51449	8.82742	10.0896	10.0851	10.3532	2.84919	0.00028165	0.0159805	up
AT4G20860	10.0419	9.5516	9.39353	12.0489	12.1496	11.9883	5.27781	0.00028035	0.0161071	up
AT3G54150	6.32298	6.05288	6.29479	7.88541	8.08268	7.70221	3.17455	0.00028003	0.0161293	up
AT5G44390	6.14896	5.64112	5.82468	7.89698	8.15323	7.86314	4.28569	0.0002766	0.0160943	up
AT1G61065	6.92714	7.02678	6.92311	7.68977	7.66018	7.54488	1.59394	0.00026492	0.0155336	up
AT3G46820	8.68448	8.62956	8.58869	9.01427	9.08327	9.04446	1.33153	0.00026458	0.0155938	up
AT4G01700	9.74253	9.27068	9.98179	12.4795	12.5465	12.8951	7.86459	0.00026281	0.0157334	up
AT2G29500	6.96684	7.06486	7.10828	7.77699	7.74814	7.65369	1.60171	0.00026229	0.0158269	up
AT1G08720	7.82083	7.777	7.85043	8.27579	8.35532	8.2454	1.39096	0.00026058	0.0159345	up
AT3G25610	8.34129	8.03451	8.4603	9.95278	9.83234	9.87553	3.04868	0.00025886	0.0158719	up
AT1G76390	8.60818	8.43647	8.42972	9.38962	9.52086	9.36168	1.90871	0.00025845	0.0159324	up
AT2G43320	6.97497	6.91224	6.75343	7.74896	7.79845	7.87753	1.90277	0.00025786	0.0159391	up
AT1G61360	8.54321	8.18131	8.08117	10.0706	10.3052	10.18	3.77558	0.00025557	0.016103	up
AT5G10830	7.13262	7.14519	6.96746	7.82385	7.83899	7.78437	1.66322	0.00024436	0.0156123	up
AT3G06300	8.41053	8.23449	8.6531	9.95148	9.93211	10.022	2.89957	0.00024363	0.0156094	up
AT2G35980	7.33764	6.78391	6.96772	9.31526	9.43072	9.69763	5.46963	0.0002431	0.0156193	up
AT3G55700	4.96766	5.07213	5.03459	5.55414	5.46878	5.53294	1.40817	0.00024248	0.0156235	up
AT3G05220	11.1372	11.089	11.1639	11.8373	11.7572	11.942	1.64203	0.00024243	0.0156645	up
AT5G48655	9.2763	9.24701	9.2006	9.66438	9.68737	9.60434	1.32935	0.00024185	0.0156715	up
AT2G37040	10.3688	10.0622	10.1162	11.7922	12.1767	12.0075	3.50576	0.00024171	0.015707	up
AT1G74360	7.57496	7.18204	7.41151	8.8549	8.9397	9.02462	2.92865	0.00023791	0.0156835	up
AT4G16840	7.62962	7.58391	7.46666	8.21913	8.16746	8.21229	1.55786	0.0002378	0.0157217	up
AT5G03610	8.59724	8.3437	8.37923	10.1745	10.0262	9.83723	2.97441	0.00023753	0.0157495	up
AT1G63290	8.91023	8.91918	8.9006	9.14274	9.20006	9.14131	1.19033	0.00023711	0.0157675	up
AT1G19180	10.9312	10.8614	10.6712	12.5477	12.718	12.3298	3.27288	0.0002369	0.0157996	up
AT1G77920	8.48341	8.49401	8.61028	9.22111	9.12503	9.2306	1.58339	0.00023577	0.0158634	up
AT4G39780	7.45783	7.57009	7.5011	8.49734	8.78733	8.63224	2.18752	0.00023572	0.0159069	up
AT2G36380	9.63184	9.8276	9.75657	10.7012	10.8978	10.7431	2.05912	0.00022449	0.015194	up
AT5G25170	8.10431	8.07561	8.08911	8.49146	8.56395	8.4558	1.33243	0.00022446	0.0152372	up
AT5G48400	5.86452	5.40008	5.48589	7.6257	7.6595	7.91956	4.44266	0.00022282	0.0152622	up
AT5G11670	12.6972	12.6599	12.7512	13.6196	13.7241	13.8872	2.05749	0.00022226	0.0152697	up
AT3G46280	7.14697	6.03668	5.98345	11.2488	11.5046	11.7019	34.2034	0.00022077	0.0152592	up
AT1G34190	9.41248	9.3306	9.34519	9.71037	9.74172	9.76352	1.29754	0.00022027	0.0152709	up
AT1G18390	7.83073	7.66497	7.51891	9.32678	9.38481	9.67646	3.4609	0.00021992	0.0153399	up
AT3G11330	8.16434	7.98191	8.07437	8.95547	8.84078	8.96403	1.7982	0.00021632	0.0154672	up
AT4G30600	10.528	10.507	10.5469	11.1321	10.995	11.0927	1.46002	0.00020426	0.0147904	up
AT2G46270	6.46853	6.4889	6.39712	7.07435	7.05023	6.95964	1.49129	0.00020371	0.0147975	up
AT5G46050	10.2236	9.91654	9.82457	11.5755	11.6528	11.7297	3.16989	0.00020279	0.0147778	up
AT2G42060	4.66324	4.88859	4.6796	6.53388	6.20705	6.52355	3.19914	0.00020238	0.0148427	up
AT1G26410	5.81338	5.57805	5.30617	7.60763	7.68335	7.49412	4.0817	0.00020212	0.0148715	up
AT1G54460	7.7346	7.70792	7.65199	8.57387	8.63148	8.80973	1.96363	0.00020189	0.014951	up
AT3G48570	10.2401	10.308	10.3418	11.2598	11.2874	11.4969	2.07258	0.00019972	0.0151847	up
AT3G57550	8.52767	8.3303	8.53003	9.93338	10.036	10.2875	3.08006	0.000199241	0.015199	up
AT2G16720	6.01138	6.18134	5.86835	7.50587	7.79503	7.73583	3.15699	0.000197217	0.0153004	up
AT1G09970	11.3298	11.037	11.1551	12.4685	12.343	12.4728	2.38529	0.000195458	0.0154263	up
AT3G19660	8.98092	8.98628	8.90099	10.0368	10.2686	10.3393	2.39301	0.000195329	0.0154696	up
AT4G21780	5.18202	5.21534	5.19649	5.34804	5.34455	5.33162	1.10455	0.000195026	0.0154995	up
AT5G25930	7.77999	7.351	7.73439	9.92231	9.66892	9.67568	4.38885	0.000180362	0.0147451	up
AT1G18210	11.5439	11.5363	11.394	12.4386	12.5397	12.3601	1.93819	0.000179775	0.0148032	up
AT4G23190	6.23743	6.05232	5.92254	8.15957	8.63505	8.26816	4.86855	0.000179701	0.0148507	up
AT2G45290	6.79843	6.64935	7.01483	9.13025	9.68299	9.52738	6.17314	0.000179387	0.0148787	up
AT3G20410	8.48177	8.22773	8.43026	9.5502	9.52718	9.66149	2.29692	0.000163539	0.0144022	up
AT4G25350	5.0132	4.70412	4.94473	7.01013	7.35662	7.51262	5.29918	0.000162199	0.0145082	up
AT5G38900	8.12525	7.64405	7.82452	10.2306	10.0421	10.3795	5.10817	0.00016076	0.0146087	up
AT2G04305	7.52607	7.54318	7.55179	8.04237	8.15638	8.04077	1.45346	0.000159237	0.0147644	up
AT5G47730	8.05844	7.96136	8.25776	9.33918	9.28928	9.3444	2.34855	0.000158971	0.0147999	up
AT5G44910	5.92321	6.2957	5.66787	8.76122	9.07465	8.7652	7.48895	0.000158843	0.0148486	up
AT5G55560	5.9866	6.18063	6.20485	7.44907	7.69231	7.69721	2.80663	0.000157755	0.0149304	up
AT3G55470	7.73447	7.39455	7.34902	9.2047	9.19901	9.28181	3.3307	0.000156752	0.0149597	up
AT1G51270	6.03405	6.1903	6.18558	7.16264	7.13796	7.01229	1.95566	0.000156221	0.0149716	up
AT1G25370	6.14262	6.03841	6.10288	7.53329	7.49028	7.24627	2.51166	0.00014391	0.0140275	up
AT2G17720	10.0282	9.8693	10.1391	11.4086	11.3311	11.5469	2.66972	0.000143641	0.0140614	up
AT2G27310	6.21166	6.34044	6.32554	7.64347	7.936	7.96064	2.93661	0.00014202	0.0140841	up
AT2G03410	4.77636	4.67151	4.60925	5.63147	5.73268	5.82134	2.06021	0.000141233	0.0140672	up
AT5G54160	12.4273	12.2301	12.1222	13.7421	13.9386	13.7583	2.93458	0.000141174	0.014123	up
AT1G61560	5.76787	5.54411	5.40222	8.06291	8.58371	8.54293	7.0867	0.000140375	0.0141049	up
AT2G20010	8.27573	8.1303	8.32163	9.34408	9.53858	9.53218	2.34415	0.000139625	0.0140916	up
AT2G47900	7.8857	7.8892	7.85669	8.06115	8.06296	8.0879	1.14351	0.000137673	0.014145	up
AT5G63680	8.91836	8.95956	9.01988	9.74379	9.66996	9.82558	1.71774	0.000135383	0.0142302	up
AT5G37600	12.9611	12.5883	12.7257	14.3825	14.3359	14.4093	3.06856	0.000124351	0.0132538	up
AT5G47870	8.81269	8.70697	8.84607	9.70219	9.60734	9.76362	1.86926	0.000124115	0.0132908	up
AT5G53110	7.08657	6.91495	6.8197	9.30646	9.70227	9.86121	6.42147	0.000122281	0.013345	up
AT4G20000	5.0959	4.94739	4.65044	8.51413	7.88264	8.26126	9.99657	0.000121752	0.0133512	up
AT5G44290	8.18944	8.01241	8.06964	9.04106	9.19651	9.16864	2.06324	0.000121287	0.0133644	up
AT1G60730	6.73528	6.72339	6.69656	7.60733	7.83979	7.72752	2.00899	0.000120967	0.0133939	up
AT4G08770	4.97816	4.989	4.6657	7.00181	6.88934	6.71641	3.97668	0.000120793	0.0134398	up
AT5G02100	7.78848	7.85912	7.82559	9.25317	8.96388	9.10676	2.43436	0.000118605	0.0133264	up
AT1G76470	5.38777	5.23298	5.28244	6.37376	6.23825	6.23164	1.97267	0.000116444	0.0134821	up
AT2G27660	7.33985	6.8269	7.28392	9.74866	10.0285	9.93819	6.75007	0.000115756	0.0136097	up
AT2G37980	4.89581	4.83754	4.90508	5.74726	5.94268	5.92213	1.98785	0.000115592	0.0136608	up
AT2G30050	8.97928	8.94488	9.00617	9.47307	9.39019	9.44878	1.37609	0.000104809	0.012451	up
AT5G54500	11.4101	11.2065	11.3689	12.2966	12.3728	12.3632	2.02192	0.000103854	0.0125334	up
AT5G24760	7.4806	7.40556	7.49747	9.11748	9.33695	9.52937	3.64704	0.000103716	0.0125833	up
AT4G15120	6.02612	6.23636	6.06662	7.09132	7.12602	7.11702	2.00243	0.000102451	0.0127	up
AT4G18430	5.25932	5.54976	5.43559	8.84992	8.27698	8.85947	9.49544	0.000101333	0.0126301	up
AT5G27520	8.76061	8.64627	8.47139	10.0073	9.96443	10.0735	2.61896	0.000101175	0.0126797	up
AT1G61370	6.07455	5.9737	6.12373	7.3542	7.63647	7.52864	2.7304	0.000100249	0.0127742	up
AT2G22250	6.97782	6.89515	7.09263	7.95821	8.06012	7.98217	2.01619	9.9754e-05	0.0128547	up
AT4G12490	11.9082	11.6674	11.4086	14.0787	14.3194	14.2309	5.84945	9.5936e-05	0.0126486	up
AT3G06350	10.3507	10.2275	10.2838	11.416	11.6032	11.3988	2.27411	9.5691e-05	0.0126896	up
AT1G64170	7.52363	7.21515	7.42462	10.1773	10.4479	10.7538	8.4086	8.2574e-05	0.0116983	up
AT3G07680	10.7013	10.5721	10.6669	11.2839	11.2727	11.298	1.55624	8.2231e-05	0.0117225	up
AT5G55930	9.19889	9.11276	8.8479	11.461	11.1864	11.2121	4.70217	8.1673e-05	0.0120186	up
AT5G38470	10.6549	10.6374	10.6379	10.8333	10.8079	10.8391	1.13551	8.0099e-05	0.0122616	up
AT2G22475	7.26055	7.12745	7.17038	8.11394	8.27793	8.2039	2.01735	7.9946e-05	0.0124047	up
AT5G27430	8.36515	8.3895	8.3232	9.01861	9.0727	9.15358	1.64986	7.9352e-05	0.0123968	up
AT4G21400	6.82091	6.79255	6.9285	9.12285	8.76688	8.78686	4.12639	7.7937e-05	0.0124312	up
AT4G31740	4.4414	4.46473	4.48083	4.68111	4.68733	4.70632	1.17224	7.7675e-05	0.0124767	up
AT5G15870	7.36358	7.41775	7.62409	8.857	8.96731	8.93178	2.7325	7.5858e-05	0.012538	up
AT3G26400	7.69503	7.68864	7.7141	8.00619	8.00101	7.95808	1.22193	7.5489e-05	0.0125681	up
AT4G32650	6.51471	6.58138	6.30605	8.81805	9.25487	9.04327	5.94367	6.4817e-05	0.0108707	up
AT1G63840	9.17853	9.09851	9.15187	10.3118	10.379	10.1664	2.20801	6.4679e-05	0.0109279	up
AT1G05300	7.24845	7.26086	7.14013	9.4002	9.26229	9.68605	4.70121	6.426e-05	0.0109381	up
AT4G12500	11.0629	10.6633	10.4844	13.8596	14.1549	14.0151	9.66679	6.4079e-05	0.0109893	up
AT1G22410	11.68	11.5155	11.5526	12.6726	12.7635	12.6255	2.15022	6.3499e-05	0.0109723	up
AT3G09920	8.47657	8.53323	8.48534	9.03086	9.09539	9.0077	1.4603	6.2843e-05	0.0109419	up
AT2G32660	4.62392	4.66989	4.52977	5.82468	5.85408	5.67897	2.26271	6.2682e-05	0.0109978	up
AT1G51800	8.41007	7.73747	7.89547	11.5725	11.7196	11.5913	12.2393	6.2375e-05	0.0110288	up
AT5G38710	8.40917	8.39701	8.58767	10.7874	10.4399	10.7382	4.56488	6.0977e-05	0.0112163	up
AT3G27430	9.98168	10.0237	10.009	10.245	10.2643	10.2699	1.19327	6.0264e-05	0.0112669	up
AT3G21230	8.84851	8.37791	8.77732	11.7383	11.4733	11.6992	7.83004	6.0211e-05	0.01135	up
AT1G74950	9.96107	10.0984	9.95526	11.4947	11.3539	11.5898	2.77904	5.9443e-05	0.0112986	up
AT3G16530	10.6603	10.6577	10.8283	12.498	12.265	12.2981	3.11291	5.9329e-05	0.0113717	up
AT5G37580	6.82538	7.11541	6.9838	8.78688	8.61807	8.73814	3.33921	5.9239e-05	0.0114507	up
AT2G10950	8.28447	8.26248	8.29414	8.51189	8.54579	8.54089	1.19127	5.8805e-05	0.0115628	up
AT1G44800	8.14149	7.94706	8.04477	9.39339	9.2666	9.26331	2.40049	5.8657e-05	0.011634	up
AT3G06860	10.5846	10.5309	10.5787	11.0097	11.0802	11.0561	1.39856	5.7586e-05	0.0118331	up
AT2G17740	8.52161	7.84792	7.87798	12.1166	12.3503	12.2768	17.9434	5.7472e-05	0.0119171	up
AT2G16900	8.78392	8.75356	8.63662	9.9859	9.99298	9.84016	2.32138	5.7281e-05	0.0120974	up
AT1G67470	7.03486	6.99373	7.08319	7.93381	7.97369	8.08698	1.94653	5.6527e-05	0.0125177	up
AT2G19190	8.9036	8.30057	8.28482	12.4389	12.2694	12.3439	14.4642	5.5679e-05	0.0124508	up
AT1G51890	7.96614	7.48755	7.46939	10.7681	10.7591	10.9087	9.00647	4.4149e-05	0.0103814	up
AT3G09570	8.77787	8.7439	8.73302	9.22085	9.22097	9.28824	1.40615	4.3703e-05	0.0106045	up
AT4G01850	11.3015	11.2779	11.3055	11.5043	11.5309	11.528	1.1697	4.3637e-05	0.0107023	up
AT4G12070	9.29725	9.23912	9.30188	10.1598	10.2599	10.3217	1.95575	4.3299e-05	0.0107349	up
AT1G25390	8.22872	8.1292	8.38348	10.0001	10.0637	10.2102	3.59056	4.2223e-05	0.0105831	up
AT4G30190	11.2333	11.2348	11.3184	12.7131	12.899	12.9762	3.03269	4.1292e-05	0.0107026	up
AT4G34050	11.8887	11.9244	11.873	12.9779	13.1178	12.9376	2.16712	3.9659e-05	0.0105184	up
AT5G50200	10.7666	10.5282	10.4599	12.7315	12.746	12.9265	4.64749	3.932e-05	0.0105512	up
AT3G55150	4.94124	5.20263	5.20205	8.42769	8.89951	8.45622	11.1515	3.9226e-05	0.0106513	up
AT4G01720	7.0002	7.24935	6.91106	9.24401	9.19504	9.12031	4.38603	3.8987e-05	0.0108446	up
AT5G44380	6.44772	6.52719	6.24297	9.4688	9.84091	9.41842	9.001	3.8143e-05	0.0107408	up
AT5G13550	8.18272	8.21371	8.18583	8.62541	8.69804	8.66393	1.38355	3.7704e-05	0.0110255	up
AT1G06620	6.65277	6.56873	6.82902	9.16089	8.88398	8.95931	4.98601	3.654e-05	0.0115756	up
AT2G39530	6.91784	6.31563	6.60651	11.2759	10.9404	11.3993	24.1154	3.5975e-05	0.0117222	up
AT3G63260	8.48973	8.467	8.49974	8.77144	8.74955	8.74302	1.20512	3.582e-05	0.0118408	up
AT1G72450	10.0133	10.0525	10.1369	11.7965	11.69	11.5756	3.07341	2.2527e-05	0.00870879	up
AT3G49210	7.90365	7.81499	7.73581	8.91121	8.93764	8.95739	2.16935	2.2149e-05	0.00871029	up
AT5G64120	10.8786	10.485	10.5711	13.625	13.8181	13.7203	8.43396	1.99997e-05	0.00950361	up
AT2G44370	5.26882	5.08344	5.52154	9.95166	10.0946	10.5063	29.7106	1.99034e-05	0.00965908	up
AT1G30135	7.00457	6.85269	6.64589	10.0649	10.3675	10.174	10.3229	1.80064e-05	0.0100173	up
AT4G25030	10.7661	10.704	10.7793	11.6897	11.8029	11.7567	1.99999	1.77828e-05	0.0104002	up
AT5G62150	6.63387	6.86081	6.66439	8.85865	8.86534	9.01342	4.57187	1.74323e-05	0.0104635	up
AT1G22180	7.23238	7.32339	7.31757	8.13528	8.09233	8.11709	1.77005	1.67124e-05	0.0108912	up
AT4G11820	9.50822	9.4968	9.55447	10.0147	10.0098	10.0036	1.40398	1.53415e-05	0.0116641	up
AT3G13050	8.51332	8.41824	8.45737	9.38385	9.42559	9.45746	1.9444	1.51862e-05	0.0119442	up
AT3G21240	6.76718	6.96979	6.79162	8.76034	8.71972	8.6931	3.68465	4.7208e-06	0.0038456	up
AT5G46750	9.54847	9.56462	9.51789	9.94175	9.9327	9.93962	1.31436	4.6856e-06	0.00395829	up
AT4G24240	7.21292	7.23205	7.28033	9.05452	8.91333	8.88621	3.27067	3.4044e-06	0.00323546	up
AT1G26420	6.04516	5.6779	5.75308	9.66465	9.5782	9.49807	13.5004	3.3091e-06	0.00328162	up
AT5G13420	9.77706	9.78158	9.85264	10.9794	11.0596	11.0793	2.35492	2.9958e-06	0.00325387	up
AT1G07630	7.82779	7.78592	7.79068	8.89634	8.93969	8.8305	2.12488	2.982e-06	0.00340082	up
AT1G54150	7.95444	7.92799	7.93841	8.4678	8.44828	8.49895	1.44533	2.864e-06	0.00343816	up
AT1G17380	8.67136	8.53744	8.6723	10.6731	10.6501	10.7938	4.22406	2.5464e-06	0.00387206	up
AT1G10050	6.89182	6.8221	6.84286	7.74614	7.70082	7.71926	1.82742	1.8789e-06	0.00306113	up
AT3G22290	8.65869	8.67144	8.66521	9.28557	9.23597	9.28524	1.51973	1.8249e-06	0.00320186	up
AT2G39380	5.57957	5.24668	5.29624	10.0553	9.89229	9.93947	24.0535	1.1563e-06	0.00329676	up
AT1G30620	7.88538	7.8737	7.93822	9.61421	9.49834	9.60102	3.18675	1.1508e-06	0.0037498	up
AT4G26970	11.2823	11.2673	11.2935	12.2288	12.1731	12.1787	1.88228	5.9396e-07	0.00225794	up
AT5G13220	9.42498	9.33352	9.37456	11.6691	11.6631	11.5693	4.77712	3.5081e-07	0.00266721	up
AT1G51920	5.43176	5.37129	5.46617	8.26464	8.38672	8.36924	7.55339	2.0415e-07	0.00232823	up
AT5G48430	5.21172	5.04458	5.13118	10.2685	10.3054	10.3331	36.0813	3.0032e-08	0.000685	up
AT1G68010	13.3891	13.4577	13.1395	12.2597	12.4223	11.7933	-2.25067	0.0052424	0.0499891	down
AT3G26720	8.12974	8.18028	8.22064	7.9736	7.89073	7.99163	-1.1687	0.0052398	0.0499852	down
AT2G17540	6.88823	7.0061	7.01211	6.66693	6.59703	6.72746	-1.23543	0.005239	0.0499985	down
AT5G03555	7.11461	7.32144	7.15011	6.69003	6.83532	6.65084	-1.3851	0.0052241	0.0499189	down
AT1G18620	8.69073	8.5548	7.94876	6.95563	6.77345	6.22931	-3.35264	0.0052227	0.0499265	down
AT4G33490	8.87728	9.21774	9.29887	8.1894	8.04094	7.62178	-2.2667	0.005221	0.0499311	down
AT1G17350	6.69431	7.02512	6.88936	6.02824	6.31681	6.0538	-1.66629	0.0052165	0.049909	down
AT5G37020	6.76018	6.5995	6.65277	6.32938	6.34147	6.18129	-1.30747	0.0052156	0.0499214	down
AT5G55630	9.06324	9.12002	9.03647	8.60807	8.80118	8.75734	-1.27549	0.0052043	0.0498341	down
AT1G42550	8.7438	8.75759	8.7438	7.90226	8.09045	7.99475	-1.6848	0.0052038	0.0498503	down
AT4G27800	11.6277	11.7292	11.5722	11.2718	10.9867	11.0895	-1.44098	0.0052006	0.0498405	down
AT5G42390	9.8118	9.85575	9.91708	9.62868	9.63344	9.51855	-1.20413	0.0051959	0.0498793	down
AT1G66890	8.66148	8.81525	8.34813	7.68023	7.70835	7.30986	-2.05928	0.0051841	0.049808	down
AT4G14870	10.4715	10.6595	10.213	9.65656	9.60785	9.3254	-1.88956	0.0051762	0.049774	down
AT2G30150	7.72848	8.12901	7.78639	6.60058	7.08395	6.84135	-2.05528	0.0051615	0.0496955	down
AT5G62890	8.7424	9.00923	9.06504	8.26654	8.29255	8.42005	-1.52892	0.0051412	0.0496048	down
AT3G55630	10.7702	11.2075	11.3043	9.80818	10.1904	9.98413	-2.14319	0.0051392	0.0496064	down
AT2G38140	11.273	11.2583	10.8914	10.2948	10.0869	9.77494	-2.12682	0.0051389	0.0496245	down
AT1G11910	13.2212	13.1847	13.1883	13.1358	13.123	13.1316	-1.04819	0.0051372	0.0496502	down
AT4G09760	9.79752	9.65055	9.36906	8.6208	8.91995	8.71438	-1.80751	0.0051245	0.0495694	down
AT3G11500	8.69774	8.84106	8.73034	8.46981	8.29088	8.38338	-1.29686	0.0051223	0.0495902	down
AT1G53730	9.20336	9.08327	8.89146	8.09304	8.47108	8.20318	-1.74545	0.0051032	0.0494683	down
AT4G30620	8.41211	8.80892	8.94593	7.72298	7.75838	7.8854	-1.90977	0.0050804	0.0493521	down
AT2G36990	9.97135	10.3491	10.2636	8.84428	9.22536	9.3449	-2.07985	0.0050604	0.0491788	down
AT4G04350	8.5204	8.97017	8.82021	7.85221	7.87202	8.07425	-1.78687	0.0050568	0.0492067	down
AT3G55080	8.08473	8.01008	8.12017	7.65205	7.66863	7.4142	-1.40772	0.0050428	0.0490914	down
AT1G69690	6.62332	6.87746	7.01106	5.61472	5.98693	6.01933	-1.9502	0.0050423	0.0491075	down
AT3G49260	7.89842	8.01115	8.17482	7.41843	7.16845	6.98	-1.78902	0.0050376	0.0490827	down
AT2G28670	5.35816	5.41842	5.3663	5.00855	5.16907	5.00567	-1.24822	0.0050183	0.0490203	down
AT5G47380	5.25495	5.0778	5.19197	4.86415	4.73064	4.83009	-1.28933	0.0050025	0.0489079	down
AT5G65730	10.3845	9.94545	9.67239	8.29913	8.06788	7.25129	-4.37113	0.0049647	0.0486425	down
AT5G16310	6.8541	6.79604	6.75738	6.32248	6.36508	6.06331	-1.46633	0.0049566	0.0486258	down
AT4G11960	9.70258	9.612	9.48454	9.22408	9.17974	9.06517	-1.35979	0.0049558	0.0486389	down
AT2G25830	9.32098	9.74308	9.68049	8.70614	8.83617	8.85307	-1.72077	0.0049426	0.0485302	down
AT4G12730	8.75406	8.72081	8.9532	8.02632	7.38425	7.64703	-2.17873	0.0049377	0.0485239	down
AT5G22640	9.34525	9.68647	9.77956	8.13051	8.60281	8.60458	-2.23115	0.0049	0.0482574	down
AT3G52180	10.0983	10.2379	10.7391	9.17837	8.81897	9.19473	-2.45279	0.0048999	0.0482772	down
AT5G50280	7.16964	7.41305	7.5247	6.23807	6.57354	6.61424	-1.85812	0.0048961	0.0482607	down
AT4G03200	9.45248	9.38602	9.36495	9.00948	8.84646	9.08347	-1.33917	0.0048955	0.0482756	down
AT5G35970	11.3666	11.0598	10.8765	10.1836	10.2488	10.3382	-1.79512	0.0048826	0.0482109	down
AT3G56630	9.04301	9.06338	8.95164	8.52387	8.55909	8.25595	-1.48766	0.0048806	0.048212	down
AT3G62700	10.4985	10.7349	10.6625	9.93602	9.79198	9.44778	-1.87475	0.0048765	0.0482133	down
AT5G50000	9.1195	8.87417	9.14357	8.50101	8.17613	8.28761	-1.65194	0.0048642	0.0481125	down
AT3G19400	8.41497	8.26596	8.403	8.06186	7.90549	7.89401	-1.32641	0.0048582	0.0481158	down
AT4G30720	7.3217	7.48209	7.65102	6.37166	6.54792	6.81651	-1.87416	0.0048437	0.0480348	down
AT5G12250	9.92176	10.0176	10.0769	9.2693	9.22074	8.77999	-1.8861	0.0048396	0.048015	down
AT5G23570	6.00204	6.11648	6.28929	5.21775	5.56384	5.41543	-1.66663	0.004839	0.0480299	down
AT3G54920	8.05652	8.19557	7.92604	7.6271	7.47254	7.44304	-1.45917	0.0048388	0.0480488	down
AT3G63190	9.19935	9.42881	9.72664	8.56123	8.22291	8.4658	-2.04904	0.0048023	0.0477696	down
AT1G65010	6.4748	6.94829	7.22452	5.50777	5.65506	5.66665	-2.41616	0.0047993	0.0477606	down
AT1G51100	6.97322	7.49262	7.33085	6.15278	6.19871	5.70385	-2.37367	0.004784	0.0476291	down
AT5G16730	7.79102	7.52926	7.60098	6.92671	7.10545	6.76857	-1.63222	0.0047837	0.0476677	down
AT4G28780	6.20784	6.73665	6.78136	5.52213	5.27909	5.06087	-2.44176	0.0047821	0.0476726	down
AT2G24020	10.0036	10.0511	10.1954	9.45456	9.43355	9.68349	-1.47374	0.0047755	0.0476485	down
AT3G11630	12.6007	12.5465	12.6166	12.2494	12.1901	12.0017	-1.35735	0.004744	0.0473756	down
AT4G00750	8.54223	8.78203	8.43565	7.96393	8.03884	7.94393	-1.52035	0.0047421	0.0473981	down
AT1G26560	10.8258	11.0983	10.4049	9.49549	9.62853	9.23194	-2.50418	0.0047226	0.0472239	down
AT2G33310	7.29521	7.13696	7.16626	6.42796	6.52893	6.05722	-1.81685	0.004717	0.04723	down
AT1G79850	11.6426	11.7861	11.847	11.2094	10.9065	10.7906	-1.72876	0.0047033	0.047155	down
AT3G43600	6.95912	6.8777	6.8777	5.96805	6.21422	6.38993	-1.64047	0.0046838	0.0470008	down
AT3G51760	6.025	6.2268	6.09373	5.72843	5.77652	5.65174	-1.31611	0.0046769	0.0469729	down
AT2G46110	6.59452	6.8971	7.00848	5.96072	5.53847	5.90336	-2.0456	0.0046767	0.0469916	down
AT4G37330	7.85633	8.00565	7.60704	6.88936	7.11849	6.74903	-1.87131	0.0046635	0.0469003	down
AT2G35960	8.35583	8.7897	9.14285	7.51566	7.14697	7.06489	-2.86848	0.0046634	0.0469199	down
AT1G23750	7.05257	6.78391	6.77969	6.06307	6.20135	6.32764	-1.59627	0.0046628	0.0469346	down
AT1G76100	12.3644	12.2978	11.9358	11.2957	11.2788	10.9179	-2.04942	0.0046617	0.0469442	down
AT1G60940	9.54671	9.73476	9.46043	9.14221	9.08014	9.03617	-1.4088	0.0046595	0.0469428	down
AT5G15310	6.70601	6.1983	6.77879	5.33181	4.93093	5.40414	-2.5293	0.0046579	0.0469682	down
AT3G28050	10.4916	10.3879	10.4502	9.81324	10.0695	10.0153	-1.39205	0.0046567	0.0469769	down
AT3G21200	9.90418	10.0866	10.1296	9.58093	9.65811	9.6342	-1.33398	0.0046421	0.0469334	down
AT3G48200	9.85765	10.1167	10.102	8.76671	8.7712	8.80836	-2.36746	0.0046419	0.0469521	down
AT4G23940	7.887	7.91309	8.29317	6.6001	6.9206	7.12349	-2.21867	0.0046357	0.0469519	down
AT5G34850	11.0312	10.9226	10.8609	10.58	10.6536	10.5318	-1.27436	0.004617	0.0467833	down
AT1G14270	9.27198	9.40077	9.49638	8.75638	8.61307	8.91842	-1.54444	0.0046169	0.0468031	down
AT2G24290	7.28846	7.55286	7.50737	6.26448	6.75936	6.35149	-1.98773	0.0045982	0.0466757	down
AT4G26555	9.7081	9.51289	9.26202	8.77262	8.61766	8.50942	-1.81643	0.0045613	0.0463837	down
AT1G08490	9.2609	9.14253	9.13833	8.9291	8.92448	8.96381	-1.18218	0.0045591	0.0464027	down
AT3G07310	10.6256	10.6617	10.2333	9.61487	9.67803	9.37286	-1.93404	0.0045591	0.0464234	down
AT4G35300	8.77521	8.8893	9.00022	7.63421	7.74667	8.18387	-2.04674	0.0045415	0.0462856	down
AT2G27290	11.0363	11.0683	10.7943	10.4381	10.2279	10.1618	-1.61373	0.0045381	0.0462716	down
AT3G18800	6.3254	6.26377	6.17592	5.97483	5.94199	5.84593	-1.2606	0.0045378	0.0463099	down
AT1G19970	7.00233	7.43626	7.42459	6.44351	6.33737	6.49426	-1.81841	0.0045378	0.0463307	down
AT4G34090	8.63678	8.92934	8.93209	7.51958	7.75358	8.05607	-2.07963	0.0045237	0.0462074	down
AT1G20090	8.51145	8.70165	8.6631	7.87243	8.08353	8.15281	-1.50435	0.0045205	0.0461954	down
AT4G34950	12.1768	12.5602	12.4484	11.7074	11.5361	11.7221	-1.6701	0.0045173	0.0462041	down
AT4G15545	12.0872	12.0418	12.0801	11.6964	11.6183	11.4128	-1.40822	0.0045159	0.0462105	down
AT5G13410	10.1884	10.0822	9.98557	9.62356	9.34326	9.31878	-1.57664	0.0044987	0.0460965	down
AT1G19715	8.43664	8.2038	8.47741	7.61677	7.81216	7.81996	-1.54006	0.0044977	0.046107	down
AT5G53860	9.69391	10.0066	10.0712	9.04609	8.84292	9.19728	-1.85978	0.0044966	0.0461164	down
AT1G14030	8.22761	8.43636	8.53056	7.0696	7.06591	7.03928	-2.53136	0.0044818	0.046006	down
AT4G34030	9.63388	9.47951	9.424	8.82403	9.02613	8.69501	-1.58455	0.0044636	0.0459225	down
AT4G39970	10.0762	9.91783	9.85926	9.3515	9.01068	8.90742	-1.81657	0.0044448	0.0457911	down
AT2G38680	7.49059	7.60556	7.5418	7.06122	6.95029	7.20805	-1.38779	0.0044374	0.0458391	down
AT1G62430	9.95567	10.099	10.1589	9.49347	9.62102	9.68036	-1.38792	0.0044234	0.0457566	down
AT3G05070	8.28857	8.30945	8.33668	8.13213	8.04167	8.1454	-1.15282	0.0044233	0.0457971	down
AT3G02720	10.7587	10.5934	10.4159	9.95246	10.0316	9.85894	-1.56015	0.0044215	0.0457993	down
AT1G32270	4.74712	4.6317	4.72159	4.4578	4.46631	4.37133	-1.20441	0.0044175	0.0457994	down
AT3G53990	12.346	12.3417	12.1598	11.5856	11.5654	11.1834	-1.78717	0.004401	0.0456699	down
AT5G16710	11.0072	10.9011	10.8589	10.5316	10.3017	10.2524	-1.47481	0.0044006	0.0456865	down
AT2G31040	11.6672	11.7254	11.9064	11.1574	10.9055	11.2012	-1.60027	0.0043971	0.045671	down
AT1G48240	6.3897	6.46713	6.22635	5.77771	5.93259	5.89415	-1.40728	0.0043775	0.0455712	down
AT1G69230	4.91549	4.78619	4.8167	4.48919	4.51261	4.60364	-1.23483	0.0043602	0.0454533	down
AT1G05190	11.5326	11.5966	11.7269	11.0672	10.7298	10.6651	-1.73871	0.0043412	0.0453381	down
AT1G18170	8.90893	9.18001	9.00728	8.31344	8.18049	7.85593	-1.88616	0.0043398	0.0453443	down
AT5G46690	5.55284	5.75394	5.34263	4.84469	4.57317	4.52408	-1.86929	0.004339	0.0453567	down
AT1G52670	8.19307	8.42255	8.59616	7.72157	7.63237	7.73892	-1.63162	0.0043369	0.0453763	down
AT2G32560	7.8406	7.78815	7.5363	7.02958	7.1818	6.96702	-1.58251	0.0043023	0.045097	down
AT4G13640	8.89505	8.75738	8.75758	8.50396	8.47165	8.54626	-1.22778	0.0042826	0.0449525	down
AT1G69935	8.8978	8.98279	8.94603	8.63031	8.70351	8.53518	-1.24764	0.0042637	0.044816	down
AT5G27930	9.14133	9.34618	9.42675	8.66616	8.25379	8.40896	-1.81728	0.0042553	0.0448103	down
AT4G18270	7.8935	8.09814	8.47208	6.95143	6.85061	7.1927	-2.2289	0.0042418	0.0446888	down
AT3G50270	9.10874	9.12508	8.94819	8.72381	8.73586	8.67154	-1.27479	0.0042387	0.0446974	down
AT3G60510	6.49739	6.62725	6.68722	6.27235	6.20837	6.27488	-1.27641	0.0042387	0.0447181	down
AT1G12860	7.99778	8.1239	7.94177	7.05635	7.25011	6.68316	-2.03441	0.0042375	0.0447261	down
AT2G10940	10.8784	11.175	11.0662	9.29534	8.98763	8.04362	-4.8044	0.0042366	0.0447373	down
AT4G11100	9.09711	9.0597	9.31246	8.12283	8.13559	8.52211	-1.86121	0.0042228	0.0446122	down
AT5G57440	7.12491	6.97281	7.1327	6.2804	6.26508	6.27954	-1.74327	0.0042225	0.0446298	down
AT5G65460	7.11593	7.14697	6.94552	6.3608	6.58951	6.27568	-1.58097	0.004222	0.0446452	down
AT1G65295	7.62035	7.78713	7.97201	6.76315	6.73334	7.10917	-1.89817	0.0042213	0.0446792	down
AT1G75710	6.67361	6.73023	7.05995	6.09391	5.81387	5.75866	-1.90851	0.0042204	0.0446904	down
AT4G38840	8.89036	9.56536	8.93221	7.78487	7.22085	7.14342	-3.35489	0.0042152	0.0446768	down
AT5G17170	11.6155	12.0645	11.8967	10.996	10.9925	11.1359	-1.7622	0.004204	0.0446203	down
AT2G26330	8.52209	8.65706	8.54758	7.60015	7.41873	6.89173	-2.41502	0.0041845	0.0444754	down
AT5G13140	7.51265	7.82534	7.40271	6.20802	6.53302	5.84495	-2.61155	0.0041835	0.0444855	down
AT1G73110	9.10691	9.20594	9.2444	8.49565	8.70188	8.76234	-1.44639	0.0041774	0.0444829	down
AT5G17560	10.8471	10.9265	10.8677	10.5619	10.6485	10.4814	-1.24528	0.004165	0.0443715	down
AT5G35360	10.4988	10.6298	10.3839	9.9942	10.0823	9.91248	-1.42193	0.0041642	0.0443838	down
AT4G32270	7.42134	7.38295	7.4362	7.23499	7.21933	7.2944	-1.12033	0.0041572	0.0443506	down
AT2G37660	11.5883	11.7705	11.9901	11.0737	10.7508	10.8892	-1.83838	0.0041571	0.0443703	down
AT3G09580	8.84884	9.18212	8.81156	7.81286	7.97274	7.40257	-2.32643	0.0041419	0.0442702	down
AT4G39620	7.47177	7.63534	7.70057	6.50258	6.85747	6.90363	-1.8	0.0041389	0.0443004	down
AT1G51490	4.49871	4.60043	4.48419	4.31883	4.29538	4.31071	-1.16431	0.0041361	0.044312	down
AT4G00950	5.70739	5.86944	5.93113	4.78287	4.77577	4.80908	-2.06586	0.0041353	0.0443243	down
AT5G52780	9.86674	10.4224	9.90956	8.9288	8.77834	8.44537	-2.54688	0.0041353	0.0443451	down
AT2G04039	10.1559	10.125	10.142	9.09817	9.06541	9.27038	-1.9949	0.004123	0.044234	down
AT3G06110	8.9882	8.97121	8.94147	8.77403	8.67097	8.7807	-1.16883	0.0040958	0.0440458	down
AT2G18850	6.06304	6.19963	6.4065	5.54837	5.66333	5.52094	-1.56429	0.004063	0.0437343	down
AT1G72810	7.82938	8.31794	8.0886	7.20951	7.27714	7.20852	-1.79865	0.0040628	0.0437528	down
AT2G35500	8.94578	9.46437	9.67081	8.12566	7.94208	8.06005	-2.49273	0.0040579	0.043762	down
AT5G14320	12.1618	12.3319	12.1171	11.6328	11.3231	11.2456	-1.74485	0.0040239	0.043457	down
AT3G60750	13.3706	13.3772	13.5618	12.9533	12.925	13.0681	-1.37023	0.004018	0.0434344	down
AT5G66090	8.71927	8.86426	8.60496	8.21132	7.92129	8.04723	-1.59058	0.0040165	0.0434388	down
AT1G20650	8.86665	8.83172	8.61198	7.39464	6.98651	6.35615	-3.62425	0.0040161	0.043455	down
AT1G79230	9.86607	9.95961	9.97487	9.39008	9.54569	9.257	-1.44987	0.0040032	0.0433566	down
AT2G26580	7.16893	7.4117	7.52646	6.73817	6.57881	6.48073	-1.70503	0.0040008	0.0433512	down
AT4G20870	7.54671	7.7491	7.80867	7.13079	6.96459	6.80333	-1.66469	0.0039801	0.0431884	down
AT5G01650	10.3219	10.4363	10.3198	10.0688	9.94165	9.8884	-1.31317	0.0039768	0.0432143	down
AT3G60530	7.21944	7.34178	7.37165	6.50152	5.92562	6.33405	-2.08093	0.003964	0.0430957	down
AT1G77590	7.9514	8.15339	8.01032	7.52966	7.46963	7.65697	-1.40083	0.003964	0.0431163	down
AT5G45760	7.41662	7.67203	7.38836	6.84851	6.8824	6.98122	-1.50347	0.0039622	0.0431379	down
AT1G62710	9.04139	9.30234	9.18726	8.217	8.26813	8.58435	-1.76603	0.003959	0.0431236	down
AT4G20170	6.94513	6.85515	7.01577	6.46764	6.62615	6.4726	-1.33474	0.0039562	0.0431137	down
AT5G06265	7.65533	7.84718	7.87568	7.35036	7.37539	7.25921	-1.37975	0.0039367	0.0429422	down
AT4G16800	7.52096	7.89106	7.74747	6.96397	7.02696	7.10398	-1.61127	0.0039352	0.0429464	down
AT1G75210	8.69746	8.78371	8.71565	8.28716	8.39979	8.46508	-1.27303	0.0039225	0.0428283	down
AT1G62250	9.73475	9.57311	9.34378	8.85068	8.75232	8.5862	-1.7664	0.0039217	0.0428401	down
AT2G37640	6.81174	7.24708	7.26881	6.13468	5.70565	5.98775	-2.2447	0.0039209	0.0428724	down
AT5G08415	8.53072	8.77661	8.71423	7.99368	8.12342	8.19856	-1.48312	0.0039192	0.0428744	down
AT3G54720	5.82049	5.80466	6.06703	4.98088	5.29929	5.15989	-1.68261	0.0039033	0.0427825	down
AT5G05200	11.7287	11.584	11.7758	11.3427	11.202	11.275	-1.34064	0.0038999	0.0427863	down
AT4G00895	10.1104	10.2855	10.0383	9.68181	9.71391	9.61268	-1.39016	0.0038837	0.0426496	down
AT3G23880	7.06245	7.60559	7.14021	6.26649	5.9395	5.89694	-2.35398	0.0038821	0.0426526	down
AT3G28860	8.7744	8.82652	8.41151	7.80212	7.53221	7.35241	-2.15631	0.003879	0.0426596	down
AT4G09810	7.33306	7.40457	7.04885	6.61153	6.6254	6.565	-1.58174	0.0038753	0.0426807	down
AT1G61500	5.28273	5.44388	5.40296	4.82724	4.84401	5.02466	-1.3927	0.0038751	0.0426991	down
AT3G21790	7.33528	7.48128	7.30585	6.93481	7.04286	6.90187	-1.33265	0.0038621	0.0425764	down
AT1G22590	7.96742	8.09884	8.31113	7.29787	7.12044	7.45394	-1.78391	0.0038599	0.0425934	down
AT5G42480	9.10148	9.3141	9.35689	8.80327	8.70927	8.75341	-1.41634	0.0038559	0.0425698	down
AT2G36430	7.52883	7.66613	8.182	6.65192	6.49658	6.54627	-2.34144	0.0038429	0.0424468	down
AT2G38090	5.06199	4.99223	4.94326	4.67724	4.77392	4.66393	-1.22615	0.0038392	0.0424265	down
AT1G73390	8.66518	8.60067	8.99317	7.70933	7.65451	7.99314	-1.95524	0.003822	0.0422979	down
AT3G53700	7.78767	8.21132	8.25478	7.0664	7.16969	7.2127	-1.91188	0.0038219	0.0423173	down
AT5G14570	8.90442	9.0302	8.91552	8.43073	8.56795	8.61522	-1.3306	0.0038216	0.0423346	down
AT3G46970	12.9785	13.1796	13.1722	12.3145	12.4983	12.5988	-1.55789	0.0038202	0.0423396	down
AT2G47850	8.14737	8.25608	8.3195	7.94937	7.87095	7.90543	-1.2591	0.003819	0.0423469	down
AT5G63200	8.33007	8.26688	8.26152	8.10593	7.99046	8.03591	-1.18268	0.0038179	0.0423759	down
AT2G01760	6.11103	6.44403	6.0837	5.05477	5.44136	5.10019	-2.01971	0.0038178	0.0423954	down
AT5G59610	8.45744	8.52277	8.4377	8.10864	8.25241	8.17114	-1.22709	0.0038002	0.0422617	down
AT5G53350	10.8731	10.9729	10.8826	10.6291	10.4667	10.5839	-1.27425	0.0037979	0.0422567	down
AT2G36145	8.48491	9.04227	8.69493	7.77461	7.42067	7.50626	-2.25562	0.0037972	0.0422696	down
AT5G65940	9.13038	9.40741	9.26729	8.7832	8.74067	8.79869	-1.40851	0.0037958	0.0422746	down
AT1G17200	8.91937	8.64332	9.07743	7.9402	7.40982	7.46327	-2.42101	0.0037776	0.0421542	down
AT5G14450	7.16121	7.41871	7.28753	6.31719	6.69269	6.42751	-1.75323	0.0037764	0.0421821	down
AT1G07440	9.7917	10.1079	9.9543	8.44989	8.43177	8.47603	-2.82592	0.0037606	0.0420468	down
AT5G06050	7.25004	7.3588	7.46233	6.85203	6.85772	6.98763	-1.37357	0.003756	0.0420572	down
AT3G22780	7.37904	7.27424	7.55006	6.54353	6.56351	6.83745	-1.68523	0.0037448	0.0419524	down
AT2G37540	9.96354	9.97004	10.0932	9.53823	9.61098	9.70633	-1.31078	0.0037402	0.0419627	down
AT1G26090	7.32805	7.37426	7.34694	7.07426	6.94051	7.10061	-1.24082	0.0037384	0.0419632	down
AT3G22960	9.62625	9.80636	9.8445	9.25531	9.34159	9.17492	-1.41594	0.0037365	0.0419625	down
AT3G08510	10.9764	11.0938	11.1734	10.7243	10.5717	10.626	-1.35711	0.0037211	0.0418101	down
AT2G33570	6.31453	6.54892	6.78128	5.77269	5.67322	5.66787	-1.79459	0.0037203	0.0418217	down
AT5G11720	9.38322	9.63133	9.43934	8.84144	9.02182	8.84823	-1.49568	0.0036998	0.0416529	down
AT4G13730	8.72247	8.69431	8.7319	8.53463	8.48561	8.40411	-1.18218	0.0036976	0.0416692	down
AT5G55740	7.55547	8.00481	8.17492	6.24937	6.67381	6.63244	-2.62659	0.0036822	0.0415779	down
AT4G25960	9.22457	9.37522	9.0437	8.24347	8.13886	7.68756	-2.28343	0.0036795	0.041568	down
AT4G32340	12.585	12.8357	12.5236	12.0473	11.9254	11.8031	-1.65046	0.0036775	0.0415866	down
AT4G24810	8.23705	8.83504	8.69475	7.16805	7.38075	7.49133	-2.36565	0.0036771	0.0416027	down
AT1G67840	10.5388	10.428	10.2298	9.61108	9.68838	9.33562	-1.80728	0.0036634	0.0414888	down
AT4G35450	11.7403	11.9716	11.969	11.2185	11.329	11.4076	-1.48995	0.0036556	0.0414416	down
AT3G26950	8.51374	8.56257	8.65994	8.14622	8.20739	7.99888	-1.37674	0.0036024	0.0410016	down
AT4G14270	11.1644	10.9286	10.8821	10.3753	10.0669	10.0774	-1.76355	0.0035994	0.0410083	down
AT5G06130	9.493	9.70575	9.60628	9.16245	9.10697	8.96296	-1.43815	0.0035835	0.0408885	down
AT3G15850	12.2226	12.4406	12.1789	11.03	11.4809	11.3913	-1.97236	0.0035828	0.0409009	down
AT5G05740	8.96133	9.24102	9.34953	8.23837	8.27277	8.48401	-1.8053	0.0035641	0.0407282	down
AT1G76405	6.86815	6.81188	6.99862	5.58697	5.99825	6.08528	-2.00377	0.0035639	0.0407464	down
AT5G28030	7.58253	7.72028	7.5144	6.15265	6.77195	6.37056	-2.25639	0.0035638	0.0407657	down
AT5G03910	8.96412	9.02545	8.99503	8.56817	8.56403	8.73922	-1.2933	0.0035571	0.0407299	down
AT1G71695	9.66194	9.49536	9.71975	8.70626	8.22761	8.02784	-2.47104	0.0035433	0.0406126	down
AT5G63310	10.4703	10.6909	10.8508	9.7975	9.99575	9.92037	-1.70071	0.0035414	0.0406113	down
AT2G01870	9.50613	9.607	9.10772	8.00719	8.4312	8.09896	-2.34215	0.0035399	0.0406554	down
AT5G10560	9.28718	9.13272	9.26396	8.91947	8.78466	8.82497	-1.30579	0.0035358	0.0406492	down
AT5G66520	6.17776	6.36994	6.69993	5.51409	5.37177	5.28385	-2.03633	0.0035235	0.0405282	down
AT4G32260	13.3751	13.3138	13.1952	12.7969	12.7807	12.5528	-1.49958	0.0035203	0.0405119	down
AT1G70570	8.86439	8.81572	8.88611	8.61186	8.60093	8.69296	-1.16486	0.0035182	0.0405081	down
AT4G32320	8.43456	8.54111	8.18159	7.76309	7.65319	7.64996	-1.62113	0.0034989	0.0403674	down
AT1G05850	12.2688	12.1401	12.3505	11.8067	11.5722	11.6897	-1.47792	0.0034973	0.0403694	down
AT4G09890	5.18229	5.46247	5.22786	4.69182	4.40407	4.5494	-1.673	0.0034818	0.040272	down
AT3G11590	8.24948	8.42296	8.34865	7.91409	8.02916	7.92723	-1.30454	0.0034783	0.0402928	down
AT3G56040	9.09959	9.25289	8.80297	7.71895	8.14694	7.75758	-2.26157	0.0034564	0.040182	down
AT1G62780	9.24137	9.67539	9.70432	8.06966	8.46031	8.44056	-2.32439	0.0034442	0.0400606	down
AT2G05920	8.94397	9.3868	9.29868	8.17519	8.3297	8.37155	-1.88906	0.0034371	0.0400188	down
AT5G54600	12.1979	12.2824	12.1186	11.7677	11.4979	11.5378	-1.51413	0.0034357	0.0400229	down
AT2G45820	11.3156	11.3963	11.2169	10.7172	10.8157	10.5221	-1.54183	0.0034353	0.0400387	down
AT5G12870	4.98065	4.99069	4.92178	4.80385	4.82884	4.77912	-1.11762	0.0034235	0.0399216	down
AT5G42270	12	12.0377	12.1219	11.3015	11.2301	11.5724	-1.60792	0.0034185	0.0399041	down
AT1G70730	10.8905	10.9106	11.0217	10.3123	10.4123	10.5593	-1.42694	0.0034163	0.0398988	down
AT5G08370	8.235	8.30817	8.73643	7.34853	7.16494	7.45356	-2.14979	0.0034159	0.0399146	down
AT2G26900	11.1483	11.3218	11.4542	10.5482	10.5641	10.7529	-1.60923	0.0033976	0.0397619	down
AT1G76020	8.82775	8.81114	8.93741	8.04822	8.1401	8.3825	-1.58941	0.0033795	0.0396314	down
AT5G51750	5.66677	5.56215	5.82368	5.17507	5.20213	5.07169	-1.44851	0.0033775	0.0396283	down
AT4G27600	10.2622	10.362	10.3412	9.88679	9.99317	10.0449	-1.27177	0.0033616	0.0394824	down
AT2G34310	9.86148	10.0219	9.87112	9.42614	9.57637	9.46371	-1.3467	0.0033603	0.0395078	down
AT1G15180	6.86524	6.92479	7.00008	5.70529	6.22923	5.90432	-1.97761	0.0033585	0.0395274	down
AT1G05230	7.06047	6.94069	7.04451	6.66652	6.68049	6.52323	-1.31204	0.0033449	0.0393876	down
AT3G57040	6.47968	6.50244	6.05494	5.48255	5.32371	5.358	-1.94207	0.0033446	0.0394044	down
AT2G25080	12.691	12.4755	12.3229	11.6087	11.5916	11.231	-2.02706	0.0033362	0.0394277	down
AT5G24165	11.2654	11.5754	11.1465	10.5667	10.4729	10.4313	-1.78858	0.0033195	0.0392914	down
AT4G17600	10.9783	11.0093	11.1837	9.93464	9.95443	9.92235	-2.17339	0.0033049	0.0391389	down
AT1G64850	11.7679	11.7593	11.5694	11.3039	11.2826	11.2382	-1.34159	0.003302	0.0391248	down
AT3G18500	10.2248	10.2681	10.2714	9.91119	9.78061	9.97225	-1.28944	0.0033001	0.0391227	down
AT2G02170	5.52312	5.74396	5.59267	5.16587	5.02394	5.16165	-1.41692	0.0032983	0.039142	down
AT4G14760	8.34386	8.2554	8.51987	7.79788	7.75282	7.89788	-1.47105	0.0032978	0.0391564	down
AT5G01090	8.72039	8.98184	8.82352	8.07952	7.82567	8.17872	-1.75802	0.0032975	0.0391733	down
AT1G18360	8.85233	8.69337	9.28049	7.71319	7.74198	7.8982	-2.23087	0.0032972	0.0391901	down
AT2G45600	6.60829	6.51424	6.49609	5.89205	5.62428	5.98084	-1.63258	0.0032848	0.0391039	down
AT1G49430	8.01553	8.34343	8.11322	7.28891	7.17393	7.48883	-1.79026	0.0032836	0.03911	down
AT3G45430	5.63706	5.66637	5.66992	5.3657	5.3336	5.1806	-1.28742	0.0032824	0.0391161	down
AT1G06430	10.9865	10.8904	10.6749	10.0617	10.2689	10.1476	-1.6146	0.0032773	0.0391167	down
AT3G23820	12.213	12.276	12.255	11.9142	12.0484	11.9637	-1.20797	0.0032617	0.0389712	down
AT1G70070	8.43772	8.70062	8.64879	7.91513	8.07879	7.87595	-1.55734	0.0032616	0.0389905	down
AT1G63430	7.27798	7.17715	7.32829	6.94791	6.95021	6.99597	-1.22812	0.0032593	0.0390039	down
AT2G47590	9.19401	9.52104	9.64611	8.51067	8.28993	8.07329	-2.23833	0.0032578	0.0390474	down
AT1G35560	6.1301	6.15859	6.20136	5.27695	5.24617	5.62693	-1.71713	0.0032446	0.0389506	down
AT1G18060	10.9819	10.8567	10.7846	10.1287	9.62888	9.68666	-2.08447	0.0032368	0.03898	down
AT1G09415	6.41144	6.45036	6.53641	5.91084	5.79579	5.54798	-1.64095	0.0032233	0.038879	down
AT2G03350	8.95238	9.16964	9.00321	8.52076	8.63307	8.58455	-1.37772	0.0032198	0.0388574	down
AT1G73660	6.86575	6.69107	7.01385	6.29545	6.17781	6.19859	-1.55072	0.0031994	0.0387547	down
AT5G08280	11.1104	11.3166	11.264	10.5667	10.6637	10.7845	-1.47292	0.0031954	0.038768	down
AT5G59000	6.33354	6.57474	6.84701	5.59136	5.17067	5.34725	-2.32194	0.0031849	0.0386612	down
AT4G23670	11.4011	11.2071	11.3369	10.4676	10.2202	9.88945	-2.17746	0.0031597	0.0384987	down
AT1G04550	5.92634	6.18544	6.26628	5.42528	5.31413	5.14501	-1.77918	0.0031584	0.038524	down
AT1G19450	10.2621	9.87767	9.77744	8.93743	9.07908	8.96828	-1.96902	0.0031424	0.0384523	down
AT3G45780	10.7993	10.8181	10.3917	9.32539	9.40656	8.80482	-2.81038	0.0031237	0.0383056	down
AT3G13690	8.38168	8.17493	8.18083	7.70677	7.62797	7.79889	-1.44855	0.0031231	0.0383189	down
AT5G06790	4.99481	4.95367	5.0117	4.65643	4.59791	4.44233	-1.33901	0.0031219	0.0383248	down
AT5G18410	8.05742	7.98111	8.07367	7.76532	7.74748	7.8384	-1.19223	0.0031212	0.0383368	down
AT5G50250	10.0933	10.2463	10.5168	9.28698	9.47377	9.46242	-1.83748	0.0031168	0.0383447	down
AT1G51070	9.15693	9.12079	9.09571	8.63972	8.54822	8.79072	-1.38024	0.0031007	0.0381878	down
AT5G66470	8.77585	9.21403	9.26448	8.03221	8.02221	8.14128	-2.02729	0.003097	0.0381629	down
AT1G05150	7.26965	7.40489	7.24469	6.80848	6.9413	6.92472	-1.33321	0.0030838	0.0380413	down
AT5G15160	5.89389	6.02506	6.20529	5.36194	5.24162	5.04449	-1.77202	0.0030835	0.0380582	down
AT3G15190	12.0139	12.1184	12.292	11.4725	11.1284	11.127	-1.86447	0.0030798	0.0380743	down
AT4G19100	8.98644	9.49415	9.2256	8.29246	7.95671	8.01466	-2.21522	0.003079	0.0380851	down
AT4G09900	6.58212	6.74136	6.88083	6.06145	5.97039	6.17238	-1.58743	0.003062	0.0379572	down
AT2G30930	10.9024	10.9534	10.7922	10.4287	10.4904	10.5602	-1.31003	0.0030608	0.0379836	down
AT4G12390	8.41633	8.8951	8.39309	7.27283	7.42511	7.53738	-2.22901	0.00306	0.038015	down
AT2G21070	6.16783	6.14987	6.10422	5.92887	5.999	5.93978	-1.13662	0.0030597	0.038032	down
AT5G25590	5.33944	5.39567	5.38774	5.23593	5.19658	5.16289	-1.1296	0.003059	0.038044	down
AT3G56010	9.8957	10.0821	9.89885	9.1836	9.45196	9.20338	-1.60128	0.0030573	0.0380436	down
AT4G26300	9.39638	9.4616	9.49938	9.22434	9.24864	9.2644	-1.15401	0.003055	0.0380358	down
AT4G18240	10.1072	10.202	10.3546	9.51423	9.66559	9.7047	-1.50851	0.0030432	0.037951	down
AT1G17455	6.45133	6.33849	6.46514	6.16492	6.10066	6.13832	-1.2173	0.0030386	0.0379559	down
AT1G60000	10.5472	10.8568	10.7449	9.44949	9.91536	9.55248	-2.10995	0.0030232	0.0378049	down
AT5G49030	8.92062	9.15435	9.33456	8.27076	8.30742	8.40245	-1.75277	0.003022	0.0378106	down
AT2G21960	10.1339	10.0469	10.2214	9.53985	9.33492	9.62105	-1.55342	0.0030203	0.0378517	down
AT3G27690	12.5733	11.8931	11.7263	10.391	10.1224	9.85017	-3.8451	0.0030195	0.0378624	down
AT2G21385	9.1177	9.33728	9.41992	8.27652	8.37787	8.61588	-1.8254	0.0030167	0.0378481	down
AT5G11480	9.53562	9.74234	9.90255	8.75511	8.91862	9.00776	-1.7814	0.0029992	0.0376908	down
AT3G52740	7.6669	8.03506	7.97968	7.05119	6.97015	6.71773	-1.97364	0.0029979	0.0376952	down
AT1G20440	13.7036	13.6927	13.654	13.2886	13.1785	13.0138	-1.43707	0.0029962	0.0376946	down
AT2G32500	8.22452	8.23473	8.46654	7.52103	7.34698	7.67476	-1.73428	0.0029848	0.0376134	down
AT1G02300	9.1843	9.13495	8.95948	8.14529	8.48615	8.18525	-1.76623	0.0029835	0.0376178	down
AT5G49980	9.02232	9.20822	9.29411	8.61385	8.58991	8.68175	-1.46042	0.0029827	0.0376285	down
AT4G12970	6.57027	7.20994	7.22049	5.47516	5.445	5.01134	-3.22598	0.0029788	0.0376418	down
AT1G18840	6.33788	6.64453	6.36143	5.73135	5.84197	5.71746	-1.60698	0.0029774	0.037645	down
AT4G17340	13.0481	12.9016	12.9707	12.4694	12.2962	12.5383	-1.45279	0.0029759	0.0376469	down
AT3G61080	10.0619	9.8314	9.77517	9.12501	8.70344	8.93385	-1.95709	0.0029756	0.037664	down
AT1G64970	8.52077	8.20864	8.4934	7.24968	7.23834	7.62189	-2.05286	0.0029622	0.037536	down
AT2G26080	11.3133	11.2324	11.0607	10.1118	10.5108	10.3248	-1.84845	0.0029607	0.0375379	down
AT2G22240	7.0475	6.79752	6.58449	5.96683	5.78933	5.89487	-1.90021	0.0029592	0.0375606	down
AT1G02205	7.95122	8.15835	8.28074	7.38353	7.35913	7.10442	-1.79968	0.0029573	0.0375574	down
AT1G54730	7.41756	7.51627	7.75594	6.75244	6.93024	6.81172	-1.6607	0.002957	0.0375745	down
AT2G47940	10.4468	10.362	10.2779	9.60422	9.77204	9.39517	-1.70738	0.0029561	0.037605	down
AT1G78680	11.4664	11.6138	11.3797	10.9075	10.9109	10.6874	-1.57068	0.0029389	0.0374279	down
AT5G04440	9.36515	9.49033	9.59438	8.92892	8.82071	9.01396	-1.47641	0.0029196	0.0372445	down
AT4G38020	7.32659	7.51645	7.31922	6.70113	6.85239	6.56611	-1.60311	0.0029026	0.0370484	down
AT1G39350	4.47828	4.4792	4.4707	4.43137	4.40057	4.40798	-1.04446	0.0029015	0.037055	down
AT2G32010	5.26039	5.23833	5.31393	4.76672	4.65294	4.90533	-1.41019	0.0028992	0.0370464	down
AT5G20320	7.17188	7.23835	7.32041	6.76215	6.53771	6.75887	-1.47151	0.0028988	0.0370621	down
AT5G57170	9.12366	9.47601	8.88834	7.97217	7.89331	7.58956	-2.53911	0.0028844	0.0368986	down
AT3G53190	7.70447	8.03543	7.76641	6.86304	6.83005	6.42487	-2.18775	0.0028827	0.0368976	down
AT2G45960	13.494	13.3669	13.1783	12.6952	12.7165	12.5423	-1.61895	0.0028821	0.0369106	down
AT4G17540	6.50901	6.51717	6.57447	5.7708	5.60685	5.99395	-1.67368	0.002863	0.0367072	down
AT1G29700	9.45713	9.40648	9.21663	8.08162	8.33737	7.68532	-2.50587	0.0028599	0.0367501	down
AT5G28750	10.6328	10.8479	10.6673	10.1012	10.0244	9.79382	-1.67345	0.0028589	0.036758	down
AT1G76050	8.91816	9.01967	9.08365	8.64649	8.64797	8.70695	-1.26578	0.0028567	0.0367711	down
AT3G26520	13.5767	13.593	13.3002	12.8017	12.6705	12.5096	-1.77685	0.0028561	0.036805	down
AT1G34000	11.7555	11.6468	11.6426	10.9791	10.9834	11.2407	-1.5304	0.0028433	0.0366815	down
AT1G76670	9.87987	9.83852	9.8948	9.71487	9.75599	9.71294	-1.1043	0.0028405	0.0366868	down
AT1G13380	8.13226	8.12086	7.98567	7.42091	7.62578	7.60866	-1.44175	0.0028362	0.0366936	down
AT4G12830	8.60226	9.05351	9.22585	7.19001	7.37894	7.68775	-2.91125	0.0028246	0.0365643	down
AT1G53290	8.4489	8.49635	8.44792	8.30317	8.29808	8.22935	-1.13881	0.0028225	0.0365579	down
AT1G53000	7.94422	8.08424	7.88469	6.95193	7.01145	6.48565	-2.22639	0.002819	0.036554	down
AT5G18660	8.89704	9.40884	9.66555	7.91337	7.72109	7.67158	-2.9386	0.0028188	0.0365722	down
AT1G53160	8.17096	8.3558	8.12738	7.12726	7.09883	7.50597	-1.96432	0.0028157	0.0365736	down
AT4G34220	8.10045	7.80588	7.37442	6.32166	6.29218	5.96974	-2.96026	0.0028049	0.0364541	down
AT2G02080	9.00301	9.04097	8.79583	8.3126	8.25808	8.03706	-1.67484	0.0028039	0.0364827	down
AT3G57050	10.2389	10.1088	10.4284	9.58243	9.43229	9.61916	-1.64044	0.0028025	0.0364853	down
AT1G14345	10.6223	10.7295	10.3639	9.42182	9.7155	9.28234	-2.14162	0.002798	0.0365101	down
AT1G01050	10.3001	10.4179	10.4823	9.985	10.0321	9.9053	-1.34349	0.0027965	0.0365114	down
AT4G34620	12.5595	12.7447	12.4997	11.9465	11.8469	11.6205	-1.73707	0.0027955	0.0365192	down
AT1G54780	13.3247	13.3302	13.1368	12.5777	12.5399	12.243	-1.75368	0.0027832	0.0363794	down
AT5G47900	5.7264	5.81455	5.77752	5.547	5.42385	5.48537	-1.22046	0.0027827	0.0363937	down
AT4G17370	9.85262	9.93167	9.6473	9.15852	9.27612	9.16025	-1.52862	0.0027823	0.0364093	down
AT5G56600	10.1517	10.4044	10.0697	9.48083	9.48828	9.28999	-1.72774	0.0027572	0.0362682	down
AT5G50180	8.31127	8.37494	8.21932	7.74147	7.88913	7.65592	-1.45364	0.0027229	0.0358998	down
AT5G47330	12.0134	12.3876	11.9854	11.31	11.2208	11.2206	-1.83822	0.0027229	0.0359205	down
AT4G16060	8.57331	8.60424	8.51434	8.09779	7.80679	7.81256	-1.57816	0.0027188	0.035908	down
AT5G05690	11.6307	11.7156	11.3875	10.5579	10.5601	10.1204	-2.24255	0.0027157	0.0358878	down
AT2G45470	9.38733	9.80286	10.0929	8.45462	8.31176	8.3727	-2.60508	0.0027156	0.0359073	down
AT4G00490	8.62568	8.92158	8.89561	8.03357	8.19618	8.1178	-1.62275	0.0027153	0.0359242	down
AT1G36180	5.08719	5.18003	5.17509	4.58032	4.70876	4.79217	-1.36953	0.002715	0.0359411	down
AT5G63100	6.42748	6.41906	6.56188	5.78187	5.87841	5.53783	-1.66644	0.002715	0.0359828	down
AT3G63210	7.37784	7.61126	7.32886	6.78439	6.55365	6.74567	-1.67568	0.0027048	0.0358685	down
AT5G06280	8.54908	8.78404	8.6364	8.1167	7.98298	7.85851	-1.59156	0.0027005	0.0358949	down
AT5G47820	7.53088	7.62923	7.74298	7.1033	7.15894	7.22816	-1.38597	0.0026998	0.0359275	down
AT4G34980	8.8452	8.98245	9.12632	7.69184	7.6623	7.03212	-2.87302	0.0026991	0.0359601	down
AT3G15095	8.26654	8.5754	8.33901	7.53294	7.21885	7.04646	-2.18491	0.002697	0.0359532	down
AT2G25660	8.01719	8.09826	8.05399	7.46787	7.56494	7.70298	-1.3927	0.0026959	0.0359595	down
AT5G61410	13.2076	13.0717	13.2347	12.8456	12.7706	12.7587	-1.30108	0.0026957	0.0359779	down
AT5G33280	8.56396	8.42715	8.33143	8.01351	7.9428	7.93352	-1.3924	0.0026834	0.0358347	down
AT5G37360	11.161	11.1752	11.3578	10.7556	10.5528	10.6661	-1.48777	0.002677	0.0358332	down
AT3G57930	6.57093	6.25014	6.17405	5.4487	5.55886	5.41659	-1.81126	0.0026631	0.035689	down
AT5G43920	7.37168	7.3672	7.52582	6.92106	6.82032	7.01118	-1.41819	0.0026629	0.0357073	down
AT4G27820	8.67028	8.79451	9.06744	8.073	7.98083	8.06608	-1.74606	0.0026602	0.0357341	down
AT1G12250	10.6663	10.8015	10.6419	10.1905	10.056	9.89559	-1.57554	0.0026587	0.035735	down
AT2G28800	11.8904	11.8068	11.9362	11.524	11.3587	11.3311	-1.38817	0.0026583	0.0357507	down
AT5G53580	9.34168	9.74761	9.83437	8.50956	8.49547	8.67533	-2.11565	0.0026441	0.0356017	down
AT4G24670	5.51733	5.30723	5.47298	4.69944	4.90002	4.62709	-1.61365	0.002642	0.0355944	down
AT4G15920	8.85603	9.01855	9.24877	8.17711	8.05939	8.27982	-1.82641	0.0026417	0.0356114	down
AT1G50900	11.4018	11.4859	11.2923	10.5758	10.3598	10.0614	-2.08638	0.0026394	0.0356647	down
AT3G13040	9.72033	9.61586	9.41683	8.84367	8.8137	8.55851	-1.79715	0.0026378	0.0356854	down
AT2G29650	11.3561	11.2313	11.3885	10.5138	10.6994	10.8057	-1.57172	0.0026243	0.0355238	down
AT3G17040	8.59841	8.32404	8.27965	7.72844	7.57514	7.69567	-1.66357	0.0026207	0.0355384	down
AT5G02810	9.85772	9.66688	9.8955	9.17804	9.2162	9.33223	-1.47892	0.0026201	0.0355514	down
AT3G18850	5.17513	5.00913	5.28767	4.58749	4.61837	4.50153	-1.50335	0.0026197	0.0355671	down
AT1G75280	10.3857	10.4558	10.2549	9.31996	9.71155	9.51216	-1.80365	0.0026183	0.0355693	down
AT1G33490	9.32839	9.2858	9.37409	8.96631	9.04454	9.09036	-1.22747	0.0026179	0.035585	down
AT5G35490	7.32428	7.61891	7.65903	6.57568	6.46148	6.77305	-1.90616	0.0026165	0.0355872	down
AT5G20380	9.13332	9.08039	9.09669	8.43103	8.593	8.69795	-1.4434	0.0026016	0.0354692	down
AT3G21670	10.26	10.3232	9.86961	9.11837	8.97207	8.73374	-2.31262	0.0025976	0.035457	down
AT4G31030	7.52464	7.58585	7.39543	7.04918	7.08804	7.13551	-1.32967	0.0025968	0.0354673	down
AT4G16830	10.5231	10.4449	10.4837	10.0927	9.86804	9.8463	-1.4623	0.0025967	0.0354872	down
AT1G10910	8.77458	9.04868	9.06348	8.34288	8.16535	8.20864	-1.65094	0.0025962	0.0355229	down
AT2G01110	11.0254	11.0765	11.2189	10.5858	10.6071	10.715	-1.38602	0.0025953	0.0355319	down
AT5G47760	8.07427	8.20832	8.10397	7.80511	7.65139	7.70651	-1.32671	0.0025405	0.0349284	down
AT1G05070	8.55965	8.37865	8.63925	7.72085	7.72842	7.95078	-1.65386	0.0025398	0.0349399	down
AT3G01060	9.06768	9.13687	9.45774	8.05448	8.11385	8.37163	-2.05733	0.0025395	0.0349568	down
AT2G35840	10.103	10.1417	10.3353	9.63445	9.59799	9.72068	-1.4563	0.002538	0.0349784	down
AT2G02500	9.4124	9.52166	9.50448	8.80821	8.80153	8.79259	-1.60073	0.0025361	0.0349733	down
AT3G62630	8.24796	8.08999	7.82574	7.17956	6.96457	6.84744	-2.08114	0.0025242	0.0348514	down
AT3G62550	13.6173	13.5402	13.2691	12.4356	12.4424	12.0232	-2.25815	0.0025197	0.0348314	down
AT5G55220	7.95976	8.48606	8.67206	6.92106	6.744	6.94747	-2.83194	0.0025194	0.0348484	down
AT1G67140	8.02385	7.92279	7.9	7.70158	7.66958	7.65341	-1.20918	0.0025168	0.0348336	down
AT1G78630	11.4461	11.6165	11.716	10.9576	10.6754	10.8422	-1.70268	0.0025024	0.0346553	down
AT3G02050	8.09179	8.12041	7.80338	7.04688	7.08537	6.70923	-2.08209	0.0025016	0.0346652	down
AT1G68560	10.3774	10.655	10.1751	9.08868	9.33987	8.88044	-2.46145	0.0025009	0.0346977	down
AT1G10310	8.94876	9.00988	8.99794	8.79177	8.76402	8.83513	-1.13962	0.0024991	0.0346938	down
AT5G62650	7.97172	8.09349	8.08159	7.67735	7.70291	7.77619	-1.25711	0.0024837	0.0345221	down
AT3G15110	9.17638	9.29706	9.12946	8.53919	8.58471	8.27567	-1.66375	0.0024823	0.0345236	down
AT1G01170	10.7466	10.8201	10.4556	9.85627	9.68477	9.53443	-1.97554	0.0024797	0.0345085	down
AT5G39210	10.1701	10.5201	10.1299	8.88892	9.24679	8.7455	-2.48453	0.0024794	0.0345254	down
AT5G18100	9.44715	9.63951	9.44089	8.9853	8.76459	8.7555	-1.59555	0.0024776	0.0345425	down
AT1G11930	10.1485	10.0923	10.1452	9.8749	9.72837	9.73102	-1.27503	0.0024769	0.0345539	down
AT3G25500	7.83971	7.99199	8.10539	6.55678	6.99225	7.0055	-2.18483	0.002465	0.03443	down
AT5G67360	11.4387	11.659	11.2688	10.2931	10.5536	10.1372	-2.18489	0.0024434	0.0342542	down
AT1G22060	7.5588	7.63648	7.56964	7.27583	7.29152	7.14831	-1.27434	0.0024423	0.0342598	down
AT3G09050	7.53914	7.94863	7.5376	6.54545	6.66622	6.31299	-2.24529	0.0024415	0.0342696	down
AT1G53100	6.84849	6.86111	7.00043	6.0007	5.40654	5.62658	-2.33821	0.0024398	0.0342669	down
AT4G26620	8.07483	7.93545	7.98104	7.04522	7.40892	7.23321	-1.70289	0.0024237	0.0340617	down
AT1G34640	8.46181	8.50329	7.96509	7.04703	6.79322	6.56981	-2.84161	0.0024225	0.0340658	down
AT4G04040	10.4252	10.6085	10.595	10.0342	10.084	9.91128	-1.44698	0.00242	0.0340517	down
AT5G20110	5.82784	5.99395	5.76675	5.41213	5.35095	5.3896	-1.39341	0.0024193	0.0340628	down
AT1G02720	6.21713	6.41436	6.31116	5.88132	5.91529	5.93579	-1.32263	0.0024166	0.0340458	down
AT4G00150	7.6577	7.86778	7.56095	6.96979	7.09875	6.99423	-1.59611	0.0024044	0.0339159	down
AT1G14840	6.89646	6.65978	7.00277	6.09027	6.18295	6.13882	-1.64223	0.0024043	0.0339354	down
AT1G21350	8.25157	8.36382	8.45767	7.91389	7.88314	7.77273	-1.41529	0.0024031	0.0339395	down
AT5G56140	9.24087	9.25206	9.29177	9.14679	9.10328	9.10581	-1.10415	0.0023989	0.0339012	down
AT1G70370	10.3539	10.5358	10.7335	9.34669	9.70219	9.4806	-2.04377	0.0023978	0.0339487	down
AT2G30790	6.1761	6.09948	5.85769	5.35683	5.11151	5.21434	-1.76157	0.0023956	0.0339387	down
AT2G01320	9.19164	9.36773	9.27254	8.43411	8.6279	8.72559	-1.60374	0.0023954	0.0339569	down
AT2G39890	7.91265	7.95789	7.95754	7.79606	7.79581	7.73889	-1.12177	0.002385	0.0338305	down
AT4G14070	9.69195	9.53816	9.56136	9.16675	9.2303	9.08484	-1.35334	0.0023801	0.0338452	down
AT1G11090	7.67251	7.7746	7.90693	7.13685	7.22805	7.29782	-1.47813	0.0023796	0.0338592	down
AT2G42320	9.40637	9.52323	9.22559	8.27326	8.64079	8.39757	-1.929	0.0023784	0.0338632	down
AT1G80030	8.23417	8.51796	8.4995	7.60133	7.63192	7.78865	-1.67394	0.0023781	0.0338801	down
AT2G13690	6.8602	6.90444	7.06602	6.4639	6.51362	6.51842	-1.36123	0.0023775	0.0338927	down
AT5G45170	10.3166	10.5213	10.4108	9.91527	9.69421	9.83672	-1.51656	0.0023761	0.0339152	down
AT4G19985	8.24845	8.42079	8.47945	7.84361	7.76217	7.89914	-1.46198	0.002375	0.0339207	down
AT3G10060	10.4707	10.4129	10.5975	10.015	9.82371	9.77931	-1.53797	0.0023639	0.0337833	down
AT1G48420	9.97804	10.041	9.74605	9.1749	9.15741	8.91837	-1.78774	0.0023568	0.0337453	down
AT4G34730	7.66399	7.94652	8.10027	6.85613	6.7458	7.01666	-2.04306	0.0023554	0.0337889	down
AT3G07470	10.9986	11.0293	10.9731	10.3056	10.5372	10.2316	-1.56077	0.0023551	0.0338058	down
AT5G09650	11.0418	11.2237	11.269	10.4833	10.6717	10.5525	-1.5252	0.0023431	0.033676	down
AT5G59350	8.00468	8.25193	7.99681	7.16212	7.06162	6.70907	-2.15378	0.0023395	0.0336667	down
AT3G14690	10.6534	10.7361	10.6773	10.0797	10.3147	10.1751	-1.41331	0.0023379	0.0336861	down
AT5G46390	8.65034	8.84018	8.7223	8.14056	8.26707	8.04374	-1.50227	0.0023172	0.0334725	down
AT3G18390	8.9927	9.23775	9.49435	8.26056	8.16603	8.05283	-2.11667	0.0023168	0.0335091	down
AT1G58290	9.62536	9.51686	9.52139	8.82077	9.05318	9.04652	-1.49593	0.0023163	0.0335232	down
AT4G01690	11.1338	11.065	11.2799	10.6852	10.5073	10.5974	-1.47728	0.0023157	0.0335357	down
AT2G23610	8.78197	8.85238	8.85825	8.36879	8.09935	8.29086	-1.49264	0.0023152	0.0335498	down
AT2G15820	7.64703	7.82545	7.99084	6.89635	7.03801	7.10599	-1.75037	0.0023015	0.0333725	down
AT5G38660	11.3442	11.3445	11.2021	10.9164	10.8328	10.9426	-1.31918	0.0022997	0.0333676	down
AT5G65480	10.531	10.6263	10.7158	10.058	10.024	9.80403	-1.58269	0.0022989	0.0333772	down
AT1G07010	8.84451	9.00919	9.115	7.86404	8.09106	8.23594	-1.89985	0.0022848	0.0331936	down
AT1G31650	8.07729	8.02782	7.9398	7.52393	7.60516	7.67667	-1.3315	0.0022846	0.0332119	down
AT3G47070	12.4707	12.6644	12.4206	11.7628	11.8808	11.5937	-1.70861	0.002283	0.0332098	down
AT5G52030	8.6112	8.78266	8.85797	8.10293	8.03037	8.21875	-1.55106	0.0022758	0.033211	down
AT2G29310	9.40361	9.78036	9.32127	8.14741	8.21408	7.70595	-2.78807	0.0022599	0.0330635	down
AT4G14190	8.22571	8.32505	8.23912	7.96195	7.84323	7.8047	-1.31343	0.0022591	0.0330943	down
AT5G14410	7.96693	7.82526	7.34614	5.70809	6.27776	5.92668	-3.34482	0.0022555	0.0330841	down
AT3G46630	9.7789	9.86854	9.85328	9.38601	9.52877	9.50291	-1.28433	0.0022439	0.0329563	down
AT1G04800	8.45189	8.31522	8.32566	8.02006	8.0685	8.0421	-1.24894	0.0022417	0.0329452	down
AT2G40760	8.29171	8.37677	8.32703	7.66863	7.46561	7.79461	-1.61204	0.0022392	0.0329509	down
AT5G46110	13.3486	13.3216	13.1698	12.8116	12.7877	12.6449	-1.4459	0.0022177	0.032719	down
AT1G78180	8.17002	8.4112	8.2255	7.69646	7.7799	7.70875	-1.45451	0.0022171	0.0327313	down
AT2G29980	9.98827	10.2521	10.4795	9.22251	8.98362	9.17146	-2.1646	0.0022037	0.0325756	down
AT5G53900	6.72252	6.92974	6.77609	6.18665	6.07779	5.8809	-1.69467	0.0022035	0.0325938	down
AT5G15230	9.88062	10.0535	9.80481	9.36866	9.35993	9.24106	-1.505	0.0021994	0.0325754	down
AT2G02950	8.94187	8.36044	8.59212	7.47237	7.20791	7.3198	-2.45907	0.0021987	0.0326074	down
AT3G05410	6.99125	6.89418	7.30893	5.97775	5.99379	6.19834	-2.01135	0.0021847	0.0324208	down
AT5G56040	7.88005	8.30846	8.0813	6.98847	7.09409	6.72916	-2.22329	0.0021823	0.0324274	down
AT3G01180	8.67828	8.57712	8.477	7.90555	8.05419	7.80023	-1.57732	0.0021816	0.0324381	down
AT4G16410	10.5161	10.7314	10.7297	9.5969	9.71639	9.96016	-1.8677	0.0021811	0.032473	down
AT4G31310	8.1045	8.42877	8.36328	7.41987	7.02513	7.26117	-2.08994	0.0021645	0.032247	down
AT5G20140	7.48337	7.73871	7.85109	6.82332	6.69091	6.90834	-1.84489	0.0021641	0.0322621	down
AT5G53940	9.4755	9.69636	9.78379	9.01782	8.90095	8.97507	-1.61023	0.0021635	0.0322742	down
AT1G74520	10.1826	10.3381	10.4538	9.64917	9.3409	9.4796	-1.78379	0.0021607	0.032317	down
AT2G42300	6.44413	6.69797	6.63797	5.68978	5.95335	5.69719	-1.75717	0.0021575	0.0322903	down
AT3G10850	10.3802	10.4148	10.3522	9.96181	9.80362	9.69353	-1.47709	0.0021431	0.032138	down
AT2G34560	8.94975	9.12607	8.89423	8.0676	8.01841	7.63434	-2.11878	0.00214	0.032155	down
AT5G50740	7.31213	7.42157	7.55773	6.69431	6.34459	6.33523	-1.96215	0.0021354	0.0321494	down
AT5G17660	6.90913	6.64231	7.05628	5.93325	5.932	6.04941	-1.86308	0.0021248	0.0320109	down
AT5G55540	7.80917	7.74101	7.89713	7.07433	7.07436	7.31983	-1.57964	0.0021236	0.0320352	down
ATMG00820	4.1795	4.18308	4.22985	4.08682	4.07938	4.07789	-1.08381	0.0021232	0.0320503	down
AT5G24300	10.0934	10.2625	10.4464	9.54818	9.39584	9.49918	-1.72473	0.002121	0.0320596	down
AT2G38465	7.97404	8.33909	8.34975	7.31742	7.20251	7.04863	-2.04406	0.0021188	0.0321114	down
AT5G55160	10.7812	10.9535	10.9193	10.5235	10.4863	10.5044	-1.30128	0.0021176	0.0321146	down
AT2G21830	5.18372	5.086	5.21188	4.53808	4.614	4.32503	-1.58905	0.0021168	0.0321452	down
AT1G79970	8.90535	9.01703	8.96573	8.63329	8.55586	8.67801	-1.26604	0.0021041	0.0320163	down
AT5G42750	7.41963	7.39536	7.35799	6.62669	6.78406	6.40641	-1.72342	0.0021027	0.0320377	down
AT2G04790	6.2893	6.10876	6.2112	5.1214	5.25196	4.73058	-2.24768	0.0021026	0.0320576	down
AT4G01130	8.36409	8.58344	7.99033	6.49646	6.4211	5.74258	-4.26509	0.0021023	0.0320745	down
AT3G01440	9.37677	10.2165	9.86119	7.95569	8.11866	8.09561	-3.39054	0.0020978	0.0320917	down
AT4G04880	8.25951	8.40601	8.36329	7.9633	8.03641	7.95646	-1.28125	0.0020974	0.0321071	down
AT5G06480	6.08419	6.23069	6.23893	5.51942	5.49882	5.71617	-1.52252	0.002097	0.0321225	down
AT1G79440	9.12782	9.32147	9.38605	8.68406	8.62012	8.73531	-1.51427	0.002095	0.0321351	down
AT4G09550	8.58499	8.82261	8.3955	7.28718	7.63046	7.2774	-2.30168	0.0020827	0.032011	down
AT1G64150	8.93755	9.01728	9.14383	8.54643	8.35781	8.36815	-1.52495	0.0020802	0.032059	down
AT2G28470	8.8719	8.77636	9.02373	7.31143	7.30763	7.31478	-2.98842	0.0020774	0.0320375	down
AT1G12330	6.25573	6.38885	6.47933	5.29549	5.66139	5.51208	-1.84675	0.0020646	0.0318616	down
AT1G10020	6.95989	6.72383	6.97243	6.25028	6.32893	6.22349	-1.53456	0.0020608	0.0318893	down
AT3G17210	11.255	11.4017	11.4203	10.9838	10.8752	10.907	-1.35375	0.0020599	0.0319187	down
AT2G46190	4.46479	4.452	4.47148	4.34809	4.38733	4.34809	-1.07295	0.0020598	0.0319388	down
AT3G50440	9.7676	10.0142	9.88056	8.74948	8.8423	8.32166	-2.37781	0.0020571	0.0319186	down
AT1G77130	7.72518	7.71121	7.68942	7.37921	7.42077	7.25791	-1.27985	0.002055	0.0319078	down
AT3G28760	7.45003	7.84108	7.8436	6.71227	6.59732	6.78814	-2.01716	0.0020448	0.031771	down
AT1G52870	11.8029	11.5684	11.5105	10.7646	10.7585	10.9635	-1.73919	0.002041	0.0317336	down
AT1G56230	7.29653	7.53256	7.26867	6.72318	6.73304	6.79175	-1.53325	0.0020394	0.0317303	down
AT1G32220	11.0973	10.8867	10.7946	10.2921	10.1596	10.2343	-1.62174	0.0020172	0.0314923	down
AT5G14910	11.5162	11.6831	11.538	10.7376	10.4338	10.2373	-2.15778	0.00199982	0.0313713	down
AT3G25920	11.6098	11.7187	11.5812	10.8782	10.763	10.4645	-1.91148	0.00199682	0.0313674	down
AT3G28130	7.96693	8.10952	8.18084	7.06419	7.35408	7.35408	-1.77561	0.00198401	0.0312092	down
AT5G51560	5.65906	5.75597	5.81753	5.22612	5.12699	4.96619	-1.55591	0.00198023	0.0312143	down
AT5G10690	8.56363	8.66975	9.00739	7.4983	7.49134	7.76519	-2.23765	0.00196463	0.0310542	down
AT5G56100	9.19005	9.30321	8.81992	7.80726	7.85021	7.4439	-2.64623	0.00196049	0.0310749	down
AT1G56500	10.817	10.6398	10.7827	10.0547	9.98313	10.2296	-1.57723	0.00195875	0.0310906	down
AT1G64670	6.23497	6.35764	6.30527	5.74528	5.48458	5.4312	-1.67668	0.00195813	0.0311024	down
AT4G35760	9.50979	9.80391	9.54029	8.94334	8.85363	8.77578	-1.69398	0.00194088	0.0309145	down
AT5G09320	6.38309	6.61505	6.44042	5.87656	5.98092	5.93275	-1.46353	0.00194078	0.0309345	down
AT1G16080	10.8053	10.642	10.618	10.0554	9.81351	9.73253	-1.76699	0.00193514	0.0309094	down
AT2G47910	9.98127	10.4696	10.1439	8.92118	8.92919	8.53515	-2.64467	0.00192406	0.0307539	down
AT3G19820	10.668	10.6788	10.5888	10.0158	10.1501	9.86282	-1.5536	0.00192275	0.0307761	down
AT4G33220	10.1353	10.4858	10.1466	9.36438	9.06246	9.10245	-2.11324	0.00192269	0.0307968	down
AT3G28080	7.50046	7.76497	7.93472	6.51767	6.48359	6.77922	-2.20364	0.00191812	0.0308101	down
AT5G28500	10.4323	10.8325	10.7826	9.52082	9.75112	9.66659	-2.05096	0.00191598	0.0308192	down
AT1G31850	9.34466	9.60869	9.46333	8.49401	8.77049	8.6981	-1.76299	0.00190367	0.0306428	down
AT4G11175	10.3651	10.6033	10.1916	9.40439	9.51995	9.30894	-1.9664	0.00189629	0.0306104	down
AT5G35630	13.665	13.6126	13.5966	13.2891	13.3341	13.1849	-1.27934	0.00188331	0.0304872	down
AT3G09650	8.65619	8.83105	9.01741	7.79792	7.83527	8.04392	-1.92187	0.00188313	0.0305059	down
AT1G03055	5.83345	5.56034	5.80193	4.96195	5.02899	5.10736	-1.62354	0.00188291	0.030524	down
AT2G25270	6.46981	6.8662	6.48763	5.2833	5.61283	5.35903	-2.28072	0.00188199	0.0305308	down
AT5G43870	8.12347	8.32642	8.28242	7.3047	7.4544	7.61172	-1.72568	0.00188056	0.0305293	down
AT5G66570	14.0418	13.9751	14.045	13.7075	13.5994	13.5323	-1.32645	0.00188025	0.030546	down
AT5G15210	6.22586	6.16407	6.3152	5.83935	5.91233	5.88613	-1.27967	0.00187979	0.0305603	down
AT2G40840	11.2993	11.3837	11.7223	10.3612	10.2843	10.5269	-2.11052	0.00187953	0.0305779	down
AT3G19480	8.82614	8.96245	8.91293	7.57289	7.72288	8.06941	-2.16163	0.00187584	0.0306052	down
AT3G60210	9.62058	9.72694	9.47397	8.97072	9.05697	8.8979	-1.54967	0.00187551	0.0306217	down
AT4G28760	8.46682	8.50045	8.42598	7.92167	8.06612	7.83088	-1.43879	0.00186137	0.0304781	down
AT2G28900	13.2343	13.3354	13.4592	12.7069	12.5243	12.4059	-1.73777	0.00186121	0.0304974	down
AT5G13460	7.34027	7.37141	7.12392	6.70543	6.62533	6.55776	-1.56811	0.00186047	0.0305072	down
AT3G45050	9.15376	9.24275	9.30712	8.64207	8.39681	8.31968	-1.71915	0.00185958	0.0305145	down
AT1G64510	10.7753	10.9829	10.8611	10.1943	9.96347	9.84409	-1.83081	0.0018446	0.0303342	down
AT1G49730	6.21542	6.16684	6.21593	5.87805	5.98843	5.89365	-1.21366	0.00184419	0.0303493	down
AT5G11420	10.5421	10.6816	10.743	9.24106	8.39322	8.63329	-3.73134	0.0018425	0.0303653	down
AT4G14605	7.37908	7.38951	7.28365	6.86119	6.7954	6.61478	-1.50903	0.00184239	0.0303854	down
AT5G02830	8.58573	8.80843	8.90986	7.63681	7.91574	7.88549	-1.93902	0.00184046	0.0303756	down
AT5G45820	8.20299	7.50369	7.49496	6.01204	5.94936	5.71819	-3.58181	0.00184036	0.0303959	down
AT5G16810	8.52316	8.46395	8.64955	7.81916	7.65116	7.94362	-1.67122	0.00182496	0.0302291	down
AT2G35370	12.6092	12.817	12.7666	12.1564	11.9331	12.0918	-1.59161	0.00182166	0.0302184	down
AT1G60160	9.33064	9.27226	8.95947	8.09835	8.08663	7.73899	-2.31787	0.00181904	0.0301969	down
AT3G13510	6.18408	6.27151	6.34727	5.88441	5.91267	5.82762	-1.31287	0.00181863	0.030212	down
AT1G74370	8.31174	8.43834	8.17513	7.74137	7.58477	7.61629	-1.5811	0.0018175	0.0302373	down
AT5G55210	8.19304	8.32783	8.50963	7.50852	7.2747	7.53072	-1.87322	0.00181578	0.0302528	down
AT5G05890	6.80743	7.06463	6.73966	5.99299	5.90005	6.11946	-1.82312	0.00181555	0.0302711	down
AT3G63160	12.7033	13.1022	12.9628	11.9905	11.7738	11.6653	-2.16276	0.00180304	0.0301065	down
AT5G60850	8.31428	8.43542	8.47044	7.9336	7.93042	7.77038	-1.44251	0.00180241	0.0301181	down
AT1G78995	10.2256	10.3457	10.5321	9.48222	9.16558	9.45913	-1.99839	0.00179998	0.0301216	down
AT1G22160	7.08825	7.08926	7.23715	6.10061	5.52091	5.88835	-2.46501	0.00179931	0.0301546	down
AT1G17650	8.57498	8.57566	8.4324	7.81222	7.66015	7.4291	-1.85814	0.00179907	0.0301728	down
AT1G65230	11.1895	11.1029	11.0169	10.2728	10.0132	9.79992	-2.106	0.00179679	0.0302234	down
AT3G49220	10.3055	10.46	10.4732	9.90371	9.75979	9.67551	-1.55105	0.00178218	0.0300442	down
AT5G52100	9.00328	9.37143	9.35976	7.88236	8.04051	8.24791	-2.2782	0.00178147	0.0300544	down
AT3G19810	8.2301	8.52641	8.41518	7.64491	7.41657	7.3505	-1.89199	0.00177605	0.0300074	down
AT3G01370	9.12391	9.36874	9.16644	8.39037	8.45829	8.15332	-1.84766	0.00176047	0.0298104	down
AT1G29390	11.1306	11.068	10.9815	10.529	10.2906	10.4792	-1.54448	0.0017596	0.0298178	down
AT5G38360	6.84217	6.84208	6.92863	6.59108	6.50147	6.59216	-1.23919	0.0017565	0.0298317	down
AT3G60910	8.72017	8.7426	8.68927	8.43425	8.29952	8.41603	-1.26057	0.00174445	0.0297156	down
AT1G67590	5.83183	5.93479	5.92351	5.39765	5.12273	5.19433	-1.57841	0.00174355	0.0297224	down
AT3G62410	13.1526	13.2734	13.1592	12.5024	12.4697	12.183	-1.75321	0.00173853	0.0296812	down
AT1G52230	14.1642	14.1773	14.1056	13.8566	13.7872	13.7046	-1.28902	0.00173527	0.02967	down
AT4G32980	7.73818	8.22947	7.99458	5.78802	6.49865	6.03758	-3.67905	0.00172237	0.0294715	down
AT3G20820	10.637	10.661	10.2285	8.77364	8.65273	8.02409	-4.07096	0.00172201	0.0294875	down
AT1G27190	8.44193	8.36479	8.45864	7.92997	7.99769	8.09343	-1.33307	0.00171889	0.0295005	down
AT3G20930	7.47811	7.39201	7.76695	6.34077	6.54969	6.61148	-2.06343	0.00171779	0.0295038	down
AT4G02610	7.27063	7.58015	7.31641	6.68261	6.61174	6.55314	-1.70909	0.00171671	0.0295297	down
AT5G10620	6.58112	6.49538	6.70254	5.87117	6.06783	5.88766	-1.57003	0.00171598	0.0295395	down
AT3G29185	9.45252	9.79419	9.40026	8.2645	8.52387	8.15461	-2.35327	0.00170376	0.0293513	down
AT5G42070	9.4446	9.45342	9.46885	8.0596	7.86727	7.87915	-2.86847	0.00169636	0.0293346	down
AT1G53120	8.53974	8.59587	8.61159	7.71818	7.94615	8.01341	-1.61308	0.00168491	0.0291808	down
AT1G29470	11.3993	11.4656	11.5337	11.043	11.1303	11.1314	-1.28756	0.00168419	0.0292127	down
AT1G07280	10.8317	10.9516	11.0562	10.3954	10.2755	10.4133	-1.50016	0.00168367	0.0292259	down
AT3G16290	8.86595	9.10656	9.24872	8.1318	8.25665	8.18553	-1.84346	0.00167891	0.0291877	down
AT3G47560	8.9732	9.03734	8.90659	8.26465	8.07045	7.86907	-1.87166	0.00167749	0.0291853	down
AT1G07320	11.2524	11.5323	11.6051	10.5899	10.3671	10.3015	-2.06164	0.0016592	0.0288891	down
AT1G50280	5.03491	5.17943	5.19134	4.36904	4.44741	4.12691	-1.76635	0.00165638	0.0288841	down
AT2G24090	11.0483	11.1765	11.0156	10.284	10.275	9.9496	-1.87978	0.0016408	0.0286782	down
AT1G28570	7.25964	7.29952	7.49665	6.8148	6.75072	6.77563	-1.48612	0.00164051	0.0286951	down
AT1G25290	7.42391	7.54516	7.42052	7.04752	6.97002	6.86751	-1.4157	0.00163946	0.0286987	down
AT1G71500	11.6091	11.8289	11.8349	11.1854	11.1362	11.2042	-1.49729	0.0016387	0.0287516	down
AT5G45610	6.94277	7.05486	7.22114	6.42519	6.22844	6.25641	-1.70477	0.00162335	0.0286365	down
AT4G18030	10.3576	10.4758	10.573	9.78517	9.91478	9.93463	-1.50588	0.00162312	0.0286768	down
AT1G23360	8.97741	9.08904	9.02668	8.45869	8.36906	8.16627	-1.62417	0.00162282	0.0286937	down
AT1G18730	11.0051	10.9905	11.2222	10.3045	10.1525	9.96839	-1.90636	0.00161922	0.0286745	down
AT1G15290	8.42002	8.57126	8.53089	7.34649	7.59174	7.7454	-1.92676	0.00161793	0.0287186	down
AT1G67740	13.574	13.5188	13.414	13.0533	12.9322	12.8631	-1.46691	0.00161502	0.0286892	down
AT5G19150	7.85825	7.74773	7.80924	7.4101	7.24188	7.22316	-1.42737	0.0016017	0.0284748	down
AT4G24760	6.46869	6.56989	6.30445	5.79836	5.85736	5.8617	-1.52471	0.00160119	0.0284879	down
AT3G05900	5.56721	5.54775	5.23975	4.59824	4.63617	4.4841	-1.83876	0.00160056	0.028499	down
AT1G72240	5.58012	5.35231	5.31736	4.76478	4.7993	4.70735	-1.57949	0.00159944	0.0285013	down
AT5G55840	5.25073	5.19588	5.23923	4.95747	4.81373	4.89189	-1.26656	0.00159858	0.0285082	down
AT3G22150	7.29139	7.6963	7.60008	6.3058	6.51228	6.52939	-2.11418	0.00159526	0.0285159	down
AT4G31280	4.70268	4.71559	4.69828	4.49349	4.5692	4.53774	-1.12665	0.00158474	0.0283501	down
AT4G25450	9.78132	9.74867	9.69615	9.24622	8.98122	9.01782	-1.5804	0.00158229	0.0283285	down
AT5G27730	8.92257	8.82963	8.88772	8.02791	8.16415	8.33275	-1.63019	0.00157689	0.028343	down
AT5G65700	7.69221	7.88762	8.04342	7.00054	6.92958	7.10044	-1.82037	0.00157633	0.0283553	down
AT4G38430	8.77916	9.09858	8.71646	7.75478	7.94875	7.71984	-2.08052	0.0015628	0.0282232	down
AT1G34430	9.3362	9.47022	9.32706	8.73282	8.56261	8.40232	-1.75554	0.00156206	0.0282322	down
AT1G75770	5.5311	5.5861	5.50957	5.28741	5.16802	5.20349	-1.2506	0.00155923	0.0282258	down
AT4G24770	11.6507	11.8763	11.7263	11.0993	10.8772	10.8288	-1.76049	0.00155825	0.0282304	down
AT5G35790	10.3724	10.497	10.2349	9.33913	9.52803	9.62716	-1.82762	0.00155698	0.0282299	down
AT4G18570	7.87368	7.91467	7.79936	7.03725	6.85653	6.58738	-2.04985	0.00155625	0.0282391	down
AT1G12800	10.2782	10.4567	10.6259	9.56842	9.54142	9.69473	-1.80511	0.00154317	0.0280687	down
AT3G06980	9.83764	10.2164	10.2936	8.6428	8.72252	8.97823	-2.52223	0.00153737	0.0280079	down
AT2G35060	8.88798	8.43716	8.64146	7.68167	7.59373	7.62329	-2.03162	0.00153657	0.0280157	down
AT4G32570	8.53935	8.68182	8.92949	7.70795	7.33758	7.48453	-2.30836	0.00153641	0.0280352	down
AT5G56520	7.28903	7.33812	7.35439	6.82995	6.99543	6.942	-1.32383	0.00153577	0.0280459	down
AT4G10770	8.7628	8.53868	8.6701	8.11194	8.00946	8.12574	-1.48949	0.00153529	0.0280596	down
AT4G32770	9.53673	9.26327	9.48051	8.31287	8.44652	8.63329	-1.94883	0.00152138	0.0278277	down
AT5G18850	8.35826	8.51445	8.52268	7.78843	7.92345	7.69057	-1.58481	0.00152063	0.0278363	down
AT2G04270	6.57998	6.8323	6.67821	5.71869	5.74153	5.99119	-1.83998	0.00152055	0.0278572	down
AT1G42970	13.1434	13.2618	13.5049	12.3779	12.4537	12.4933	-1.81725	0.00151887	0.0278488	down
AT3G57030	7.84192	7.84658	7.73108	7.18322	7.31712	7.0745	-1.53147	0.00151858	0.0278659	down
AT2G01910	8.50637	8.30164	8.4267	7.83513	7.73169	7.89604	-1.50589	0.00151741	0.0278668	down
AT3G43540	9.12939	9.21216	9.30764	8.40706	8.2098	7.98857	-2.02032	0.00151709	0.0279059	down
AT4G37510	10.254	10.3761	10.5443	9.70299	9.65711	9.53214	-1.69429	0.00150492	0.0277268	down
AT5G51110	10.9765	11.2375	11.3179	10.2969	10.134	10.3298	-1.89701	0.00150435	0.0277387	down
AT3G14220	8.57187	8.75411	8.58446	8.03886	7.79363	7.82208	-1.68407	0.00150207	0.027719	down
AT3G33520	8.54975	8.58743	8.49314	8.09681	8.22063	8.20538	-1.2916	0.00149762	0.0277041	down
AT2G27060	7.93419	7.92887	7.82892	7.3501	7.35909	7.14024	-1.53069	0.00149761	0.0277265	down
AT5G63670	10.0417	9.96666	9.90185	9.63945	9.56646	9.62762	-1.28243	0.00149629	0.0277245	down
AT3G44890	10.5739	10.6961	10.8615	9.89335	9.56843	9.61463	-2.02565	0.00148493	0.0275812	down
AT5G63140	4.95096	5.07526	5.00419	4.66268	4.64145	4.54724	-1.31313	0.00147763	0.0275353	down
AT2G04700	12.2056	12.277	12.1558	11.8832	11.9358	11.8674	-1.24603	0.00147557	0.0275194	down
AT3G59420	5.54819	5.48694	5.48198	5.14812	4.96016	5.04646	-1.36995	0.00146469	0.0273389	down
AT3G30180	8.44768	8.75978	8.88749	7.61278	7.6347	7.71385	-2.06271	0.00146442	0.0273562	down
AT2G05790	10.1862	10.2697	10.0856	8.61772	9.16323	8.87036	-2.45669	0.00146077	0.0273553	down
AT1G59840	7.45258	7.96054	8.00936	6.20317	6.38249	6.40852	-2.78195	0.00146043	0.0273714	down
AT1G56580	10.7994	10.8943	10.8064	10.3007	10.2888	10.0787	-1.52695	0.00145931	0.0273729	down
AT5G06690	10.3656	10.1785	10.2041	9.63158	9.36611	9.43048	-1.7092	0.00145797	0.0273702	down
AT1G68590	11.3074	11.4447	11.5513	10.8177	10.7589	10.6316	-1.62267	0.00145546	0.0273907	down
AT5G08410	11.6597	11.7712	11.4472	10.9084	10.8333	10.8356	-1.70169	0.00145525	0.0274094	down
AT5G45940	6.85588	7.1014	6.83563	6.23392	6.28403	6.21263	-1.61043	0.00144446	0.0272512	down
AT4G01510	6.02061	6.13386	6.07709	5.35973	5.48515	5.18107	-1.66463	0.00144394	0.0272639	down
AT3G05180	7.20793	7.57936	7.66906	6.39966	6.36052	6.27972	-2.202	0.00143943	0.0272013	down
AT1G03680	12.3439	12.329	12.4237	11.8462	11.5716	11.6666	-1.5919	0.00143923	0.0272201	down
AT1G57870	9.07229	9.03651	8.97689	8.76717	8.70332	8.66715	-1.24489	0.0014385	0.0272288	down
AT2G33180	8.4985	8.72739	8.82476	7.41754	7.49243	7.02172	-2.59006	0.00143507	0.0271865	down
AT2G43280	7.16533	7.1571	7.2439	6.8019	6.90843	6.87258	-1.25511	0.00142199	0.0269835	down
AT2G46910	9.36775	9.08618	9.0939	8.39917	8.24998	8.1585	-1.88346	0.00141683	0.0269754	down
AT3G02900	9.58215	9.73037	9.61117	9.15661	9.18976	9.26532	-1.3541	0.00141594	0.0270035	down
AT1G14380	8.07732	7.97049	8.01423	7.5925	7.64534	7.71446	-1.29227	0.00140381	0.026862	down
AT5G04810	9.24629	9.61439	9.30565	8.46556	8.42495	8.51325	-1.89324	0.00140245	0.0268585	down
AT4G13360	9.15574	9.24997	9.24937	8.89214	8.79134	8.89016	-1.28385	0.00139773	0.0268357	down
AT1G06680	13.8868	13.9138	13.8686	13.6221	13.5773	13.4885	-1.2545	0.00138482	0.0267002	down
AT1G51110	10.365	10.3842	10.5833	9.8273	9.63429	9.64457	-1.67264	0.00138055	0.0267082	down
AT1G76570	8.94084	8.91193	8.85482	8.19772	8.30512	8.43934	-1.50366	0.00137838	0.0266889	down
AT3G23340	5.9806	6.25797	6.07501	4.79399	5.11519	4.66053	-2.37505	0.00137804	0.0267276	down
AT5G30510	12.6195	12.7064	12.6291	12.127	11.9314	11.853	-1.60341	0.00137767	0.0267888	down
AT4G16340	6.79451	6.73185	7.00325	5.78463	6.03684	6.00068	-1.86929	0.00136226	0.0265798	down
AT1G01090	10.9087	11.1144	10.9841	10.5054	10.5305	10.4612	-1.41751	0.00136174	0.0265924	down
AT3G23690	8.20266	8.18692	8.17459	7.97449	8.03271	7.95193	-1.15004	0.00136083	0.0265974	down
AT3G55040	9.64816	9.74151	9.87429	9.13796	8.91846	8.95424	-1.68308	0.00135812	0.02659	down
AT2G45180	13.5228	13.2969	13.3172	12.4093	12.2207	11.9609	-2.26891	0.00135783	0.0266072	down
AT1G17840	10.3321	10.6221	10.3868	9.71749	9.62387	9.53617	-1.76684	0.00135579	0.0266358	down
AT3G13490	8.40753	8.59253	8.49473	7.90871	8.03644	7.99151	-1.43333	0.00134387	0.0264472	down
AT5G56860	6.61432	6.85274	6.85012	5.81211	5.82298	5.49527	-2.08822	0.00134383	0.0264693	down
AT5G43700	7.97687	7.67818	7.79977	6.92106	6.82433	6.59281	-2.05462	0.00134248	0.0264655	down
AT5G01240	8.53734	8.24624	8.19573	7.38287	7.35105	7.14756	-2.04573	0.00133988	0.0264371	down
AT1G14700	8.25806	8.68234	7.99866	6.75304	6.70662	6.62884	-3.06705	0.00133727	0.0264085	down
AT4G13140	9.56869	9.69356	9.57246	9.07645	8.97465	9.16079	-1.45492	0.00132349	0.0261817	down
AT4G35440	7.67395	8.0557	7.87975	7.0142	6.91376	6.91571	-1.89463	0.00132089	0.0261757	down
AT3G08010	10.7067	10.8153	10.5029	9.89388	9.88504	9.74045	-1.78407	0.00131698	0.0261209	down
AT1G74960	9.97425	10.0433	10.1321	9.68424	9.65603	9.61885	-1.31661	0.00130385	0.0259281	down
AT4G02130	8.54481	8.54657	8.92839	7.20495	7.39537	7.54403	-2.44834	0.00130373	0.0259483	down
AT2G45350	4.72279	4.76573	4.6772	4.46288	4.41353	4.36348	-1.23851	0.00130231	0.0259427	down
AT4G13800	6.50793	6.43216	6.54649	5.35253	5.14529	5.61469	-2.18055	0.00129982	0.0259384	down
AT4G18480	11.426	11.5893	11.8222	10.5445	10.667	10.674	-1.97791	0.00129967	0.0259581	down
AT2G40540	8.80213	9.10723	8.8293	7.75331	7.9655	7.61471	-2.19626	0.00129818	0.0259511	down
AT1G64860	10.612	10.4753	10.5931	9.52172	9.68818	9.86493	-1.82579	0.00129742	0.0259586	down
AT3G52840	10.6012	10.6654	10.4071	9.24231	9.50032	9.00624	-2.47646	0.00129505	0.0259796	down
AT4G16980	11.3525	11.219	11.0744	10.2217	10.4338	10.1466	-1.92912	0.00128429	0.0257864	down
AT2G26930	8.44275	8.79331	8.6849	7.75654	7.82254	7.79273	-1.80215	0.00128207	0.0257872	down
AT5G23120	11.8079	11.6645	11.7555	11.1969	11.0718	10.9483	-1.59141	0.00128181	0.0258048	down
AT5G63780	11.481	11.4797	11.0547	10.0302	10.2143	10.0901	-2.34067	0.00127781	0.0257925	down
AT3G62300	6.49465	6.43564	6.40743	5.90733	6.01917	5.80822	-1.44827	0.00127728	0.0258047	down
AT5G08000	7.36276	7.77395	7.73357	6.53041	6.25258	6.31712	-2.38952	0.00127629	0.0258075	down
AT3G32930	10.4413	10.407	10.2074	9.70734	9.5118	9.55481	-1.69414	0.00126441	0.0256127	down
AT5G44020	11.4762	11.2588	11.1188	10.2455	10.0922	9.87279	-2.32051	0.00126268	0.025646	down
AT5G54770	14.1038	14.195	14.2492	13.6964	13.7518	13.8074	-1.34799	0.00126121	0.025639	down
AT2G03550	9.97986	10.3268	10.3373	9.27851	9.1162	9.13534	-2.05333	0.00126082	0.0256768	down
AT5G16540	8.42711	8.48134	8.35351	7.77363	7.57299	7.44965	-1.76773	0.00126008	0.0256847	down
AT4G25780	6.00418	6.17356	5.93024	5.33617	5.33524	5.15553	-1.69389	0.00125898	0.0256852	down
AT3G48420	10.946	10.8161	10.8514	10.2388	10.0028	9.93346	-1.75663	0.00125804	0.025712	down
AT1G24450	7.32337	7.42777	7.42728	6.97437	6.79162	6.87285	-1.4272	0.0012572	0.0257179	down
AT1G71180	7.35905	7.59836	7.44059	6.72722	6.87634	6.7775	-1.59362	0.00124495	0.0254902	down
AT2G43010	8.43145	8.20119	8.30404	7.69427	7.52537	7.49317	-1.67167	0.001244	0.0254936	down
AT5G24655	5.31927	5.27395	5.32602	5.15688	5.15449	5.17602	-1.10492	0.00124351	0.0255295	down
AT2G03310	11.0972	11.223	10.9914	10.4438	10.5509	10.426	-1.54792	0.00124147	0.0255797	down
AT3G59490	6.59183	6.6233	6.54444	6.15307	6.28837	6.20736	-1.29258	0.00124066	0.0255861	down
AT3G01500	13.4659	13.5485	13.593	13.1263	13.0904	12.9794	-1.3855	0.00124011	0.0255979	down
AT5G14210	8.19337	8.14657	8.14901	7.64842	7.40763	7.59962	-1.52741	0.00123889	0.0256191	down
AT1G13650	7.03533	7.01835	6.40917	4.95311	5.18393	5.02008	-3.40718	0.00123739	0.0256345	down
AT1G05385	8.4097	8.66908	8.40691	7.63806	7.74522	7.76581	-1.71578	0.0012357	0.0256461	down
AT5G11690	7.6416	7.82535	8.00402	6.94467	6.74292	6.74809	-2.01637	0.00122251	0.0254186	down
AT2G40435	6.4151	6.60747	6.62461	5.48006	4.96286	5.179	-2.53459	0.00122236	0.0254387	down
AT3G04340	8.07596	8.12525	8.38459	7.42518	7.2911	7.31364	-1.80495	0.00122176	0.0254494	down
AT1G62750	11.603	11.9386	12.0398	10.5556	10.6473	10.7779	-2.29775	0.00122102	0.0254573	down
AT5G20220	8.13778	8.20439	8.33724	7.27546	7.552	7.33548	-1.78859	0.0012154	0.0254098	down
AT4G26520	8.14657	8.39945	8.04445	6.60442	6.8323	6.25013	-3.10488	0.00121507	0.0254262	down
AT5G64380	8.78137	9.04808	8.62297	7.66921	7.45195	7.29922	-2.53857	0.00120446	0.0252505	down
AT1G01970	9.7789	10.0836	10.1177	8.97625	9.10492	9.07912	-1.91847	0.00120284	0.025263	down
AT5G41050	8.11683	8.25675	7.91842	7.09407	7.26841	7.07314	-1.93473	0.00120109	0.0253195	down
AT3G26060	11.7656	11.8207	11.9598	11.1777	10.9347	11.1247	-1.7048	0.00119897	0.0252982	down
AT3G59220	10.9218	11.0219	10.7456	10.1382	10.231	10.0932	-1.67285	0.00119888	0.0253197	down
AT4G18370	9.51902	9.76331	9.73193	8.66729	8.6548	8.322	-2.17858	0.00119675	0.0253687	down
AT4G11980	7.95999	8.07928	8.04105	7.37725	7.57066	7.49531	-1.45973	0.00119633	0.025407	down
AT2G39920	9.39312	9.40213	9.85257	8.09541	7.78584	8.13602	-2.91504	0.00119611	0.025426	down
AT3G13030	4.96515	5.0369	4.96788	4.58472	4.57831	4.42969	-1.37466	0.00119576	0.025466	down
AT5G40950	11.8405	12.0022	11.9821	11.3199	11.2529	11.0788	-1.6522	0.00118473	0.0252547	down
AT5G38510	10.1601	10.313	10.3391	9.38955	9.57911	9.61878	-1.67199	0.00118435	0.0252702	down
AT1G32080	11.4535	11.4392	11.2216	10.5204	10.5828	10.3212	-1.86172	0.00118243	0.0252765	down
AT2G47180	8.05071	7.98889	7.98684	7.62273	7.70796	7.73104	-1.24969	0.00118223	0.025296	down
AT1G52340	7.57837	7.57418	7.48972	6.6695	6.95341	6.84907	-1.6511	0.0011815	0.0253041	down
AT1G44920	10.4318	10.7265	10.5781	9.73927	9.68867	9.85973	-1.76081	0.00118123	0.0253221	down
AT3G11560	9.56833	9.65413	9.52399	8.82866	8.88579	8.58834	-1.75876	0.00118059	0.0253322	down
AT1G21560	7.6428	7.92965	7.51455	6.63974	6.60824	6.70998	-2.06052	0.00117724	0.0253079	down
AT1G60230	7.47528	7.49099	7.7162	6.83594	6.76405	6.90526	-1.65375	0.00117577	0.0253001	down
AT5G02230	7.3906	7.36787	7.14944	5.89673	6.26474	5.81439	-2.48059	0.00116156	0.0250416	down
AT3G50530	9.25336	9.18746	9.06669	8.62834	8.44034	8.48803	-1.56946	0.00116125	0.0250586	down
AT2G15970	12.7566	12.7136	12.8719	12.1757	11.9359	12.1057	-1.63386	0.00115875	0.0250283	down
AT4G16710	8.6102	8.6162	8.5515	8.17684	8.05368	7.97055	-1.43954	0.00115713	0.0250408	down
AT5G12440	6.10063	5.93325	6.16071	5.39859	5.48694	5.47772	-1.52673	0.00115698	0.0250613	down
AT5G48220	9.51815	9.71844	9.7837	8.59852	8.7577	8.87007	-1.90704	0.00115512	0.0250448	down
AT4G13200	9.37087	9.30188	9.29362	8.75724	8.47378	8.56161	-1.65241	0.00114492	0.0248473	down
AT2G26550	6.54626	6.92571	6.6037	5.59064	5.72936	5.64518	-2.05172	0.00114291	0.0248273	down
AT3G50790	8.81514	8.88495	8.98215	8.39025	8.2497	8.20673	-1.52822	0.00114167	0.0248714	down
AT1G66670	11.1349	11.1208	11.2074	10.7788	10.6417	10.7648	-1.34345	0.00113804	0.0248874	down
AT4G38490	9.30357	9.40156	9.32444	8.73922	8.67911	8.47444	-1.63838	0.00113741	0.0248975	down
AT4G33480	8.43616	8.4393	8.30909	7.94167	8.02523	7.98718	-1.32883	0.00113678	0.0249316	down
AT4G34260	9.01198	9.06602	8.9469	7.9539	8.28103	8.19517	-1.82126	0.00113677	0.0249553	down
AT1G22430	8.4995	8.69754	8.62894	7.70833	7.95781	7.75331	-1.74373	0.00113637	0.0249706	down
AT2G38460	8.03546	8.15536	7.85906	7.20265	7.10999	6.96226	-1.89867	0.00113513	0.0249915	down
AT4G16442	8.63153	8.56753	8.28258	7.52464	7.46363	7.29135	-2.09557	0.0011351	0.025015	down
AT1G52220	12.4418	12.3821	12.3556	11.8563	11.8023	11.6202	-1.55139	0.00112104	0.024801	down
AT2G41560	10.1824	10.2692	10.0834	9.73005	9.72904	9.69118	-1.37704	0.0011187	0.0247732	down
AT1G49010	8.62019	8.89183	8.8573	7.87451	7.80082	8.018	-1.85574	0.00111696	0.0247828	down
AT3G48190	7.4689	7.47449	7.61666	7.09331	6.98239	7.01914	-1.40289	0.00111618	0.0247896	down
AT5G48460	6.60196	6.70129	6.50342	5.79063	5.45398	5.47603	-2.04015	0.00111575	0.0248042	down
AT2G42220	11.5216	11.3755	11.2795	10.5084	10.3435	10.1446	-2.08497	0.00111543	0.0248455	down
AT5G64040	13.8782	13.8636	13.8013	13.2902	13.0927	13.0146	-1.64172	0.00110431	0.0246219	down
AT3G51820	10.8049	10.9932	11.1626	10.1007	9.94315	10.0601	-1.93489	0.00110403	0.0246397	down
AT4G16770	9.2542	9.31344	9.28968	8.79181	8.63012	8.54134	-1.54902	0.00110381	0.024659	down
AT4G04770	11.6636	11.7227	11.7786	11.19	11.2566	11.3404	-1.37487	0.00110163	0.0246586	down
AT3G54900	10.9417	10.9329	10.8011	10.2367	10.3432	10.1229	-1.57748	0.00109742	0.0245885	down
AT1G53450	8.17418	8.40986	8.10771	7.06062	7.21865	7.33761	-2.0349	0.0010961	0.024583	down
AT5G11550	6.0177	6.2197	6.05001	5.45143	5.35678	5.23491	-1.67957	0.00107908	0.0242729	down
AT1G70270	4.49105	4.46799	4.54859	4.2871	4.29485	4.25929	-1.16646	0.00107723	0.0242792	down
AT4G28080	10.4052	10.865	10.7596	9.34069	9.51379	9.4278	-2.37705	0.00107636	0.0242836	down
AT5G12150	9.35483	9.45316	9.45536	8.70471	8.89246	8.88757	-1.50825	0.00107587	0.0242966	down
AT4G32970	5.31758	5.20059	5.2725	4.9744	4.95746	4.92791	-1.23996	0.00106468	0.0240916	down
AT4G16146	11.5044	11.4409	11.608	11.0356	10.9729	11.0796	-1.40288	0.00106445	0.0241103	down
AT5G13510	10.9985	11.1811	11.2285	10.4339	10.2133	10.2318	-1.79379	0.00106302	0.0241018	down
AT4G31290	9.73128	9.84772	9.46817	8.57559	8.69213	8.46288	-2.15176	0.00105927	0.0240646	down
AT3G18110	7.3317	7.80817	7.65903	6.05966	6.22974	6.34518	-2.61735	0.00105558	0.0240767	down
AT1G60950	13.9211	13.9811	13.9581	13.4091	13.495	13.5852	-1.37266	0.00105525	0.0240933	down
AT1G20190	7.2519	6.89593	7.45697	5.55114	5.43777	5.07881	-3.59425	0.00104486	0.0239039	down
AT1G20450	13.1872	13.2665	13.2447	12.7703	12.6873	12.8561	-1.37705	0.00104063	0.0239271	down
AT3G56810	5.56001	5.59526	5.57586	5.28856	5.32308	5.38118	-1.186	0.00104034	0.0239446	down
AT5G62840	8.99647	9.11906	9.16762	8.30028	7.94483	8.1056	-1.96902	0.00103995	0.0239598	down
AT4G24620	10.2142	10.3219	10.3443	9.93273	9.93994	9.95934	-1.2741	0.00103652	0.024002	down
AT5G44530	7.77882	7.58167	7.77643	6.9574	7.01688	6.79865	-1.72668	0.00103539	0.0240246	down
AT1G75900	10.5461	10.597	10.1873	9.20489	9.0496	8.8497	-2.65498	0.00103522	0.0240451	down
AT2G39730	14.0956	14.1026	13.9553	13.4298	13.4597	13.2621	-1.58812	0.0010221	0.0237889	down
AT3G25660	9.72366	9.91427	9.74997	8.89631	9.04958	8.75104	-1.86217	0.00102176	0.0238052	down
AT3G53420	13.7937	13.8018	13.6534	13.1501	13.1198	12.9489	-1.59847	0.00102059	0.0238511	down
AT4G01040	9.05402	8.97956	9.02353	8.79918	8.72662	8.75433	-1.19664	0.00101978	0.0238566	down
AT5G50800	5.62314	5.61164	5.57829	5.19004	5.14542	5.29392	-1.31454	0.00101748	0.0238517	down
AT4G33010	12.8557	12.9744	12.9961	11.9927	12.0763	12.2811	-1.77196	0.00101523	0.023848	down
AT5G59250	10.3729	10.3325	10.246	9.88404	9.74551	9.85901	-1.40214	0.00100283	0.023581	down
AT4G30825	7.2983	7.615	7.60057	6.53584	6.37665	6.55651	-2.02084	0.00099954	0.0235522	down
AT1G07180	8.2148	8.06901	8.03237	7.18495	7.3583	7.4257	-1.72	0.00099869	0.0235809	down
AT2G46250	5.45617	5.79859	5.71428	4.70211	4.74381	4.58298	-1.97253	0.0009983	0.0235961	down
AT3G21360	7.59642	7.64276	7.49353	7.04146	6.85411	6.85201	-1.58195	0.00099721	0.0235948	down
AT3G10840	8.19182	8.53356	8.49615	7.39848	7.39814	7.49604	-1.9674	0.00098372	0.0233483	down
AT5G26570	11.2245	11.4702	11.48	10.6393	10.4884	10.5921	-1.76328	0.00098365	0.0233709	down
AT5G62980	8.84848	8.96582	9.12777	7.79655	8.00442	8.08362	-2.02674	0.00098135	0.0233406	down
AT1G80640	8.15354	8.21702	8.01676	7.50113	7.33704	7.48965	-1.60937	0.00097973	0.0233507	down
AT1G12845	7.86801	8.33786	8.09201	6.60234	6.35389	6.08291	-3.37038	0.00097764	0.0233742	down
AT1G36160	8.63391	8.77447	8.56087	8.08266	7.99331	7.94116	-1.56994	0.00097738	0.0233925	down
AT5G18570	7.05339	7.16648	7.39706	6.27695	6.14508	6.29314	-1.95512	0.0009753	0.0234164	down
AT1G11750	10.3062	10.2539	10.284	9.95641	9.80417	9.85901	-1.32699	0.00096474	0.0231873	down
AT5G15050	8.51538	8.62207	8.52431	7.49246	7.52569	7.11722	-2.25866	0.00096387	0.0231908	down
AT1G11410	7.97508	7.9602	8.18553	6.78849	6.70045	7.08144	-2.27124	0.00096309	0.0232211	down
AT2G13360	13.6563	13.6757	13.5163	12.775	12.9053	12.6146	-1.80391	0.00096181	0.023264	down
AT1G29070	11.9814	12.1925	12.0656	11.3958	11.2432	11.153	-1.76033	0.00095996	0.0232686	down
AT5G22620	9.93605	9.9371	9.96776	9.52276	9.31791	9.43016	-1.4373	0.00095981	0.0232897	down
AT5G15450	9.93999	9.94245	10.1852	9.05587	9.08808	9.25469	-1.85277	0.00095657	0.0233103	down
AT4G15110	10.306	10.5419	10.4065	9.51612	9.46324	9.20762	-2.03136	0.00095615	0.0233249	down
AT4G14540	8.56743	8.73902	8.82091	7.88267	7.87868	7.66788	-1.86526	0.00094403	0.0231282	down
AT4G19530	8.83528	9.2143	9.08947	7.71168	7.412	7.2103	-3.03498	0.00094399	0.0231521	down
AT1G49975	8.04442	8.20499	7.94878	6.70707	6.15034	6.16958	-3.30289	0.0009417	0.0231457	down
AT4G30950	11.9677	12.0401	12.0019	11.2633	11.4707	11.4525	-1.5239	0.00094141	0.0231636	down
AT4G22010	7.39329	7.26504	7.54265	6.32298	6.56759	6.4841	-1.92133	0.00093979	0.0231737	down
AT5G63060	8.00964	8.02928	7.84643	7.32601	7.2831	7.41981	-1.5356	0.00093772	0.0231477	down
AT3G04260	8.94621	9.12871	9.01727	8.44397	8.24412	8.29229	-1.62894	0.00093655	0.0231438	down
AT3G17930	10.9646	11.086	11.1581	9.79024	9.85238	10.1655	-2.19394	0.00092433	0.0229164	down
AT3G47430	8.91585	9.30127	9.01251	7.95696	7.71071	7.65979	-2.46353	0.00091896	0.0228578	down
AT1G67700	11.3278	11.4686	11.4221	10.6698	10.3833	10.611	-1.80432	0.00091888	0.0228807	down
AT3G28040	8.60129	8.82077	8.48988	7.48097	7.71222	7.51268	-2.09752	0.00091632	0.0228919	down
AT4G29590	9.23693	9.29096	9.44249	8.74612	8.74962	8.79463	-1.47427	0.00091544	0.022895	down
AT3G10350	9.74649	9.82876	9.85758	9.39416	9.31583	9.43661	-1.34606	0.00090458	0.0226483	down
AT3G27925	10.8183	10.7866	10.7259	10.132	9.87198	9.85771	-1.76909	0.00090324	0.0226645	down
AT1G29660	10.2363	10.2075	10.4074	8.57245	7.97441	7.78187	-4.51324	0.00090282	0.0227039	down
AT1G10970	6.2442	6.34057	6.36531	5.98786	5.93947	5.9715	-1.27493	0.00089952	0.0226709	down
AT5G20935	9.11978	9.4489	9.18611	7.97921	7.53811	7.85131	-2.755	0.00089924	0.0226889	down
AT2G38180	7.58349	7.55489	7.93782	6.55471	6.34685	6.504	-2.3352	0.00089861	0.0227233	down
AT3G25805	8.64353	8.97598	8.77471	7.71095	7.89786	7.702	-2.03892	0.00089592	0.0227309	down
AT2G42570	7.58957	7.88059	7.55752	6.32214	6.62381	6.36126	-2.36224	0.00089541	0.0227432	down
AT5G40150	5.89425	6.08366	5.94574	4.74111	5.10183	4.91833	-2.07646	0.00088118	0.0224819	down
AT5G45930	9.3515	9.59283	9.7616	8.25514	8.1965	8.45429	-2.40605	0.0008801	0.0224795	down
AT2G32480	11.2609	11.4382	11.5328	10.6308	10.6551	10.7148	-1.67453	0.00087903	0.0225532	down
AT2G42190	8.37131	8.48746	8.18727	7.30875	7.31968	7.04054	-2.18206	0.00087891	0.0225755	down
AT3G52750	9.23815	9.34821	9.53567	8.38525	8.14579	8.04968	-2.26646	0.00087592	0.0225495	down
AT4G18060	8.12094	8.12384	8.22343	7.56712	7.67531	7.71871	-1.41653	0.00087525	0.0225832	down
AT2G22450	10.2516	10.2698	10.3196	9.92393	9.91578	10.012	-1.25681	0.00086364	0.0223342	down
AT5G53490	11.1135	11.2678	11.0591	10.1776	10.3168	10.006	-1.97249	0.00086037	0.0223002	down
AT5G07860	8.84077	8.90373	8.81671	8.36208	8.31238	8.46817	-1.38786	0.00085883	0.0223619	down
AT4G29060	10.1094	10.4987	10.4716	8.99102	9.21163	9.08256	-2.40299	0.00085574	0.022358	down
AT1G33040	9.90377	10.2426	10.114	9.18396	9.18924	9.0909	-1.90803	0.00085549	0.0223771	down
AT1G16880	12.2234	12.3727	12.5292	11.4303	11.5684	11.5135	-1.82893	0.00085521	0.0223955	down
AT3G10940	9.52056	9.8586	9.76343	8.49251	8.19853	8.05765	-2.75994	0.0008436	0.0221934	down
AT3G22210	12.0646	12.368	12.3592	11.3217	11.3882	11.3012	-1.90118	0.00084344	0.0222148	down
AT1G73655	10.8882	11.0792	10.9535	10.2822	10.4213	10.302	-1.55663	0.00084147	0.02224	down
AT5G63810	9.75533	9.89536	9.83225	8.91887	9.09964	9.16953	-1.69933	0.00084107	0.0222552	down
AT2G47400	13.5488	13.4994	13.5136	13.232	13.1814	13.1097	-1.27124	0.00083903	0.022227	down
AT1G71710	9.24115	9.43875	9.11486	8.09077	8.33349	8.16339	-2.09804	0.00083891	0.0222496	down
AT4G37380	5.63362	5.76792	5.76926	5.20108	5.14297	5.26764	-1.43366	0.00083881	0.0222729	down
AT5G09240	7.33096	7.43995	7.52397	6.89541	6.79289	6.87419	-1.49222	0.00083818	0.0223342	down
AT5G54290	10.442	10.3919	10.4152	9.97002	9.76549	9.82934	-1.4757	0.00083521	0.0223071	down
AT5G51010	10.5633	10.6717	10.5242	9.74936	9.82417	9.53323	-1.84565	0.00082384	0.0220293	down
AT2G06925	9.27035	9.34005	9.58513	8.41399	8.14007	8.27672	-2.17586	0.00082327	0.0220399	down
AT1G36390	8.33275	8.57276	8.51931	7.62015	7.57788	7.75804	-1.76898	0.00082143	0.0220164	down
AT2G17972	10.1558	10.2554	10.4799	9.37758	9.38385	9.24746	-1.94631	0.00081559	0.0220151	down
AT3G07010	6.60313	6.49423	6.61578	5.61506	5.19658	5.43314	-2.22858	0.00081555	0.0220401	down
AT1G76110	8.04697	7.90207	7.62757	6.03677	6.47814	6.20144	-3.07394	0.00080464	0.0218229	down
AT4G25910	9.32006	9.59853	9.34695	8.5092	8.61823	8.56896	-1.81049	0.00080452	0.0218456	down
AT5G06530	9.69598	9.45303	9.52707	7.77577	8.24686	8.1799	-2.81119	0.00080346	0.0218428	down
AT1G23400	10.1535	10.171	9.99074	9.23823	9.445	9.26617	-1.72743	0.00080225	0.0218359	down
AT3G12110	5.31502	5.30741	5.12784	4.66047	4.59059	4.677	-1.52351	0.00080216	0.0218596	down
AT4G24090	9.03511	9.32517	9.0825	8.21427	8.29018	8.11522	-1.91991	0.00080018	0.0218317	down
AT4G22200	8.49106	8.78535	8.64565	7.64065	7.49357	7.31606	-2.23033	0.0007975	0.0217846	down
AT1G51090	10.0423	10.3286	10.2863	9.28153	9.24447	9.06349	-2.03155	0.00079659	0.0218645	down
AT1G49380	9.29485	9.65569	9.71257	8.19531	8.33454	8.32611	-2.41002	0.00078209	0.0215443	down
AT5G62100	5.07947	5.21472	5.24498	4.71389	4.699	4.6614	-1.40278	0.00078192	0.0215657	down
AT1G29980	8.34366	8.5136	8.65698	7.44636	7.37978	7.60249	-2.03995	0.0007812	0.0215719	down
AT3G21580	7.63369	7.64929	7.87991	6.85966	6.85141	6.97982	-1.77031	0.00078112	0.0215958	down
AT3G01480	11.6225	11.577	11.5628	11.0176	11.1507	11.1724	-1.3888	0.00078104	0.0216198	down
AT5G64330	7.40484	7.58066	7.38564	6.1263	5.68428	5.56911	-3.16852	0.00077734	0.0215436	down
AT1G18330	8.08591	7.88835	7.83452	7.00764	6.99911	6.76709	-2.01621	0.00077514	0.0215349	down
AT5G52440	10.6486	10.7821	10.9155	9.96752	10.0213	10.0702	-1.6963	0.00076204	0.0212227	down
AT1G01080	9.07911	9.40101	9.14138	8.25826	8.11176	8.0589	-2.091	0.00076174	0.0212403	down
AT3G56910	12.0876	12.29	12.056	11.2347	11.2693	11.0307	-1.95378	0.00075998	0.0212692	down
AT1G70280	7.42594	7.82143	7.53652	6.08464	6.38967	6.18625	-2.59268	0.00074448	0.020964	down
AT1G54110	7.20477	7.21191	7.06268	6.71211	6.65029	6.66071	-1.39999	0.00074254	0.0210131	down
AT3G47650	11.8251	12.0324	12.0565	11.1802	11.0581	11.2193	-1.76393	0.00074172	0.021016	down
AT5G62670	8.81251	9.4189	9.27271	7.49787	7.30713	7.3416	-3.44819	0.00074097	0.0210209	down
AT1G16340	7.08723	7.24318	7.39815	6.22257	6.36833	6.18493	-1.97827	0.00074083	0.0210431	down
AT5G57180	8.20362	8.50277	8.44899	7.09307	7.34539	7.31508	-2.19459	0.00073886	0.0210133	down
AT4G35250	11.1528	11.0508	10.9706	10.0442	10.0003	9.69116	-2.21325	0.00073866	0.0210338	down
AT5G47840	11.3736	11.2833	11.1882	10.7335	10.6835	10.6059	-1.52348	0.00073837	0.0210519	down
AT5G49970	10.233	10.2063	10.0535	9.47566	9.60383	9.53669	-1.54279	0.0007371	0.0211478	down
AT2G44650	10.97	11.0804	11.0937	10.2959	10.4454	10.2149	-1.65785	0.00073562	0.0212121	down
AT4G20840	6.59236	6.80345	6.7425	5.51604	5.81201	5.74424	-2.03074	0.00072439	0.0209944	down
AT4G26530	12.5318	12.7412	12.4793	11.0518	10.7752	10.434	-3.55643	0.00072426	0.0210174	down
AT3G18050	9.765	9.88349	9.70527	8.45933	8.06832	7.89114	-3.12745	0.00072345	0.0210206	down
AT4G17560	9.52433	9.91873	9.99668	8.44349	8.4512	8.36411	-2.62741	0.00072216	0.0210099	down
AT4G01050	10.7946	10.8686	10.851	10.3241	10.1058	10.1999	-1.54558	0.00072155	0.0210189	down
AT5G17870	11.9225	12.2361	12.0978	11.202	11.0808	11.1918	-1.90167	0.00071748	0.0210077	down
AT1G05590	6.70894	6.80833	6.71911	6.36953	6.4168	6.42758	-1.26648	0.00071681	0.0210151	down
AT2G45720	7.96825	8.07964	8.07928	7.42204	7.46825	7.57632	-1.46766	0.00071623	0.0210251	down
AT2G16800	9.28818	9.48652	9.51175	8.72223	8.77648	8.74387	-1.60357	0.00071603	0.0210463	down
AT1G22530	9.99133	9.93447	9.75628	8.73685	9.01574	8.89562	-2.01571	0.00070462	0.0207913	down
AT5G22340	8.96678	9.27696	9.30743	8.10689	8.15332	8.16852	-2.05739	0.00070282	0.0208461	down
AT2G17033	8.65363	8.89142	8.74973	8.04663	8.09096	7.97283	-1.65648	0.00070197	0.020848	down
AT4G23820	9.71701	9.96302	9.63377	8.67326	8.69138	8.46289	-2.23782	0.00070077	0.0208667	down
AT1G17220	11.3276	11.6115	11.574	10.667	10.5751	10.6354	-1.83849	0.00070068	0.0208913	down
AT3G07670	9.44769	9.57201	9.72516	8.64156	8.62114	8.78408	-1.86523	0.00070029	0.020907	down
AT4G31530	10.2324	10.2146	10.0612	9.56531	9.49346	9.40088	-1.60531	0.00069964	0.0209699	down
AT2G21320	6.73674	6.53383	6.66271	5.28207	5.31729	5.64568	-2.34472	0.00069945	0.0209918	down
AT5G38290	8.43023	8.27294	8.50682	7.32148	7.56811	7.48561	-1.92509	0.00069931	0.0210152	down
AT5G63800	11.7774	11.5469	11.6048	10.8386	10.5999	10.6557	-1.92513	0.000699	0.0210336	down
AT2G39470	10.3166	10.5675	10.5959	9.45959	9.27327	9.14822	-2.29684	0.00069748	0.0210434	down
AT1G69420	7.67851	7.70789	7.99312	6.85545	6.77654	6.74306	-2.00207	0.00069636	0.0210654	down
AT1G71480	9.13592	8.88657	9.03484	8.29834	8.17439	8.26854	-1.70766	0.00069604	0.0210836	down
AT1G77060	8.58148	8.8049	8.79839	7.82285	7.98697	7.87849	-1.78034	0.00069595	0.0211089	down
AT1G48350	11.7271	11.9507	11.8304	10.9115	10.6108	10.6179	-2.17752	0.00068376	0.0207945	down
AT5G01470	6.47045	6.41858	6.55345	6.11524	6.08081	6.08984	-1.30634	0.00068346	0.0208131	down
AT4G15930	9.82367	10.0348	9.83321	9.19849	9.23618	9.14004	-1.63089	0.00068306	0.0208566	down
AT5G08740	8.50754	8.43994	8.47631	8.21106	8.13457	8.19971	-1.22503	0.00068213	0.0208842	down
AT1G30440	7.11429	7.25339	7.34566	6.594	6.49671	6.54489	-1.61617	0.0006821	0.0209113	down
AT1G63970	11.0391	11.0024	10.9026	10.5203	10.4083	10.3964	-1.45371	0.00068152	0.0209217	down
AT3G03770	8.66574	8.95829	8.87496	7.65867	7.78526	7.47469	-2.287	0.00067925	0.0208801	down
AT1G32470	11.8553	12.0123	12.0799	11.184	10.9426	11.0001	-1.9189	0.00067793	0.0208958	down
AT4G34190	12.307	12.2781	12.4098	11.6749	11.6371	11.8082	-1.54211	0.0006769	0.0208923	down
AT5G54250	9.37896	9.63176	9.51727	8.40585	8.00476	8.12764	-2.51387	0.00067656	0.0209101	down
AT3G23070	8.14205	8.49375	8.39422	7.08467	6.96156	7.23238	-2.3792	0.00066341	0.0205874	down
AT5G52280	5.48769	5.73819	5.65501	4.53441	4.62981	4.31666	-2.19366	0.00066252	0.0205878	down
AT2G44740	5.77317	5.75832	5.6265	4.91372	4.86883	4.6471	-1.87833	0.00065837	0.0205147	down
AT5G64860	9.35869	9.67283	9.64553	8.22981	8.06095	7.80694	-2.88075	0.00065693	0.0205259	down
AT2G29180	8.66615	9.01134	8.90299	7.49531	7.04089	7.23286	-3.03944	0.00065504	0.0205231	down
AT4G14910	9.0711	9.01872	8.95529	8.58999	8.56163	8.4706	-1.38924	0.00064309	0.0201764	down
AT1G70940	7.41661	7.33061	7.47774	6.61517	6.58706	6.35822	-1.85083	0.00064042	0.0201203	down
AT2G43560	11.3722	11.3578	11.2628	10.9016	10.8028	10.7703	-1.42016	0.00063971	0.0201535	down
AT2G03390	10.9893	10.8506	10.8826	10.4761	10.4929	10.4339	-1.35644	0.0006391	0.0201621	down
AT5G44000	9.33698	9.24204	9.13263	8.67348	8.60975	8.61608	-1.52005	0.00063894	0.020185	down
AT2G28950	8.4599	8.97522	8.91914	7.22261	7.09058	7.16409	-3.08584	0.00063647	0.020219	down
AT3G15480	10.3145	10.2885	10.3036	9.83262	9.76531	9.92682	-1.37612	0.00063517	0.0202341	down
AT3G06740	5.42289	5.51547	5.39981	4.90601	4.9775	4.8283	-1.45611	0.00062251	0.0198863	down
AT2G34860	11.5077	11.6043	11.7048	10.9455	10.8874	11.0129	-1.57683	0.00062157	0.0198841	down
AT4G14240	7.27277	7.28521	7.45766	6.64516	6.70379	6.56519	-1.62507	0.00062125	0.0199018	down
AT2G45340	7.07306	7.45782	6.96471	5.60114	5.73441	5.61336	-2.8591	0.0006207	0.0199122	down
AT4G04640	13.4449	13.5299	13.4929	13.1597	13.0707	13.1481	-1.2862	0.0006194	0.0199265	down
AT4G25050	11.8048	11.9771	11.8611	10.9305	11.1648	10.9756	-1.81178	0.00061933	0.0199524	down
AT2G43030	12.3682	12.5393	12.542	11.7604	11.5483	11.5821	-1.80612	0.00061843	0.0200366	down
AT5G02790	12.0821	12.014	12.0996	11.7706	11.7568	11.7049	-1.2493	0.00061774	0.0200427	down
AT5G36160	11.0692	11.128	11.1047	10.8899	10.8781	10.8352	-1.17524	0.00061686	0.0200427	down
AT5G67030	11.6379	11.401	11.4005	10.6268	10.5388	10.6755	-1.82273	0.00061664	0.0200641	down
AT2G21280	9.75191	9.74576	9.85221	9.15776	8.95462	9.12641	-1.62867	0.00061625	0.0200801	down
AT3G19900	9.08869	9.05023	9.0302	8.56493	8.56517	8.4063	-1.45825	0.0006159	0.0200974	down
AT4G39040	9.9712	10.2585	10.3367	9.00848	8.93908	9.09479	-2.25744	0.00060415	0.0197989	down
AT5G62140	9.18007	9.44149	9.21477	7.89725	8.21773	7.95737	-2.38611	0.00060388	0.0198471	down
AT4G38860	6.6082	6.63503	6.33315	4.91321	4.78971	4.38492	-3.55417	0.00060234	0.0198251	down
AT2G47450	11.4533	11.5322	11.3962	10.7106	10.4628	10.4493	-1.8917	0.00060117	0.0198726	down
AT4G37000	10.5788	10.5705	10.5243	10.011	9.82262	9.79913	-1.60244	0.00059933	0.0198405	down
AT5G19940	12.5018	12.3698	12.3003	11.6713	11.4723	11.5069	-1.79059	0.00059642	0.0198017	down
AT1G09340	12.4604	12.6821	12.5474	11.7614	11.6316	11.5268	-1.89653	0.00059635	0.0198282	down
AT3G05030	8.96543	9.12391	8.73981	7.44296	7.39778	7.0502	-3.1298	0.00059562	0.0198328	down
AT4G39710	9.89972	10.153	10.1937	8.78522	8.66749	8.39102	-2.76556	0.00059556	0.0198598	down
AT5G01260	7.13606	7.12352	7.09282	6.66012	6.77326	6.64217	-1.34315	0.00058227	0.0194736	down
AT4G09010	11.3402	11.2963	11.3737	10.5375	10.216	10.4046	-1.93281	0.00058112	0.0194637	down
AT3G44020	7.88107	7.96693	8.04438	7.20946	7.29936	7.37594	-1.5902	0.00057842	0.0194303	down
AT1G54350	9.62579	9.73931	9.53817	9.00571	8.86999	8.89675	-1.63611	0.00057836	0.019457	down
AT5G59750	9.70717	9.64378	9.54553	8.95437	9.05597	8.89303	-1.58487	0.00057776	0.0194943	down
AT3G52150	11.369	11.5381	11.5796	10.4298	10.3437	10.0869	-2.31147	0.00057643	0.0194782	down
AT5G17520	9.64439	9.67469	9.53146	8.79948	8.65418	8.49937	-1.9532	0.0005756	0.019508	down
AT2G18890	6.14642	6.19731	6.48372	5.06199	5.03053	5.20453	-2.26075	0.00056254	0.0191507	down
AT1G55370	8.4007	8.64042	8.44534	6.5218	6.71238	7.05796	-3.32059	0.00056212	0.0191937	down
AT4G17770	7.99618	8.30874	8.3745	6.69069	6.77601	6.96306	-2.66947	0.00056162	0.0192054	down
AT3G61780	6.35193	6.5085	6.61479	5.66172	5.72141	5.72152	-1.7293	0.00055933	0.0191846	down
AT4G15510	8.89018	8.87983	9.02616	7.80446	7.86445	8.09659	-2.01422	0.00055845	0.0191833	down
AT3G25860	9.44269	9.61724	9.71128	8.76954	8.73577	8.64835	-1.83086	0.00054269	0.0188119	down
AT5G01015	7.85709	8.13834	7.85906	6.21271	6.41233	5.90045	-3.42554	0.00054011	0.0187795	down
AT3G05880	13.5065	13.4624	13.4061	12.998	12.8578	12.9644	-1.43223	0.00053954	0.0187883	down
AT3G23760	7.82486	8.09492	8.27539	6.6254	6.74786	6.70416	-2.58934	0.00053905	0.0188	down
AT2G23390	9.79573	9.992	9.83773	9.09159	9.20491	9.05398	-1.69153	0.0005386	0.0188131	down
AT2G48070	9.72761	9.79725	9.74827	9.23182	9.03497	9.07353	-1.56295	0.00053839	0.0188346	down
AT1G23080	7.61427	7.41784	7.51171	6.54015	6.30996	6.2004	-2.24146	0.00053835	0.0188621	down
AT1G77090	10.1201	10.1508	10.3677	9.14679	9.16656	9.33585	-1.9951	0.00053692	0.01887	down
AT5G42100	8.8503	8.89474	8.78052	7.71495	7.95315	7.61101	-2.11719	0.00052497	0.0184785	down
AT4G00180	7.85462	7.70986	7.95046	7.02726	6.83179	6.91474	-1.88389	0.00052497	0.018507	down
AT1G33811	7.64354	7.57146	7.67384	6.37017	6.72484	6.51084	-2.13514	0.00052215	0.0184647	down
AT1G73170	10.2867	10.4298	10.2141	9.46922	9.32776	9.22416	-1.95856	0.00052137	0.0184657	down
AT2G01630	5.91725	5.85761	5.94036	5.42012	5.29374	5.24682	-1.49988	0.00051996	0.0184732	down
AT3G52920	7.41716	7.62946	7.60372	6.63032	6.77096	6.58715	-1.84971	0.00051934	0.0185378	down
AT1G32990	10.774	10.8262	10.7956	10.06	9.85645	9.76649	-1.87163	0.0005043	0.0181143	down
AT5G53020	7.26657	7.48009	7.55482	6.46902	6.50706	6.36763	-1.98058	0.00050207	0.0181485	down
AT1G60010	10.4872	10.7639	10.6451	9.69057	9.75523	9.59649	-1.9336	0.00050153	0.0181578	down
AT4G30610	5.20443	5.12477	5.08955	4.79272	4.78625	4.77283	-1.27956	0.00049926	0.0181911	down
AT2G35410	10.1245	10.2026	10.2485	9.60739	9.47192	9.41705	-1.61672	0.00049864	0.0181976	down
AT1G05140	10.7636	10.9524	10.8029	9.97124	10.039	9.819	-1.86162	0.00049835	0.0182161	down
AT1G69700	7.1355	7.23171	7.41192	6.22892	6.29842	6.08697	-2.07763	0.00049804	0.0182633	down
AT1G72030	8.7057	8.91418	8.51348	7.44762	7.42197	7.26556	-2.51881	0.00049718	0.0182612	down
AT2G18710	9.70489	9.9045	9.76044	9.14701	9.03802	9.09605	-1.62029	0.00049632	0.018259	down
AT2G45990	10.4156	10.5359	10.5424	9.84023	9.88615	9.97724	-1.51231	0.00049536	0.0182826	down
AT5G14660	8.73132	8.98792	9.10704	7.66964	7.79442	7.7345	-2.31216	0.00048371	0.0179106	down
AT5G64460	10.1046	10.0664	9.99004	8.82222	8.85032	8.46312	-2.53468	0.00048209	0.0179088	down
AT3G25530	10.4596	10.75	10.5162	9.63995	9.51143	9.54451	-2.01391	0.00047907	0.017884	down
AT1G71720	8.79269	9.14548	9.14111	7.67901	7.69941	7.81445	-2.45457	0.00047898	0.0179099	down
AT4G02920	11.2179	11.25	11.1652	10.7776	10.8445	10.7326	-1.34366	0.00047818	0.0179094	down
AT1G54050	7.09611	6.8772	7.01184	6.31818	6.24441	6.21859	-1.664	0.00047804	0.0179336	down
AT5G62350	12.9877	13.0844	12.9879	12.4528	12.2974	12.2724	-1.60117	0.00047667	0.0179412	down
AT4G32330	8.88285	9.04538	8.88202	8.32698	8.37147	8.30896	-1.51671	0.00047527	0.0179775	down
AT1G74880	9.69889	9.971	9.83787	8.81328	8.55063	8.70481	-2.21353	0.0004648	0.0176107	down
AT3G29320	10.6452	10.7411	10.7484	9.36996	9.60275	9.18127	-2.50871	0.00046234	0.0176052	down
AT2G44920	10.0868	10.1524	9.93149	9.05712	8.87045	8.75013	-2.24131	0.00046149	0.0176317	down
AT3G12685	8.26446	8.5147	8.46496	7.46242	7.50034	7.58962	-1.86251	0.00046066	0.0176591	down
AT1G32550	10.4874	10.6759	10.6439	9.88899	9.72212	9.80621	-1.73705	0.00045906	0.0176572	down
AT3G49140	8.4303	8.46748	8.55567	7.44564	7.71393	7.53486	-1.89169	0.00045863	0.0176704	down
AT4G36540	9.02499	8.83106	8.70415	7.32451	7.15232	7.53034	-2.8633	0.00045721	0.0176455	down
AT5G58260	10.2112	10.5386	10.3403	9.31694	9.14658	9.22541	-2.19423	0.00045604	0.0176601	down
AT4G36530	10.7248	10.7186	10.7658	10.0276	9.98817	10.1889	-1.58908	0.00045579	0.0176805	down
AT5G21100	8.67545	9.19035	8.86579	7.28858	7.3342	7.22668	-3.08952	0.00044404	0.0174322	down
AT3G14240	8.66648	8.91428	8.87748	7.36602	7.2439	6.91559	-3.12585	0.00044393	0.0174579	down
AT5G67370	10.2396	10.1693	10.302	8.52146	8.53663	8.956	-2.96001	0.00044273	0.0174408	down
AT1G15980	11.384	11.5802	11.3283	10.3382	10.3117	10.0817	-2.27679	0.00044166	0.0174288	down
AT3G05800	9.23816	9.5297	9.54559	8.28824	8.30003	8.14014	-2.28947	0.00044154	0.0174542	down
AT5G35480	5.88572	6.12618	5.88022	5.0648	4.92746	4.929	-1.98658	0.00044013	0.017459	down
AT5G46420	9.38948	9.56117	9.46766	8.7083	8.66601	8.82762	-1.66878	0.00043941	0.0174913	down
AT4G20760	9.19354	9.20948	9.33483	8.7122	8.73856	8.65497	-1.45805	0.00043935	0.0175195	down
AT5G45650	8.89455	8.98183	8.87709	8.07069	8.23884	8.2606	-1.65609	0.00043832	0.017509	down
AT3G20300	8.9713	9.06001	8.92079	8.28607	8.35543	8.1744	-1.63815	0.00043688	0.0175128	down
AT4G37080	7.56474	7.86087	7.83237	5.89372	6.30894	6.14096	-3.1126	0.00043612	0.0175131	down
AT2G30170	9.63439	9.6871	9.65353	9.00509	8.78703	8.96709	-1.66856	0.0004357	0.0175271	down
AT1G80790	8.5392	8.63297	8.65214	7.80782	7.63763	7.87141	-1.78487	0.00043516	0.0175674	down
AT1G11860	12.1839	12.271	12.188	11.0912	11.3687	11.0988	-2.03929	0.00042169	0.0171145	down
AT4G16563	6.56044	6.94383	6.67972	5.29428	5.42597	5.18854	-2.68527	0.00042165	0.0171433	down
AT5G03120	6.60213	6.69958	6.69471	5.82217	5.75462	5.5464	-1.94227	0.00041991	0.0171337	down
AT4G18460	5.95892	5.9216	5.93257	5.56453	5.65766	5.57656	-1.2641	0.00041747	0.0171569	down
AT3G16850	8.81515	8.80673	8.88055	8.10439	7.86004	8.04163	-1.7803	0.00041678	0.0171594	down
AT5G52110	6.71127	6.79993	6.7495	6.1529	6.25045	6.2903	-1.4363	0.00041595	0.0171873	down
AT5G03420	7.78374	7.88876	7.86953	7.44575	7.42625	7.48381	-1.31531	0.0004046	0.0167487	down
AT1G44000	10.1576	10.167	9.90789	8.56317	8.87897	8.63895	-2.60957	0.00040456	0.0167775	down
AT3G24590	10.3263	10.4556	10.5347	9.63495	9.72685	9.73014	-1.67199	0.00040404	0.0167864	down
AT4G04830	8.41791	8.55982	8.51424	7.24181	7.26781	7.54455	-2.21288	0.00040399	0.016815	down
AT3G56080	6.72469	6.97302	6.87431	5.58284	5.63051	5.84356	-2.25278	0.00040383	0.016839	down
AT5G48790	11.0074	11.112	10.8754	10.074	10.2037	10.1606	-1.80523	0.00040287	0.0168607	down
AT1G80680	8.60573	8.62633	8.70206	8.2526	8.20712	8.15643	-1.35597	0.0004022	0.0168636	down
AT3G16000	10.9056	11.0863	11.0409	9.96817	10.1914	10.0074	-1.93896	0.00040122	0.0168535	down
AT1G56500	9.97373	10.0216	9.97813	9.34554	9.11283	9.25019	-1.68761	0.00040094	0.0168728	down
AT4G22560	5.71822	5.73584	5.75305	5.40819	5.29051	5.32993	-1.31296	0.00040059	0.0168892	down
AT3G55250	10.1748	10.3669	10.2653	9.29651	9.41215	9.49315	-1.82564	0.00040039	0.016912	down
AT1G75750	13.368	13.3399	13.0178	11.9376	11.7349	11.7244	-2.71875	0.00039905	0.0169181	down
AT5G47190	10.6781	10.8333	10.7083	9.75109	9.61814	9.43148	-2.20327	0.00039812	0.0169101	down
AT3G26744	8.5355	8.5161	8.49453	8.38657	8.38009	8.38523	-1.09537	0.00039715	0.0169004	down
AT1G26220	7.69919	7.84992	7.79905	7.0833	6.89155	6.91613	-1.76426	0.00039711	0.0169302	down
AT1G48480	6.56988	6.74367	6.87746	5.6937	5.53122	5.52759	-2.21325	0.00039659	0.0169397	down
AT2G16280	10.3763	10.3262	10.1869	9.54832	9.64905	9.59626	-1.62291	0.00039629	0.0169587	down
AT1G22630	10.1535	10.1651	10.062	8.87978	8.99769	8.61355	-2.45637	0.00039624	0.0169884	down
AT1G74470	13.2729	13.2235	13.2865	12.5585	12.3058	12.3878	-1.79446	0.0003957	0.0169972	down
AT1G31920	7.03537	7.27068	6.98247	5.98512	5.89426	6.06595	-2.16504	0.00039566	0.0170276	down
AT4G27030	6.81398	6.95451	7.10887	5.39575	5.47051	5.72153	-2.6942	0.00039549	0.0170847	down
AT4G26760	6.2907	6.49175	6.40415	5.23952	5.46383	5.44319	-2.0186	0.00039515	0.0171024	down
AT1G72610	14.0183	14.0691	14.0907	13.2414	13.2894	13.4502	-1.66133	0.00039511	0.0171332	down
AT1G79500	7.52883	7.62233	7.49048	6.44346	6.44552	6.69632	-2.02621	0.00038419	0.0166914	down
AT4G30993	9.57034	9.49794	9.46048	8.40587	8.3638	8.06608	-2.3473	0.00038267	0.0166571	down
AT1G67950	6.67327	6.77363	6.93414	5.96998	5.93283	5.93403	-1.80008	0.00038258	0.016717	down
AT4G14210	10.4916	10.361	10.2437	9.58098	9.52783	9.56386	-1.75064	0.00038246	0.0167438	down
AT1G43560	10.2377	10.2968	10.2264	9.68088	9.61664	9.49198	-1.57696	0.00038233	0.0167703	down
AT5G57960	8.20293	8.21601	8.33209	6.92717	7.23334	7.1774	-2.20031	0.00037874	0.0166449	down
[truncated: 296 more rows]

## Sheet: LIMMA
Gene	M	A	t	P-val	B
AT4G37800	-2.46741	9.00659	-15.6378	0.000313292	6.4888
AT2G10940	-2.26436	9.90771	-7.55873	0.00242233	1.48098
AT3G44990	-2.26113	8.55027	-7.05796	0.00312293	1.01427
AT1G09750	-2.1949	8.47139	-15.0049	0.000344993	6.2138
AT1G29660	-2.17416	9.19666	-10.9663	0.000671648	4.06482
AT3G12610	-2.1633	6.0601	-25.9374	8.15e-05	9.55766
AT5G65730	-2.12801	8.93677	-7.22546	0.00285446	1.17338
AT4G01130	-2.09258	7.26633	-8.95641	0.00129614	2.65331
AT5G55620	-2.08617	8.15243	-16.9235	0.000240975	7.00692
AT1G70890	-2.08014	8.83082	-6.99888	0.00321967	0.95741
AT3G20820	-2.02537	9.49617	-9.36546	0.00111662	2.96435
AT3G27690	-1.94302	11.0927	-8.14667	0.00185389	1.99614
AT5G11420	-1.89969	9.7057	-9.1523	0.00119843	2.80393
AT3G15570	-1.89689	7.72181	-13.9608	0.000384573	5.728
AT5G20630	-1.88704	10.9853	-7.01885	0.00318811	0.976669
AT4G32980	-1.87933	7.04775	-9.28619	0.00115094	2.90511
AT3G19850	-1.87367	6.29267	-14.8259	0.000344993	6.13343
AT1G20650	-1.85768	7.84128	-7.56157	0.00242233	1.48355
AT1G20190	-1.84569	6.27875	-10.369	0.000807368	3.67448
AT1G54820	-1.84456	8.10563	-13.7479	0.000400639	5.62367
AT5G45820	-1.84069	6.81354	-9.12349	0.00120504	2.78196
AT5G50915	-1.83741	7.66477	-13.4522	0.000429264	5.47555
AT1G15260	-1.83237	7.73376	-14.8589	0.000344993	6.14834
AT4G26530	-1.83043	11.6689	-11.2061	0.000653659	4.21532
AT4G38860	-1.82951	5.6107	-11.6509	0.000598508	4.48569
AT1G12090	-1.82712	11.9739	-16.6413	0.000255357	6.89759
AT5G62670	-1.78584	8.27512	-11.1116	0.000655053	4.15645
AT5G01520	-1.77736	7.79249	-10.1864	0.00085437	3.55055
AT5G01015	-1.77633	7.06333	-11.8494	0.000590104	4.60279
AT1G13650	-1.76858	5.93666	-9.93702	0.000916546	3.37757
AT3G01440	-1.76151	8.93741	-8.80408	0.00137279	2.53401
AT1G12845	-1.75291	7.22284	-10.4478	0.000786998	3.72728
AT5G56850	-1.74835	7.19084	-19.3124	0.000175935	7.84562
AT4G38840	-1.74626	8.25618	-7.43165	0.00257769	1.36507
AT1G18620	-1.7453	7.52545	-7.03754	0.00316169	0.994656
AT4G12980	-1.74503	7.03058	-6.99482	0.00322604	0.953484
AT5G14410	-1.74193	6.84181	-8.64593	0.00147889	2.40808
AT1G55370	-1.73144	7.62977	-11.6799	0.000598107	4.50293
AT1G49975	-1.72373	7.2042	-10.4911	0.000782772	3.75615
AT3G14210	-1.71435	12.6734	-6.94802	0.00331659	0.908138
AT5G08330	-1.70416	8.80971	-18.1654	0.000202072	7.46134
AT1G55260	-1.68979	8.9038	-6.9	0.0034126	0.861353
AT4G12970	-1.68974	6.15537	-8.06233	0.00192497	1.9243
AT4G38690	-1.68465	7.60291	-6.99856	0.00321967	0.9571
AT5G64330	-1.66381	6.62514	-10.858	0.000698436	3.9957
AT1G51940	-1.66195	8.73459	-15.3053	0.000343494	6.34604
AT2G21330	-1.65484	11.2968	-15.9244	0.000296257	6.60884
AT5G23210	-1.64947	7.07255	-15.3813	0.000340875	6.379
AT3G05030	-1.64607	8.12001	-11.438	0.000611314	4.35767
AT3G18050	-1.64499	8.96209	-10.9733	0.000670548	4.06928
AT3G14240	-1.64425	7.99729	-12.0655	0.000573267	4.72787
AT1G78060	-1.63907	7.20477	-10.2595	0.000837162	3.60038
AT4G37080	-1.63812	6.9336	-12.1345	0.000570326	4.76729
AT4G26520	-1.63454	7.37955	-9.85086	0.000934841	3.31681
AT5G64770	-1.63193	8.76829	-6.88994	0.0034369	0.851523
AT5G21100	-1.62738	8.09684	-12.0313	0.000578332	4.70827
AT2G28950	-1.62566	7.97192	-11.2517	0.0006496	4.2436
AT1G03310	-1.62146	8.84111	-12.7568	0.000501634	5.11206
AT1G76110	-1.62009	7.04883	-10.7007	0.000727733	3.89405
AT1G04240	-1.61753	6.72046	-7.58902	0.00238827	1.50836
AT1G14700	-1.61685	7.50459	-9.62602	0.00101367	3.15572
AT1G48330	-1.61399	6.65172	-6.97767	0.00326253	0.936896
AT2G29180	-1.60381	8.05826	-11.1567	0.000655053	4.18462
AT4G19530	-1.60169	8.24551	-10.333	0.000820882	3.65022
AT2G15090	-1.59678	6.85232	-6.53925	0.00421582	0.501306
AT2G34510	-1.58915	7.33387	-18.1671	0.000202072	7.46194
AT1G74070	-1.58618	7.91532	-9.72015	0.000978147	3.22361
AT3G16250	-1.58343	10.1911	-13.1125	0.000458307	5.30072
AT2G28470	-1.57938	8.10097	-17.8167	0.000202072	7.33798
AT4G34220	-1.56572	6.97739	-8.09857	0.0019047	1.95525
AT5G67370	-1.5656	9.45417	-11.9164	0.000589138	4.64186
AT1G22740	-1.56237	7.75645	-13.0525	0.000461399	5.26932
AT5G18660	-1.55513	8.54624	-8.08614	0.00190766	1.94465
AT2G39920	-1.54351	8.77751	-9.77666	0.000958747	3.26405
AT4G12830	-1.54164	8.18972	-8.069	0.00191917	1.93
AT5G64860	-1.52645	8.79579	-11.0092	0.000666412	4.092
AT4G34980	-1.52257	8.22337	-8.14436	0.00185389	1.99418
AT2G35960	-1.52028	8.00265	-7.14669	0.00297554	1.09894
AT5G42070	-1.52028	8.69548	-17.9956	0.000202072	7.40169
AT5G24660	-1.51996	7.60386	-6.65991	0.00394142	0.623443
AT4G36540	-1.51768	8.09456	-11.7666	0.000598107	4.55425
AT2G45340	-1.51556	6.40742	-11.0966	0.000655053	4.14702
AT1G51080	-1.51546	5.70199	-6.50833	0.00430251	0.469732
AT3G05910	-1.5145	9.52209	-20.6487	0.000138411	8.25534
AT5G52970	-1.50764	9.56544	-14.3725	0.000363578	5.92455
AT1G34640	-1.50671	7.55671	-8.33349	0.0017005	2.15291
AT5G55220	-1.50179	7.62173	-8.25768	0.00176612	2.08969
AT1G07440	-1.49872	9.20192	-15.1893	0.000344993	6.29538
AT5G06530	-1.49118	8.8131	-10.5059	0.00078201	3.76597
AT3G45780	-1.49077	9.92431	-7.84682	0.00209083	1.73764
AT2G29310	-1.47926	8.76211	-8.44325	0.00161201	2.24354
AT2G31750	-1.47877	7.43144	-17.8437	0.000202072	7.34765
AT1G59840	-1.47609	7.06944	-9.28393	0.00115094	2.90342
AT5G54630	-1.47455	8.56805	-13.0879	0.000458307	5.28784
AT2G01590	-1.46838	8.30767	-12.1212	0.000570326	4.75976
AT4G39710	-1.46757	9.34836	-11.1038	0.000655053	4.15156
AT3G10940	-1.46464	8.98188	-10.3602	0.00081017	3.66856
AT5G20935	-1.46205	8.52057	-10.2365	0.000845652	3.58478
AT1G75750	-1.44295	12.5204	-11.856	0.000590104	4.60668
AT4G27030	-1.42986	6.24419	-11.8565	0.000590104	4.60696
AT4G16563	-1.42507	6.01546	-11.6832	0.000598107	4.50491
AT1G78020	-1.42082	9.57779	-6.48706	0.00436454	0.447936
AT4G17770	-1.41655	7.5182	-11.0879	0.000655053	4.14157
AT1G23740	-1.41285	10.3528	-17.9992	0.000202072	7.40294
AT1G75900	-1.4087	9.73908	-9.87358	0.000933421	3.33288
AT1G20010	-1.4048	10.2317	-16.6516	0.000255357	6.90161
AT5G56100	-1.40394	8.40242	-8.63334	0.00147889	2.39796
AT1G04250	-1.40325	7.62543	-6.29046	0.00487027	0.243883
AT5G03940	-1.40323	9.54657	-13.5149	0.000423919	5.50726
AT2G47910	-1.40309	9.49672	-8.66398	0.00146637	2.42257
AT1G03630	-1.3958	10.9809	-14.8707	0.000344993	6.15366
AT4G17560	-1.39364	9.11642	-10.5374	0.000774364	3.78682
AT5G55740	-1.39319	7.21513	-7.4815	0.00251826	1.41073
AT3G15720	-1.39304	8.96009	-6.68399	0.00388668	0.647609
AT1G70760	-1.39	9.76953	-12.5765	0.000522774	5.01414
AT1G19150	-1.38985	11.0104	-15.1045	0.000344993	6.25799
AT3G18110	-1.38811	6.90558	-9.79965	0.000951537	3.28044
AT5G13140	-1.3849	6.88778	-7.25375	0.00281752	1.19995
AT4G02630	-1.38452	7.47648	-6.40627	0.0045444	0.364661
AT1G44000	-1.38381	9.3856	-11.6349	0.000598508	4.47615
AT2G24270	-1.38205	9.79294	-12.214	0.00056895	4.81244
AT2G45470	-1.38133	9.07036	-8.01549	0.00195715	1.88411
AT1G17970	-1.37899	6.87013	-12.4006	0.000541432	4.91706
AT1G75690	-1.37834	10.9158	-11.9283	0.000588935	4.64874
AT1G70280	-1.37444	6.90741	-10.431	0.000788019	3.71606
AT2G33180	-1.37299	7.99706	-9.18669	0.00118698	2.83005
AT5G49555	-1.3726	7.28116	-15.7865	0.000309937	6.55143
AT3G23760	-1.37258	7.37876	-11.0697	0.000655053	4.13017
AT4G33000	-1.37059	7.81017	-14.9413	0.000344993	6.18537
AT5G51720	-1.36891	9.21523	-16.9543	0.000240975	7.01871
AT2G46710	-1.36873	6.20405	-12.1262	0.000570326	4.76259
AT1G14150	-1.36288	10.897	-13.9607	0.000384573	5.72797
AT3G55800	-1.35629	11.9114	-12.356	0.000550364	4.8922
AT3G06770	-1.35213	6.54658	-12.924	0.000483994	5.20147
AT5G52780	-1.34873	9.39187	-7.25038	0.00282041	1.19679
AT4G24750	-1.34774	9.08452	-12.415	0.000541432	4.92505
AT5G57170	-1.34432	8.49051	-7.86646	0.002073	1.75484
AT5G64380	-1.34401	8.14546	-9.45727	0.00108465	3.03237
AT3G08920	-1.34269	9.53777	-14.3332	0.000363578	5.90608
AT5G64460	-1.34181	9.38279	-11.1894	0.000655053	4.20495
AT2G40435	-1.34175	5.87819	-9.42905	0.00108987	3.01153
AT1G14030	-1.33991	7.72822	-13.7379	0.000400639	5.61872
AT5G15310	-1.33874	5.89166	-7.04095	0.0031565	0.997937
AT3G06980	-1.3347	9.44853	-8.99798	0.00126954	2.68553
AT1G72030	-1.33274	8.04475	-11.1242	0.000655053	4.1643
AT5G54250	-1.32991	8.84437	-10.5336	0.0007744	3.78433
AT2G39930	-1.32958	8.62223	-17.6502	0.000204242	7.27794
AT3G29320	-1.32694	10.0481	-11.2238	0.000651391	4.22629
AT3G16570	-1.32688	9.26294	-11.9353	0.000588935	4.65285
AT1G29700	-1.32531	8.69742	-7.86517	0.002073	1.75371
AT1G26560	-1.32434	10.1142	-7.00583	0.00320983	0.964117
AT3G26300	-1.31984	7.20623	-11.822	0.000594042	4.58677
AT2G35500	-1.31772	8.70146	-7.25689	0.00281718	1.20289
AT5G45680	-1.3132	10.5023	-16.5025	0.000262745	6.8429
AT5G39210	-1.31297	9.61689	-8.10322	0.00189964	1.95921
AT5G02230	-1.31068	6.6473	-9.46985	0.00107974	3.04164
AT3G52840	-1.30828	9.90376	-9.27479	0.00115094	2.89655
AT2G36870	-1.30773	8.20267	-6.53012	0.00424482	0.491994
AT1G71695	-1.30512	8.97313	-7.47347	0.00252755	1.40339
AT1G22160	-1.30159	6.48742	-8.6602	0.00146876	2.41953
AT3G47430	-1.30073	8.42618	-9.88721	0.000933181	3.34251
AT1G68560	-1.29951	9.75275	-8.07132	0.00191917	1.93198
AT1G60800	-1.29937	8.73919	-14.4842	0.000363578	5.97675
AT4G39800	-1.29818	8.70488	-6.50726	0.00430435	0.468636
AT2G02950	-1.29811	7.98242	-8.29819	0.00173445	2.12354
AT2G05790	-1.29672	9.53213	-9.02743	0.00125388	2.70828
AT1G22630	-1.29653	9.4786	-11.4392	0.000611314	4.35841
AT1G71720	-1.29547	8.37869	-11.0765	0.000655053	4.13444
AT1G64770	-1.29521	9.56341	-12.0269	0.000578332	4.70575
AT3G52180	-1.29442	9.71123	-6.92375	0.00336485	0.884525
AT5G38520	-1.29256	10.4179	-11.5192	0.000604358	4.40682
AT5G65470	-1.29241	7.94054	-6.58253	0.00411217	0.545323
AT5G02120	-1.29215	11.0223	-11.4999	0.000607195	4.39517
AT4G02130	-1.29181	8.02735	-9.22126	0.0011765	2.85622
AT5G66590	-1.28837	6.56176	-6.4719	0.00437684	0.432376
AT5G44410	-1.2881	6.23321	-11.5388	0.000603467	4.41865
AT4G28780	-1.28792	5.93132	-6.95799	0.00330299	0.917816
AT3G49670	-1.28625	7.94989	-6.66742	0.00392971	0.630991
AT5G55230	-1.28314	8.70129	-12.1031	0.000570326	4.74942
AT1G55490	-1.28306	10.7574	-6.5089	0.00430251	0.470311
AT1G11720	-1.27914	8.51801	-12.4413	0.000540511	4.93965
AT1G17200	-1.27561	8.24223	-7.34056	0.00271241	1.28095
AT1G65010	-1.27271	6.24618	-6.94115	0.00333038	0.901465
AT2G26330	-1.27204	7.93956	-7.16406	0.00294634	1.11541
AT1G49380	-1.26905	8.91984	-10.1018	0.000872407	3.49235
AT5G07240	-1.26829	8.32812	-11.4786	0.000610438	4.38233
AT1G72970	-1.268	6.31146	-9.1522	0.00119843	2.80385
AT5G13630	-1.26674	11.5898	-11.6329	0.000598508	4.475
AT5G45930	-1.26666	8.93531	-9.88738	0.000933181	3.34263
AT4G29060	-1.26483	9.72749	-9.9429	0.000914676	3.3817
AT3G24430	-1.26234	9.57054	-12.7398	0.000502452	5.10287
AT5G63180	-1.26079	8.75018	-6.65859	0.00394253	0.62212
AT5G23060	-1.25717	10.5205	-14.4048	0.000363578	5.93969
AT5G08000	-1.25672	6.99506	-9.20479	0.00118342	2.84376
AT5G62140	-1.25466	8.65145	-10.521	0.000776983	3.77598
AT3G23070	-1.25047	7.7181	-10.344	0.00081687	3.65764
AT2G47930	-1.25	6.13492	-12.2041	0.00056895	4.80686
AT3G50440	-1.24963	9.26263	-8.34981	0.00168467	2.16646
AT4G28080	-1.24917	10.052	-9.49359	0.0010655	3.0591
AT3G23340	-1.24796	5.48055	-9.04943	0.00123641	2.72522
AT1G51100	-1.24712	6.64201	-6.92383	0.00336485	0.8846
AT1G22370	-1.24552	8.15557	-14.8032	0.000344993	6.12317
AT3G48200	-1.24334	9.40376	-13.0945	0.000458307	5.29132
AT4G24810	-1.24224	7.96783	-7.35312	0.00268956	1.2926
AT2G42570	-1.24016	7.05582	-9.80289	0.000951501	3.28275
AT4G14890	-1.23875	10.1366	-9.84983	0.000934841	3.31608
AT3G23880	-1.2351	6.65186	-7.25421	0.00281752	1.20038
AT3G29185	-1.23466	8.93166	-8.64753	0.00147889	2.40937
AT4G30993	-1.231	8.89409	-11.2389	0.000651391	4.23564
AT2G21320	-1.22941	6.02972	-10.2023	0.000852607	3.5614
AT2G01870	-1.22784	8.79303	-7.3998	0.00261675	1.33576
AT2G36430	-1.2274	7.17862	-7.26281	0.00281064	1.20844
AT5G63780	-1.22692	10.725	-9.14162	0.00119956	2.79579
AT1G53100	-1.2254	6.29064	-8.0204	0.00195602	1.88833
AT2G38180	-1.22355	7.08029	-9.74954	0.000967181	3.24467
AT1G32520	-1.22268	7.87971	-11.7881	0.000594964	4.56686
AT3G23805	-1.22191	6.77421	-11.713	0.000598107	4.52256
AT3G09580	-1.21812	8.33845	-7.13174	0.00299	1.08473
AT3G18490	-1.21763	11.5291	-11.4485	0.000611314	4.36405
AT1G62780	-1.21685	8.93194	-7.4309	0.00257769	1.36438
AT1G16460	-1.21574	9.15867	-12.0784	0.000571583	4.73529
AT5G59000	-1.21533	5.97743	-7.55798	0.00242233	1.4803
AT5G44020	-1.21444	10.6774	-9.12997	0.0012018	2.78691
AT1G60160	-1.2128	8.58106	-8.5024	0.00157823	2.29193
AT3G21670	-1.20953	9.54616	-7.89441	0.0020625	1.77925
AT5G14660	-1.20924	8.33747	-10.761	0.000716636	3.93318
AT3G52150	-1.20881	10.8912	-10.4846	0.000784214	3.75182
AT4G32570	-1.20687	8.11345	-8.78428	0.00138085	2.51836
AT1G60600	-1.20577	8.23462	-12.642	0.000513477	5.0499
AT5G45950	-1.20308	9.77077	-6.57641	0.00412366	0.539113
AT4G09550	-1.20268	7.99969	-8.25255	0.00176842	2.08539
AT2G33250	-1.20242	8.07817	-11.6625	0.000598508	4.49262
AT1G62750	-1.20022	11.2604	-9.15972	0.00119766	2.80957
AT2G39470	-1.19965	9.89351	-10.1264	0.000867177	3.50929
AT5G51545	-1.1984	9.429	-13.3922	0.00043904	5.44504
AT3G05800	-1.19502	8.84031	-10.8701	0.000696625	4.00349
AT3G03770	-1.19345	8.23627	-10.1487	0.000861566	3.52464
AT1G66130	-1.19304	8.55138	-11.9374	0.000588935	4.65404
AT4G25960	-1.1912	8.6189	-7.2963	0.00276419	1.23975
AT2G25270	-1.18949	6.01313	-8.40208	0.00164984	2.20967
AT5G13730	-1.18942	9.73003	-11.3602	0.00062818	4.31027
AT5G52100	-1.18789	8.65088	-8.49219	0.00157944	2.2836
AT1G15980	-1.187	10.8373	-10.8395	0.000698436	3.98381
AT3G60320	-1.18618	9.11172	-12.2851	0.000563081	4.85248
AT4G04340	-1.18542	10.8026	-12.1248	0.000570326	4.76179
AT1G11410	-1.18348	7.44853	-9.52108	0.00105263	3.07926
AT2G45180	-1.182	12.788	-8.94365	0.00129614	2.64338
AT1G68585	-1.18135	8.33384	-15.7045	0.000312551	6.51695
AT2G33860	-1.18095	7.47705	-14.9913	0.000344993	6.20772
AT4G33490	-1.18059	8.541	-6.72752	0.00379029	0.691122
AT3G52750	-1.18044	8.78379	-9.68694	0.000988159	3.19973
AT3G56040	-1.17732	8.46315	-7.38285	0.00264589	1.32011
AT5G58140	-1.177	9.82465	-12.6147	0.000517503	5.03502
AT2G18890	-1.1768	5.68742	-10.4021	0.00079563	3.69673
AT5G15050	-1.17547	7.96619	-9.49775	0.00106414	3.06216
AT3G62550	-1.17514	12.888	-7.89457	0.0020625	1.77939
AT4G39040	-1.17469	9.60146	-10.2729	0.00083582	3.60949
AT5G28030	-1.17402	7.01873	-7.32602	0.00273171	1.26743
AT2G36145	-1.17352	8.15394	-7.22644	0.00285446	1.1743
AT3G09210	-1.17218	9.01718	-14.6321	0.000358675	6.04514
AT3G56080	-1.17171	6.27149	-10.9171	0.000686698	4.03354
AT4G24700	-1.17122	5.6511	-15.1758	0.000344993	6.28942
AT1G68010	-1.17036	12.7436	-6.71137	0.00383239	0.675006
AT2G04790	-1.16844	5.61887	-8.1808	0.00182797	2.02502
AT4G31850	-1.16763	8.43801	-11.5675	0.000598508	4.43585
AT3G09050	-1.1669	7.09167	-7.93286	0.00203109	1.8127
AT2G37640	-1.16652	6.52595	-7.16563	0.00294441	1.1169
AT5G05690	-1.16514	10.9954	-7.75946	0.00218297	1.66069
AT4G23740	-1.16456	7.55886	-13.2235	0.000452045	5.35839
AT1G23080	-1.16444	6.93239	-10.444	0.000786998	3.72473
AT2G44920	-1.16434	9.47474	-10.6834	0.000733868	3.88275
AT2G36390	-1.16265	9.96515	-12.3441	0.000550364	4.88556
AT2G47590	-1.16242	8.87251	-7.45911	0.00254611	1.39026
AT4G23820	-1.16209	9.19022	-9.99651	0.000906644	3.41922
AT5G10690	-1.16198	8.16594	-8.27998	0.0017478	2.10834
AT4G17360	-1.16126	7.58829	-11.9686	0.000587659	4.67212
AT3G54790	-1.16094	7.3387	-11.0741	0.000655053	4.13289
AT5G22640	-1.15779	9.02486	-6.80528	0.00362051	0.768293
AT1G18360	-1.15761	8.36326	-7.4338	0.00257769	1.36704
AT4G22200	-1.15726	8.06206	-9.77532	0.000958747	3.2631
AT4G12390	-1.15641	7.98997	-7.551	0.00242949	1.47397
AT4G18270	-1.15633	7.57641	-7.02923	0.00317172	0.986662
AT3G07010	-1.15612	5.99299	-9.7389	0.000972355	3.23705
AT1G53000	-1.15471	7.3937	-7.68171	0.00227994	1.59156
AT5G57345	-1.15299	10.2976	-12.1246	0.000570326	4.76169
AT5G56040	-1.15269	7.51359	-8.09313	0.00190711	1.95061
AT4G23940	-1.14969	7.45624	-6.88494	0.00344337	0.846622
AT4G19100	-1.14745	8.66167	-7.52924	0.00245907	1.45423
AT1G74880	-1.14635	9.26275	-10.5918	0.000758864	3.82272
AT4G35250	-1.14617	10.485	-9.86513	0.000933421	3.3269
AT1G48480	-1.14617	6.15725	-10.8703	0.000696625	4.0036
AT4G04830	-1.14593	7.92436	-10.8116	0.000701692	3.96588
AT5G57930	-1.14036	10.0286	-11.1816	0.000655053	4.20011
AT3G28080	-1.13989	7.16344	-8.28438	0.0017475	2.11201
AT5G47190	-1.13965	10.1701	-10.8309	0.000698436	3.97831
AT3G05180	-1.13882	6.91604	-8.75055	0.00140008	2.49162
AT3G30300	-1.13857	7.59671	-11.0696	0.000655053	4.13005
AT5G57960	-1.13771	7.68149	-10.8975	0.000693211	4.02099
AT2G40540	-1.13505	8.34536	-8.91244	0.0013132	2.61906
AT5G57180	-1.13395	7.81816	-9.8256	0.000943402	3.29889
AT5G58260	-1.13371	9.7965	-10.6017	0.000755922	3.82926
AT3G17930	-1.13352	10.5028	-9.45203	0.00108465	3.0285
AT5G52280	-1.13334	5.0603	-9.99011	0.000906644	3.41475
AT5G35750	-1.13157	6.79875	-14.0673	0.000383815	5.77948
AT4G33500	-1.13146	8.73493	-11.5678	0.000598508	4.43606
AT3G53190	-1.12945	7.27071	-7.60656	0.00236928	1.52417
AT4G03070	-1.12893	5.63481	-11.8894	0.000589998	4.62615
AT3G15095	-1.12757	7.82987	-7.71323	0.00223287	1.61966
AT5G67360	-1.12756	10.8917	-7.86714	0.002073	1.75544
AT3G25500	-1.12752	7.41527	-7.85204	0.00208768	1.74222
AT1G01610	-1.12607	9.5782	-6.40901	0.00453504	0.367502
AT2G42190	-1.12569	7.78583	-9.52026	0.00105263	3.07866
AT4G13800	-1.12469	5.93318	-8.88351	0.00133355	2.59645
AT4G12730	-1.12349	8.24761	-6.75877	0.00372023	0.722221
AT4G18370	-1.12339	9.10972	-9.01813	0.00125961	2.70109
AT1G48350	-1.12268	11.2747	-9.90132	0.000929943	3.35246
AT4G23670	-1.12265	10.7537	-7.4527	0.00254972	1.38439
AT2G06925	-1.12158	8.83772	-9.60437	0.00102326	3.14001
AT3G16180	-1.12127	8.48589	-8.99993	0.00126954	2.68703
AT3G50685	-1.12101	11.6809	-15.602	0.000313292	6.47362
AT4G21190	-1.1207	6.48039	-6.28857	0.00487658	0.241897
AT4G17600	-1.11995	10.4971	-13.1269	0.000458307	5.30827
AT1G31920	-1.11439	6.53898	-10.7413	0.000717961	3.92043
AT2G29980	-1.1141	9.68292	-8.0085	0.00196429	1.87809
AT3G63160	-1.11288	12.3663	-8.32686	0.00170551	2.14741
AT3G19480	-1.11212	8.34445	-8.26821	0.00175951	2.0985
AT5G14910	-1.10955	11.0243	-8.1575	0.00185195	2.00531
AT3G19720	-1.10891	9.42368	-11.0977	0.000655053	4.14775
AT3G16260	-1.1087	7.13847	-11.1706	0.000655053	4.19326
AT3G28860	-1.10856	8.11653	-7.11285	0.00302073	1.06675
AT3G07540	-1.10796	6.27533	-6.52589	0.00424917	0.487681
AT5G59350	-1.10687	7.53104	-7.90326	0.00206131	1.78696
AT4G31290	-1.10552	9.12963	-9.16284	0.0011967	2.81194
AT5G08370	-1.10419	7.87444	-7.30574	0.00275266	1.24856
AT4G25080	-1.10355	11.4642	-13.6836	0.000403388	5.59176
AT3G55630	-1.09976	10.5441	-6.67168	0.00392317	0.635259
AT1G14345	-1.09871	10.0226	-7.60818	0.00236809	1.52563
AT1G31800	-1.09822	9.48038	-10.8813	0.000696477	4.01065
AT1G64680	-1.09569	10.033	-11.7293	0.000598107	4.5322
AT1G33811	-1.09433	7.08245	-10.2168	0.000848109	3.57132
AT4G38160	-1.09385	8.73009	-6.52823	0.00424567	0.490062
AT5G08050	-1.09021	10.9747	-12.1011	0.000570326	4.74827
AT2G38140	-1.0887	10.5966	-6.65956	0.00394142	0.623092
AT2G26640	-1.08738	7.02546	-6.341	0.00473735	0.296791
AT2G34560	-1.08324	8.4484	-7.99873	0.00197742	1.86968
AT5G42100	-1.08215	8.30078	-10.1518	0.000861566	3.52679
AT3G18390	-1.0818	8.7007	-7.87437	0.002073	1.76175
AT5G53580	-1.0811	9.10067	-7.66315	0.00230128	1.57497
AT3G22150	-1.0801	6.98921	-8.45577	0.00160205	2.25381
AT3G14110	-1.08002	9.07847	-6.42298	0.00450779	0.381946
AT1G18650	-1.07965	6.43033	-11.4154	0.000613834	4.34394
AT4G33220	-1.07946	9.71616	-8.15602	0.00185218	2.00406
AT2G40840	-1.0776	10.9296	-8.19002	0.0018193	2.0328
AT1G60000	-1.07721	10.1777	-7.45036	0.00255274	1.38224
AT5G42030	-1.07521	8.71812	-12.4264	0.000541432	4.93139
AT1G65230	-1.07451	10.5659	-8.25571	0.00176612	2.08803
AT5G16140	-1.07191	7.36145	-11.9538	0.000588935	4.66352
AT1G71710	-1.06904	8.7304	-9.4143	0.0010951	3.00062
AT3G28040	-1.06869	8.10297	-9.28311	0.00115094	2.9028
AT3G26570	-1.06809	10.6657	-13.4674	0.000429264	5.48325
AT4G16442	-1.06734	7.96021	-8.95196	0.00129614	2.64985
AT1G01080	-1.06419	8.67507	-9.53784	0.00104711	3.09153
AT4G31310	-1.06346	7.76712	-7.93815	0.0020289	1.81729
AT3G48720	-1.06328	9.09737	-6.52801	0.00424567	0.489843
AT5G56860	-1.06227	6.24126	-8.66773	0.00146582	2.42557
AT1G50900	-1.061	10.8628	-7.63268	0.0023388	1.54766
AT2G42220	-1.06002	10.8622	-8.95691	0.00129614	2.65369
AT1G18060	-1.05968	10.3446	-7.32069	0.00273694	1.26248
AT3G02050	-1.05803	7.47617	-7.70775	0.00224105	1.61479
AT3G60380	-1.05768	6.72891	-11.6144	0.000598508	4.46393
AT3G62630	-1.05737	7.52587	-7.69121	0.00226599	1.60005
AT3G60530	-1.05723	6.78234	-7.008	0.00320983	0.966213
AT4G38430	-1.05694	8.33626	-8.42418	0.0016305	2.22787
AT2G36990	-1.05648	9.66642	-6.64434	0.00397716	0.60778
AT4G34090	-1.05633	8.30457	-6.80953	0.00361349	0.772496
AT5G01920	-1.05565	9.58672	-11.5675	0.000598508	4.43584
AT1G69700	-1.05494	6.73224	-10.1338	0.000866442	3.51441
AT5G58960	-1.05417	7.211	-10.6463	0.000738571	3.85849
AT5G40150	-1.05413	5.44749	-9.2862	0.00115094	2.90512
AT2G37790	-1.05275	7.44337	-11.4629	0.000610438	4.37282
AT2G03750	-1.05187	7.92698	-12.1398	0.000570326	4.77033
AT2G39140	-1.04972	7.28778	-6.31666	0.00480721	0.271347
AT5G09660	-1.04932	12.094	-11.984	0.000585027	4.681
AT1G32090	-1.04867	6.7167	-10.7228	0.000721305	3.9084
AT2G42690	-1.04828	10.2002	-12.2511	0.000568318	4.83335
AT4G00950	-1.04674	5.31261	-12.0901	0.000570326	4.74197
AT1G64355	-1.04604	8.10645	-11.5121	0.000604858	4.40255
AT2G39140	-1.04523	6.78676	-6.91954	0.00337538	0.88042
AT3G20930	-1.04504	7.02317	-8.25558	0.00176612	2.08793
AT3G30180	-1.04454	8.17605	-8.48949	0.00157944	2.2814
AT1G07320	-1.0438	10.9414	-8.3039	0.00172865	2.12829
AT3G15900	-1.04357	8.95049	-10.8479	0.000698436	3.9892
AT1G21560	-1.04301	7.17416	-8.82226	0.00136184	2.54835
AT1G66890	-1.04214	8.08722	-6.59011	0.00410201	0.553003
AT3G02730	-1.04103	12.0594	-11.8054	0.000594959	4.57703
AT5G22340	-1.04081	8.66332	-9.56826	0.00103182	3.11374
AT3G01060	-1.04077	8.70038	-7.653	0.00231276	1.56588
AT5G62790	-1.03967	10.6683	-14.0347	0.000383815	5.76376
AT2G30150	-1.03933	7.36163	-6.59375	0.00409486	0.556686
AT5G43700	-1.03887	7.29883	-8.60692	0.0014961	2.37669
AT1G26150	-1.03834	8.8063	-11.4231	0.000612981	4.34865
AT3G51950	-1.03826	8.28907	-10.8323	0.000698436	3.97919
AT2G03550	-1.03796	9.69567	-8.70018	0.00144118	2.45152
AT1G64970	-1.03763	7.88878	-7.41424	0.00259184	1.34906
AT2G26550	-1.03683	6.17348	-8.84062	0.00134989	2.5628
AT4G01310	-1.03634	11.0009	-10.7381	0.000717961	3.91836
AT5G28500	-1.0363	10.1643	-8.0711	0.00191917	1.9318
AT4G18570	-1.03552	7.34481	-8.38241	0.00166104	2.19344
AT1G76100	-1.03522	11.6817	-6.7376	0.00377098	0.701168
AT5G45040	-1.03497	7.44564	-12.6391	0.000513477	5.04829
AT3G63190	-1.03495	8.93412	-6.69348	0.00385991	0.657112
AT4G03150	-1.0346	9.03239	-11.2209	0.000651391	4.22451
AT5G04140	-1.03432	11.1631	-12.7619	0.000501634	5.11476
AT4G10120	-1.03349	9.56841	-6.30296	0.004838	0.256997
AT4G35300	-1.03333	8.37158	-6.77344	0.00368931	0.736783
AT5G51820	-1.03297	9.8611	-6.3935	0.00457975	0.351425
AT5G01240	-1.03261	7.81013	-8.59512	0.00150234	2.36717
AT2G46110	-1.03252	6.31711	-6.7308	0.00378339	0.69439
AT4G22890	-1.03212	12.0416	-12.2351	0.00056895	4.82434
AT3G23700	-1.03193	10.4578	-12.1129	0.000570326	4.75502
AT2G38465	-1.03144	7.70524	-7.90665	0.00206066	1.78992
AT1G70370	-1.03123	10.0254	-7.72123	0.00222387	1.62678
AT4G34730	-1.03073	7.38823	-7.74855	0.00219182	1.65103
AT1G51500	-1.02965	10.0072	-8.52976	0.00154929	2.31421
AT5G48460	-1.02867	6.08788	-8.86048	0.0013427	2.5784
AT1G29980	-1.02854	7.99048	-9.37262	0.00111662	2.96968
AT1G11860	-1.02807	11.7003	-10.2308	0.000845652	3.58089
AT3G25805	-1.0278	8.28417	-9.18027	0.00118698	2.82518
AT5G66520	-1.02597	5.90289	-7.13549	0.00298869	1.0883
AT1G53450	-1.02496	7.71811	-8.87452	0.00133712	2.58941
AT1G12860	-1.02461	7.50884	-6.86404	0.00347981	0.826148
AT2G35060	-1.02263	8.14421	-8.36705	0.00167156	2.18074
AT1G51090	-1.02258	9.70778	-9.33077	0.00113161	2.93849
AT4G15110	-1.02245	9.90689	-9.0664	0.00122973	2.73826
AT4G20840	-1.022	6.20177	-9.44956	0.00108465	3.02668
AT5G27290	-1.02127	9.25696	-12.6666	0.000513477	5.06324
AT5G66470	-1.01955	8.57501	-7.31793	0.00273833	1.25991
AT2G25080	-1.01939	11.9868	-7.20818	0.00288071	1.15711
AT5G62980	-1.01916	8.47111	-9.00958	0.001264	2.6945
AT4G17810	-1.01903	7.83495	-10.7161	0.000722563	3.90403
AT1G79500	-1.01878	7.03782	-10.3	0.000828446	3.62792
AT3G44890	-1.01838	10.2013	-8.39784	0.00165058	2.20618
AT4G30825	-1.01495	6.99715	-8.97138	0.00128913	2.66493
AT3G43540	-1.01458	8.7091	-8.36352	0.00167242	2.17781
AT2G01760	-1.01415	5.70585	-7.00059	0.00321967	0.959054
AT4G26760	-1.01335	5.88886	-10.266	0.00083582	3.60482
AT3G28760	-1.01233	7.20541	-7.9116	0.00205912	1.79422
AT5G11690	-1.01176	7.31778	-8.66544	0.00146637	2.42373
AT2G29630	-1.01176	12.0243	-10.5499	0.000772996	3.79508
AT1G18330	-1.01165	7.43044	-9.33101	0.00113161	2.93867
AT3G21250	-1.01147	6.70825	-11.2169	0.000651391	4.22202
AT1G22530	-1.01129	9.38838	-9.44569	0.00108521	3.02383
AT4G15510	-1.01022	8.42694	-9.7756	0.000958747	3.26329
AT3G25530	-1.01	10.0703	-9.98067	0.000907301	3.40816
AT3G05410	-1.00816	6.56071	-7.80481	0.00214612	1.70073
AT1G76405	-1.00271	6.39153	-7.07937	0.00307676	1.03478
AT1G69420	-1.00149	7.29243	-9.43875	0.00108546	3.0187
AT1G78995	-0.998837	9.8684	-8.06866	0.00191917	1.92971
AT3G50820	-0.998406	12.4432	-11.5835	0.000598508	4.44545
AT1G77090	-0.996464	9.71463	-9.77022	0.000958747	3.25945
AT1G74730	-0.996368	11.6471	-10.6482	0.000738571	3.85978
AT2G04039	-0.996315	9.64281	-11.7012	0.000598107	4.51558
AT5G52960	-0.995794	9.31377	-11.799	0.000594959	4.5733
AT3G51420	-0.99541	10.4325	-10.9746	0.000670548	4.07007
AT5G03650	-0.994983	9.15196	-11.3891	0.000619488	4.32793
AT1G67440	-0.99379	7.41349	-10.2484	0.00084138	3.59289
AT2G24290	-0.991121	6.95401	-6.69544	0.00385817	0.659077
AT2G35780	-0.990979	9.51205	-11.862	0.000590104	4.6102
AT5G35480	-0.99029	5.4689	-9.99266	0.000906644	3.41653
AT1G32060	-0.990153	13.0085	-10.373	0.000807083	3.67714
AT3G20230	-0.987911	8.43191	-9.53746	0.00104711	3.09125
AT5G43750	-0.987498	10.4011	-12.6552	0.000513477	5.05708
AT5G58250	-0.987208	10.0346	-11.1298	0.000655053	4.16783
AT5G53020	-0.985927	6.94086	-9.79584	0.000952298	3.27772
AT3G54050	-0.985755	11.7123	-10.443	0.000786998	3.7241
AT1G16340	-0.984242	6.75073	-9.27443	0.00115094	2.89628
AT4G18480	-0.983979	11.1205	-8.49419	0.00157922	2.28524
AT1G15180	-0.983759	6.43816	-7.13319	0.00299	1.08611
AT4G09020	-0.98362	9.75029	-11.1654	0.000655053	4.19005
AT1G01170	-0.982244	10.1829	-7.56549	0.00242082	1.4871
AT3G52740	-0.980856	7.40345	-7.29085	0.00276877	1.23467
AT2G46250	-0.980044	5.16632	-8.85266	0.00134574	2.57226
AT5G53490	-0.980018	10.6568	-9.05448	0.00123359	2.7291
AT3G15850	-0.979923	11.7907	-7.03183	0.00316731	0.98917
AT3G59110	-0.979732	7.87106	-12.5965	0.000519875	5.02507
AT3G13120	-0.978917	11.3165	-10.6641	0.000737409	3.87015
AT5G27270	-0.978385	7.21304	-10.8509	0.000698436	3.99115
AT5G62840	-0.977481	8.60564	-8.7845	0.00138085	2.51853
AT1G19450	-0.97748	9.48367	-7.21469	0.00286864	1.16324
AT4G23890	-0.976399	11.5592	-6.28428	0.00489166	0.237389
AT3G10840	-0.97629	7.91903	-8.85174	0.00134574	2.57154
AT4G11175	-0.975559	9.89887	-7.9356	0.00202919	1.81508
AT1G53160	-0.974029	7.73103	-7.36766	0.00266654	1.30607
AT5G50740	-0.972433	6.94426	-7.75886	0.00218297	1.66016
AT1G73170	-0.96979	9.82527	-9.67101	0.000995694	3.18825
AT3G61080	-0.968712	9.40512	-7.27776	0.00278339	1.22243
AT1G35680	-0.968167	11.8755	-11.6344	0.000598508	4.4759
AT1G08550	-0.968103	10.9285	-11.755	0.000598107	4.54737
AT2G33800	-0.967863	11.0997	-10.1893	0.00085437	3.55251
AT1G73390	-0.967347	8.26933	-6.91771	0.00337869	0.878639
AT5G18570	-0.967256	6.72202	-8.84186	0.00134989	2.56377
AT1G16720	-0.966766	10.3438	-6.33976	0.00473905	0.295504
AT3G56910	-0.966266	11.6614	-9.16711	0.00119648	2.81519
AT5G17520	-0.965837	9.13393	-9.53847	0.00104711	3.09199
AT2G01420	-0.965334	8.82087	-10.4216	0.000790997	3.70979
AT1G69690	-0.963622	6.35547	-6.52223	0.00426137	0.483942
AT4G32770	-0.962607	8.94553	-8.20512	0.00180636	2.04554
AT2G17972	-0.960741	9.81667	-9.05753	0.00123359	2.73144
AT5G44520	-0.960548	8.72757	-11.6002	0.000598508	4.45544
AT1G20810	-0.959146	9.58985	-10.6488	0.000738571	3.86015
AT1G06240	-0.958115	7.43573	-12.5278	0.000530748	4.98739
AT5G03120	-0.957741	6.1866	-9.88233	0.000933181	3.33906
AT3G57040	-0.957598	5.86689	-7.08603	0.00306598	1.04115
AT1G68540	-0.955329	7.16799	-9.70524	0.000980258	3.2129
AT5G02830	-0.955328	8.29034	-7.91956	0.00204785	1.80115
AT3G16000	-0.955284	10.5333	-9.9199	0.000925336	3.36554
AT3G51820	-0.952255	10.5108	-8.60702	0.0014961	2.37678
AT5G41050	-0.952129	7.62127	-8.49622	0.00157922	2.28689
AT5G36170	-0.951658	9.71759	-12.4093	0.000541432	4.92191
AT3G07310	-0.951614	10.0311	-6.64436	0.00397716	0.607798
AT1G60010	-0.951285	10.1564	-9.62711	0.00101367	3.15651
AT4G09010	-0.950701	10.8614	-9.44198	0.00108521	3.02109
AT4G16980	-0.947945	10.7413	-8.38762	0.00165842	2.19774
AT2G42320	-0.947856	8.91113	-7.54422	0.00244035	1.46783
AT1G15290	-0.94618	8.0343	-8.07309	0.00191917	1.9335
AT3G07360	-0.945039	7.56168	-10.1306	0.000866503	3.51222
AT5G63800	-0.944954	11.1706	-9.18528	0.00118698	2.82898
AT5G38290	-0.944927	7.93086	-9.18399	0.00118698	2.828
AT3G51510	-0.944617	11.1303	-11.0539	0.0006585	4.1202
AT5G13980	-0.944545	9.15323	-10.4367	0.000786998	3.71986
AT4G27430	-0.943922	8.08234	-11.0327	0.000658982	4.10685
AT3G09650	-0.942509	8.36363	-7.84981	0.00208875	1.74026
AT4G22010	-0.942103	6.92928	-8.78805	0.00138046	2.52134
AT4G24090	-0.941037	8.67708	-8.99238	0.00127285	2.68119
AT1G32470	-0.940281	11.5124	-9.20488	0.00118342	2.84383
AT1G01970	-0.939954	9.52341	-8.44937	0.00160627	2.24857
AT3G13740	-0.936225	8.65055	-11.155	0.000655053	4.18353
AT1G12730	-0.93601	6.91743	-10.0582	0.000886977	3.46218
AT3G53700	-0.934993	7.61709	-6.85746	0.00348985	0.819688
AT3G25920	-0.934687	11.1692	-7.75189	0.00218773	1.65399
AT4G30620	-0.933398	8.25562	-6.46473	0.00439414	0.425
AT1G75710	-0.93245	6.35504	-6.71698	0.00381623	0.68061
AT1G33040	-0.932081	9.62074	-8.87537	0.00133712	2.59008
AT5G48220	-0.931336	9.20776	-8.48055	0.0015821	2.27409
AT1G18730	-0.930824	10.6072	-8.02337	0.00195602	1.89088
AT5G35490	-0.930672	7.06874	-7.37119	0.00266063	1.30933
AT2G34460	-0.928753	10.2981	-11.698	0.000598107	4.51368
AT5G17870	-0.927264	11.6218	-9.07437	0.00122436	2.74437
AT3G22210	-0.926892	11.8005	-8.85943	0.0013427	2.57758
AT3G10230	-0.926551	9.29714	-6.37246	0.00464198	0.329577
AT2G22240	-0.926161	6.34676	-7.19074	0.00290994	1.14065
AT1G07010	-0.925887	8.52662	-7.53931	0.00244666	1.46337
AT2G38460	-0.924991	7.55413	-8.47975	0.0015821	2.27344
AT3G55330	-0.924879	10.6867	-11.8473	0.000590104	4.6016
AT1G65295	-0.924609	7.33086	-6.70189	0.00384775	0.665526
AT4G35920	-0.92376	7.60279	-10.6684	0.000737198	3.87297
AT5G51110	-0.923727	10.7154	-8.09453	0.00190711	1.95181
AT1G09340	-0.92336	12.1016	-9.28606	0.00115094	2.90501
AT3G63120	-0.922094	7.7871	-11.5883	0.000598508	4.44832
AT4G35440	-0.921913	7.40885	-8.26336	0.00176299	2.09444
AT5G04810	-0.920857	8.92835	-8.17932	0.00182797	2.02377
AT4G09900	-0.920704	8.89001	-11.752	0.000598107	4.54559
AT3G17640	-0.920457	6.11553	-6.32081	0.00479108	0.275698
AT3G19810	-0.919902	7.93061	-7.86772	0.002073	1.75594
AT2G47450	-0.919681	11.0007	-9.24818	0.00116102	2.87653
AT3G49140	-0.919674	8.02465	-9.57323	0.00103182	3.11736
AT4G14870	-0.91805	9.98896	-6.4151	0.00453245	0.373802
AT2G05920	-0.917672	8.75098	-6.96892	0.00328152	0.928415
AT3G18080	-0.916193	11.7755	-10.5036	0.00078201	3.76439
AT5G08650	-0.915665	9.27457	-8.48929	0.00157944	2.28124
AT1G18170	-0.915455	8.57435	-6.64762	0.00397716	0.611084
AT5G12250	-0.915408	9.54772	-6.50043	0.00432465	0.461645
AT2G26910	-0.915207	9.44431	-10.055	0.000886977	3.45991
AT4G00180	-0.913712	7.38146	-9.36956	0.00111662	2.9674
AT2G46910	-0.913389	8.72591	-8.14531	0.00185389	1.99499
AT1G55480	-0.913339	10.3384	-10.5397	0.000774364	3.78834
AT2G24090	-0.910565	10.6248	-7.93966	0.00202837	1.8186
AT2G44740	-0.909449	5.26461	-9.09362	0.00121541	2.75913
AT3G62700	-0.906695	10.1786	-6.4756	0.00437157	0.436169
AT4G30720	-0.90624	7.03182	-6.48185	0.00437045	0.442591
AT5G13690	-0.906018	7.24011	-11.353	0.000628796	4.30585
AT5G55210	-0.90552	7.89074	-7.79391	0.00215168	1.69113
AT3G08600	-0.904327	7.14391	-11.3464	0.000628796	4.30181
AT3G47560	-0.904319	8.52022	-7.89289	0.00206311	1.77792
AT1G32990	-0.904294	10.3465	-9.36648	0.00111662	2.96512
AT4G37330	-0.904048	7.37098	-6.52858	0.00424567	0.490424
AT5G46690	-0.902491	5.09856	-6.62336	0.00401823	0.586634
AT4G16340	-0.902488	6.39196	-8.1525	0.00185389	2.00108
AT4G16410	-0.901261	10.2084	-7.53574	0.00245173	1.46013
AT4G14540	-0.899375	8.25943	-8.59988	0.00150015	2.37101
AT3G07670	-0.899357	9.13194	-8.96712	0.00129141	2.66162
AT3G15190	-0.898768	11.692	-7.0724	0.00309116	1.0281
AT5G17660	-0.897687	6.4204	-7.55747	0.00242233	1.47984
AT3G12685	-0.897248	7.96608	-9.43712	0.00108546	3.0175
AT3G25660	-0.896988	9.34747	-8.49486	0.00157922	2.28578
AT1G32080	-0.896638	10.9231	-8.31025	0.00172405	2.13359
AT1G05140	-0.896556	10.3914	-9.35069	0.00112134	2.95335
AT4G11100	-0.896243	8.7083	-6.64605	0.00397716	0.609498
AT2G05830	-0.896152	8.90359	-9.8792	0.000933421	3.33685
AT3G61870	-0.895182	10.6718	-9.66891	0.000995694	3.18674
AT5G53860	-0.895131	9.47633	-6.56232	0.00414983	0.524792
AT1G17650	-0.893858	8.08075	-7.76661	0.00217686	1.66701
AT5G50280	-0.893844	6.92221	-6.44708	0.00444852	0.406829
AT1G49010	-0.891998	8.34377	-8.36911	0.00167074	2.18245
AT3G63410	-0.891697	11.6994	-11.6877	0.000598107	4.50758
AT1G52510	-0.890407	9.97177	-10.9738	0.000670548	4.06961
AT5G15450	-0.889684	9.57772	-8.55141	0.00153113	2.3318
AT1G70940	-0.888175	6.96424	-9.01568	0.00126013	2.69921
AT3G52920	-0.887301	7.10646	-9.25072	0.00116065	2.87845
AT2G26080	-0.886317	10.759	-7.09352	0.00305669	1.04831
AT3G01370	-0.885703	8.77685	-7.76692	0.00217686	1.66729
AT2G28720	-0.885528	9.68921	-10.5274	0.000775631	3.78023
AT4G33470	-0.885165	9.4109	-10.1982	0.000853126	3.55859
AT1G12330	-0.884986	5.93215	-7.557	0.00242233	1.47941
AT1G10760	-0.884729	12.7205	-9.96403	0.000909753	3.39651
AT5G51010	-0.88413	10.1443	-8.69624	0.00144366	2.44837
AT5G04900	-0.88383	8.44997	-9.9757	0.000907486	3.40468
AT5G20140	-0.883535	7.24929	-7.49226	0.00250594	1.42056
AT3G10450	-0.882623	5.41718	-8.68673	0.00145219	2.44078
AT3G16290	-0.882419	8.63253	-7.81762	0.00213149	1.71201
AT2G04270	-0.879692	6.25699	-7.93208	0.00203109	1.81203
AT3G05900	-0.878735	5.01221	-7.8641	0.002073	1.75278
AT1G17220	-0.878519	11.0651	-8.86263	0.0013427	2.58009
AT2G37660	-0.878432	11.3438	-6.63186	0.00399991	0.595207
AT5G47330	-0.878309	11.6896	-7.18094	0.00291788	1.13139
AT5G17670	-0.878195	8.74857	-9.89608	0.000931482	3.34876
AT5G50250	-0.877732	9.84659	-7.00653	0.00320983	0.964786
AT1G30260	-0.877663	10.1067	-10.7468	0.000717961	3.92397
AT4G02530	-0.877176	11.0632	-9.88499	0.000933181	3.34094
AT3G02690	-0.873459	8.7955	-10.2181	0.000848109	3.5722
AT3G25860	-0.872519	9.15415	-9.11291	0.0012067	2.77389
AT1G64510	-0.872482	10.4369	-7.66084	0.00230191	1.57291
AT1G16880	-0.871002	11.9396	-8.60262	0.00149918	2.37323
AT4G17740	-0.870471	8.7136	-10.4744	0.000786998	3.74501
AT5G35790	-0.869969	9.93309	-7.8702	0.002073	1.75811
AT4G15920	-0.869012	8.60661	-7.19509	0.00290315	1.14476
AT1G64860	-0.868517	10.1259	-8.08946	0.00190766	1.94748
AT3G55250	-0.868399	9.8348	-9.41466	0.0010951	3.00089
AT2G21385	-0.868214	8.85753	-7.02465	0.00317723	0.982253
AT1G45474	-0.866758	11.1633	-11.5211	0.000604358	4.40797
AT5G05890	-0.866407	6.43737	-7.6666	0.00229668	1.57806
AT4G14100	-0.86631	8.01733	-9.50592	0.00105984	3.06815
AT5G67030	-0.866102	11.0468	-8.94885	0.00129614	2.64743
AT5G20280	-0.865144	10.1733	-10.0968	0.000872407	3.48889
AT4G34260	-0.864939	8.57583	-8.23563	0.00178009	2.07119
AT5G65700	-0.864232	7.4423	-7.83448	0.00210619	1.72682
AT5G14970	-0.862944	10.4614	-9.83221	0.000940898	3.30358
AT1G19970	-0.862678	6.85639	-6.48481	0.00436499	0.445633
AT5G27930	-0.861784	8.87386	-6.56647	0.00414104	0.529015
AT1G42970	-0.861753	12.8725	-7.86904	0.002073	1.75709
AT2G33310	-0.86144	6.76875	-6.43262	0.00448675	0.391913
AT4G39970	-0.861216	9.52047	-6.50639	0.00430538	0.467747
AT4G26555	-0.861104	9.06378	-6.47392	0.00437372	0.434447
AT3G63520	-0.860643	10.3908	-10.6521	0.000738571	3.86231
AT3G26900	-0.859155	9.122	-10.0672	0.000885564	3.46839
AT4G25050	-0.85741	11.4523	-8.89194	0.00132874	2.60305
AT4G01800	-0.857318	9.62764	-11.2177	0.000651391	4.22254
AT3G57930	-0.856992	5.90321	-7.15021	0.00297157	1.10228
AT4G25910	-0.85638	8.99366	-8.58916	0.00150734	2.36236
AT1G63610	-0.855191	9.10967	-11.1246	0.000655053	4.16457
AT4G09760	-0.854003	9.17871	-6.30948	0.00482572	0.263836
AT1G67840	-0.85382	9.97193	-6.73731	0.00377098	0.70088
AT2G43030	-0.852895	12.0567	-8.87029	0.00133955	2.5861
AT5G05740	-0.85224	8.75784	-6.76813	0.00370475	0.731515
AT5G48790	-0.852183	10.5722	-9.29984	0.0011499	2.91535
AT1G12800	-0.852085	10.0276	-7.80994	0.00214221	1.70525
AT3G04340	-0.851958	7.76929	-8.08992	0.00190766	1.94787
AT1G70580	-0.851925	10.2007	-9.98464	0.000906644	3.41093
AT1G67700	-0.851455	10.9805	-8.42202	0.0016305	2.2261
AT2G13360	-0.85113	13.1905	-8.3647	0.00167242	2.17879
AT1G75280	-0.85092	9.94002	-7.15644	0.00295752	1.10819
AT2G26930	-0.849716	8.21546	-8.02332	0.00195602	1.89084
AT1G67950	-0.848063	6.36965	-9.32442	0.00113357	2.93374
AT4G39620	-0.847999	7.17856	-6.57015	0.00413479	0.532752
AT1G02205	-0.847737	7.70623	-6.99487	0.00322604	0.953532
AT1G72810	-0.846915	7.65518	-6.58995	0.00410201	0.552845
AT3G49470	-0.846295	10.3222	-9.46175	0.00108409	3.03567
AT3G13040	-0.845714	9.16148	-7.13209	0.00299	1.08507
AT5G35970	-0.844077	10.6789	-6.35121	0.00470908	0.307443
AT2G33570	-0.843651	6.12642	-6.69417	0.00385985	0.657801
AT1G74470	-0.843553	12.8392	-9.27937	0.00115094	2.89999
AT5G13510	-0.843015	10.7145	-8.21147	0.00180117	2.05089
AT1G68660	-0.841107	10.9948	-9.35599	0.0011206	2.95731
AT5G19940	-0.840433	11.9704	-8.84237	0.00134989	2.56418
AT1G49430	-0.840165	7.73731	-6.84071	0.00353292	0.803226
AT3G49260	-0.839168	7.60855	-6.30279	0.004838	0.256822
AT5G20220	-0.838824	7.80706	-8.04612	0.00193646	1.91041
AT5G24165	-0.838815	10.9097	-6.82509	0.00357417	0.787847
AT2G22230	-0.838459	8.30527	-7.79572	0.00215044	1.69272
AT1G48420	-0.838133	9.50263	-7.24892	0.00282189	1.19542
AT3G53990	-0.837675	11.8636	-6.46855	0.00438072	0.428933
AT2G21340	-0.837437	8.55972	-9.41321	0.0010951	2.99981
AT4G04350	-0.837434	8.35154	-6.29461	0.00486505	0.248242
AT1G80790	-0.835819	8.19019	-9.13741	0.00120069	2.79259
AT3G08010	-0.835176	10.2574	-7.93574	0.00202919	1.8152
AT1G22590	-0.835046	7.70827	-6.62698	0.00401445	0.590282
AT4G27440	-0.834971	12.4003	-9.80233	0.000951501	3.28235
AT1G74520	-0.834944	9.90736	-7.34257	0.00270985	1.28281
AT3G58140	-0.834537	9.74518	-9.90207	0.000929943	3.35298
AT1G43670	-0.833685	12.0089	-9.37499	0.00111662	2.97144
AT5G65020	-0.833348	8.87417	-7.43206	0.00257769	1.36544
AT5G11480	-0.833008	9.31033	-6.93532	0.00333891	0.895792
AT1G77060	-0.832156	8.31218	-8.63381	0.00147889	2.39835
AT3G16850	-0.832124	8.41808	-9.15175	0.00119843	2.8035
AT1G12900	-0.83151	12.9098	-8.0094	0.00196429	1.87887
AT1G04550	-0.831211	5.71041	-6.86675	0.00347654	0.828803
AT3G26520	-0.829326	13.0753	-6.98627	0.00323973	0.945218
AT3G06150	-0.828979	7.81035	-10.0976	0.000872407	3.4894
AT4G38850	-0.828338	5.1043	-8.66912	0.00146582	2.42668
AT3G28130	-0.828315	7.6716	-7.42057	0.00259184	1.35488
AT1G33240	-0.825685	7.61289	-7.36258	0.00267406	1.30136
AT5G15160	-0.825395	5.62871	-6.87793	0.00345585	0.839762
AT4G33010	-0.825348	12.5294	-8.18935	0.0018193	2.03224
AT3G21580	-0.824002	7.30896	-8.45993	0.00160058	2.25722
AT3G27925	-0.823008	10.3654	-8.29673	0.00173453	2.12232
AT1G36390	-0.822916	8.06348	-8.40036	0.00164984	2.20825
AT5G16540	-0.821896	8.0097	-7.92646	0.00203839	1.80714
AT1G16080	-0.821294	10.2778	-7.43046	0.00257769	1.36397
AT1G17840	-0.82117	10.0364	-7.8438	0.00209406	1.735
AT1G62250	-0.820814	9.14014	-6.57134	0.00413445	0.533957
AT2G24540	-0.820801	7.34779	-10.6366	0.0007413	3.85215
AT1G50280	-0.820773	4.72484	-7.61048	0.00236556	1.5277
AT1G02300	-0.820675	8.68257	-6.9045	0.00340698	0.865746
AT1G62710	-0.820507	8.76675	-6.5598	0.00415473	0.522233
AT5G58330	-0.82003	11.4094	-9.56908	0.00103182	3.11434
AT1G26220	-0.819065	7.37319	-9.10991	0.0012067	2.77159
AT3G47650	-0.81879	11.562	-8.48536	0.00158056	2.27802
AT4G14270	-0.818481	10.5824	-6.67122	0.00392317	0.634803
AT5G26570	-0.818265	10.9824	-8.18044	0.00182797	2.02471
AT1G31850	-0.818023	9.06321	-7.43258	0.00257769	1.36592
AT5G17170	-0.81738	11.4502	-6.47684	0.00437045	0.437445
AT2G30790	-0.816863	5.63599	-7.16078	0.00295268	1.1123
AT1G44920	-0.816242	10.1707	-7.97245	0.0020004	1.84699
AT4G24770	-0.81598	11.3431	-7.66073	0.00230191	1.57281
AT1G29070	-0.815843	11.6719	-8.19893	0.00181135	2.04032
AT5G61290	-0.815478	5.76773	-9.47797	0.00107538	3.04762
AT3G01660	-0.814583	9.28286	-6.6439	0.00397716	0.607334
AT3G11560	-0.814556	9.17487	-7.96593	0.00200703	1.84136
AT5G01090	-0.813949	8.43494	-6.76609	0.00370475	0.729494
AT2G42300	-0.81325	6.18673	-7.2718	0.00279254	1.21685
AT3G48420	-0.812813	10.4647	-7.88972	0.00206363	1.77516
AT1G34430	-0.811911	8.97187	-7.63856	0.00233066	1.55294
AT1G54780	-0.810389	12.8587	-6.9573	0.00330299	0.917147
AT5G14450	-0.810019	6.88414	-6.59131	0.00410174	0.554217
AT3G62410	-0.809997	12.79	-7.51078	0.00247918	1.43744
AT5G49030	-0.809636	8.73169	-6.85709	0.00348985	0.819322
AT5G35170	-0.808482	10.9659	-10.1536	0.000861566	3.52804
AT4G14210	-0.807881	9.9615	-9.0551	0.00123359	2.72958
AT2G15820	-0.807658	7.41728	-7.17419	0.00293089	1.12501
AT4G27820	-0.804106	8.44202	-6.99242	0.00322856	0.951161
AT5G14320	-0.803102	11.802	-6.49412	0.004348	0.455178
AT1G22430	-0.802175	8.20757	-7.95367	0.00202108	1.83075
AT5G57440	-0.801799	6.67591	-9.97463	0.000907486	3.40393
AT1G52870	-0.798411	11.2281	-7.28074	0.00277854	1.22522
AT1G05190	-0.798016	11.2197	-6.39061	0.00458987	0.348427
AT2G28900	-0.797235	12.9443	-7.38134	0.00264589	1.31871
AT4G34620	-0.796653	12.203	-6.91205	0.00339143	0.873123
AT1G32550	-0.796643	10.2041	-8.82252	0.00136184	2.54855
AT1G22850	-0.796404	10.8376	-11.0784	0.000655053	4.1356
AT2G32500	-0.794339	7.91143	-6.82407	0.00357517	0.786841
AT3G61780	-0.790188	6.09665	-8.59862	0.00150015	2.37
AT1G79850	-0.78974	11.3637	-6.27362	0.00493194	0.226176
AT5G56600	-0.788883	9.81414	-6.90217	0.00340824	0.863474
AT1G23400	-0.788624	9.71078	-8.23822	0.00178009	2.07337
AT5G44530	-0.787997	7.31831	-7.98326	0.00199082	1.85633
AT5G43870	-0.787163	7.85052	-7.33051	0.0027275	1.27161
AT5G24300	-0.786372	9.87425	-7.19204	0.00290875	1.14188
AT5G42750	-0.785271	6.99836	-7.19677	0.00290102	1.14634
AT4G13670	-0.784923	9.73621	-9.18882	0.00118698	2.83166
AT1G07180	-0.782412	7.71419	-7.98824	0.00198674	1.86063
AT3G63490	-0.781934	10.7492	-7.42099	0.00259184	1.35527
AT3G45050	-0.781692	8.8437	-7.32168	0.00273694	1.2634
AT2G38330	-0.780436	8.63586	-10.456	0.000786998	3.73276
AT1G35560	-0.78	5.77335	-6.68252	0.00388954	0.64614
AT1G05385	-0.778865	8.1058	-7.75283	0.00218773	1.65482
AT3G27050	-0.775169	8.4888	-8.91995	0.0013103	2.62493
AT4G04330	-0.773326	12.0539	-10.4463	0.000786998	3.72631
AT5G06690	-0.773319	9.86272	-7.55051	0.00242949	1.47353
AT4G02610	-0.773232	7.00245	-7.3759	0.00265406	1.31369
AT5G01220	-0.77308	7.64486	-8.83053	0.00135824	2.55486
AT3G47070	-0.772822	12.1322	-7.0577	0.00312293	1.01402
AT1G71480	-0.77202	8.6331	-8.28648	0.00174654	2.11377
AT2G47940	-0.771788	9.97637	-6.76621	0.00370475	0.729611
AT2G26580	-0.769799	6.98413	-6.41142	0.00453476	0.369997
AT3G26060	-0.769599	11.4639	-7.7358	0.00220909	1.63972
AT5G45610	-0.769577	6.68814	-7.41586	0.00259184	1.35055
AT5G06060	-0.769088	9.30548	-9.36571	0.00111662	2.96454
AT4G26620	-0.767989	7.61311	-6.97304	0.00327387	0.932407
AT1G78630	-0.767811	11.209	-6.93745	0.00333535	0.897866
AT5G08410	-0.766972	11.2426	-7.52524	0.00246125	1.45059
AT5G63310	-0.766137	10.2876	-6.54052	0.00421326	0.502601
AT4G09650	-0.76604	12.1777	-9.96232	0.000909753	3.39532
AT3G60370	-0.765587	8.4705	-10.4969	0.000782738	3.75996
AT5G63810	-0.764967	9.44516	-8.05957	0.00192538	1.92193
AT2G05620	-0.763897	10.6483	-10.187	0.00085437	3.55093
AT1G15730	-0.762809	9.35462	-9.34424	0.00112471	2.94854
AT5G52440	-0.762394	10.4009	-8.13626	0.00186388	1.98731
AT5G53900	-0.761007	6.42895	-7.05131	0.00313632	1.00788
AT4G37510	-0.760684	10.0111	-7.45434	0.0025486	1.38588
AT3G32930	-0.760558	9.9716	-7.63231	0.0023388	1.54733
AT4G35760	-0.760413	9.23779	-7.18732	0.00291122	1.13742
AT4G25780	-0.760343	5.65582	-7.63994	0.00232998	1.55418
AT2G23390	-0.758327	9.49599	-8.42563	0.0016305	2.22907
AT1G76450	-0.756274	10.1451	-9.27396	0.00115094	2.89592
AT2G24820	-0.755018	10.1509	-9.25792	0.00115645	2.88386
AT1G56500	-0.754978	9.61368	-8.64144	0.00147889	2.40448
AT3G22780	-0.752949	7.02464	-6.43587	0.00447798	0.395263
AT1G42550	-0.752575	8.37211	-9.26535	0.00115379	2.88945
AT3G14220	-0.751956	8.26084	-7.41751	0.00259184	1.35206
AT3G55040	-0.751104	9.37911	-7.51834	0.00246951	1.44432
AT3G54720	-0.750705	5.52204	-6.38292	0.00460157	0.340444
AT1G32070	-0.750537	9.73117	-9.83727	0.000939383	3.30717
AT1G31420	-0.750318	9.50958	-8.75482	0.00139738	2.49501
AT3G12780	-0.749964	12.3792	-8.94202	0.00129614	2.64212
AT5G67390	-0.748281	5.85251	-8.79944	0.00137578	2.53034
AT5G11550	-0.748095	5.72176	-7.72862	0.00221599	1.63335
AT1G64670	-0.745604	5.92649	-7.11714	0.00301359	1.07084
AT1G54500	-0.745219	11.4393	-8.72553	0.00142114	2.47173
AT3G63210	-0.74475	7.06694	-6.76698	0.00370475	0.730375
AT1G22700	-0.744365	9.63774	-8.85831	0.0013427	2.5767
AT4G26860	-0.744186	8.57263	-9.5912	0.00102576	3.13045
AT2G02080	-0.744023	8.57459	-6.72569	0.00379167	0.689296
AT2G32480	-0.743754	11.0388	-7.89725	0.0020625	1.78172
AT1G80030	-0.743247	8.04559	-6.90215	0.00340824	0.863454
AT4G17540	-0.74302	6.16204	-6.69984	0.00384775	0.663478
AT5G28750	-0.742826	10.3446	-6.70228	0.00384775	0.665922
AT4G37470	-0.742755	10.3948	-7.41378	0.00259184	1.34863
AT4G09890	-0.742441	4.91965	-6.48449	0.00436499	0.445297
AT3G59220	-0.742311	10.5253	-7.59618	0.00237981	1.51482
AT1G51110	-0.742125	10.0731	-7.45577	0.0025486	1.38719
AT5G38510	-0.741568	9.89993	-7.59961	0.00237702	1.51791
AT3G24590	-0.741564	10.0681	-8.53003	0.00154929	2.31443
AT2G43010	-0.74129	7.94158	-7.55099	0.00242949	1.47396
AT5G16810	-0.740906	8.1751	-7.16594	0.00294441	1.11719
AT5G38980	-0.739584	12.7571	-8.60805	0.0014961	2.3776
AT5G64620	-0.739271	8.65586	-9.35107	0.00112134	2.95364
AT5G46420	-0.738792	9.10337	-8.45335	0.0016032	2.25182
AT1G50250	-0.738673	11.0316	-9.14873	0.00119843	2.80121
AT2G30170	-0.738601	9.28904	-8.46513	0.00159605	2.26148
AT3G20790	-0.73699	8.92628	-8.63399	0.00147889	2.39849
AT5G63100	-0.736774	6.10109	-6.73712	0.00377098	0.700684
AT4G20360	-0.736679	12.7743	-9.07939	0.00122162	2.74822
AT4G20870	-0.735255	7.33386	-6.31484	0.00481094	0.269447
AT4G01510	-0.735203	5.70958	-7.37478	0.00265453	1.31265
AT1G54050	-0.734659	6.62772	-8.35956	0.0016757	2.17454
AT3G15110	-0.734441	8.83374	-6.82034	0.00358271	0.783156
AT3G17040	-0.734282	8.03356	-6.76308	0.00371002	0.726504
AT1G48030	-0.733303	11.8945	-8.57005	0.00151673	2.34691
AT1G72610	-0.73234	13.6932	-8.494	0.00157922	2.28508
AT1G08520	-0.731909	10.2924	-9.73655	0.000972355	3.23537
AT1G54730	-0.73179	7.19736	-6.62666	0.00401445	0.589958
AT2G44650	-0.72931	10.6834	-7.97087	0.002001	1.84563
AT2G17033	-0.728118	8.40087	-7.99554	0.00197742	1.86693
AT5G45650	-0.72778	8.55393	-8.37547	0.0016681	2.18771
AT1G05070	-0.725834	8.16293	-6.7634	0.00371002	0.726819
AT1G60230	-0.725739	7.19796	-7.52823	0.00245911	1.45331
AT4G13200	-0.724575	8.95983	-7.53918	0.00244666	1.46326
AT5G40950	-0.724391	11.5794	-7.50674	0.00248027	1.43376
AT2G01570	-0.724238	8.50529	-8.64278	0.00147889	2.40555
AT1G52340	-0.723427	7.18571	-7.50652	0.00248027	1.43356
AT1G10910	-0.723287	8.6006	-6.73185	0.00378279	0.695441
AT4G32340	-0.722868	12.2867	-6.36161	0.00466995	0.31828
AT3G54660	-0.720161	10.3334	-8.84994	0.0013458	2.57013
AT4G05090	-0.718186	7.16637	-9.70183	0.000980258	3.21044
AT4G22570	-0.717788	7.92964	-9.08468	0.00121864	2.75228
AT1G43580	-0.716593	7.82204	-9.95264	0.000912185	3.38853
AT1G14840	-0.715653	6.49517	-6.77642	0.00368162	0.739732
AT2G48120	-0.715575	7.85464	-8.76299	0.00139082	2.50149
AT5G64040	-0.715207	13.4901	-7.5199	0.00246829	1.44574
AT1G09415	-0.714533	6.10881	-6.47044	0.00437843	0.430874
AT3G57050	-0.714087	9.90167	-6.61416	0.00404429	0.577337
AT4G38490	-0.712267	8.98706	-7.48213	0.00251826	1.41131
AT3G20300	-0.712066	8.628	-8.26136	0.00176385	2.09276
AT1G54350	-0.71027	9.27929	-8.0354	0.00194728	1.90122
AT2G15970	-0.708284	12.4266	-7.44174	0.00256946	1.37433
AT2G33255	-0.707999	9.37967	-9.62304	0.00101367	3.15356
AT2G45600	-0.707151	6.18596	-6.42329	0.00450779	0.382274
AT4G15930	-0.705658	9.5444	-7.86724	0.002073	1.75552
AT5G27730	-0.705038	8.52746	-7.14307	0.00297952	1.0955
AT3G04260	-0.703938	8.67876	-7.60352	0.00237328	1.52144
AT2G21280	-0.703693	9.43145	-7.94242	0.0020258	1.821
AT1G04420	-0.700868	9.92643	-8.71645	0.00142552	2.4645
AT4G14240	-0.700503	6.9883	-7.90746	0.00206066	1.79062
AT1G23360	-0.699704	8.68119	-7.0856	0.00306598	1.04074
AT1G03055	-0.699139	5.38234	-6.94312	0.00332672	0.90338
AT2G16280	-0.698581	9.94717	-8.22525	0.00178747	2.06247
AT4G00490	-0.698442	8.46507	-6.58623	0.00410893	0.549069
AT1G68590	-0.698371	11.0853	-7.18327	0.00291708	1.1336
AT1G32220	-0.697543	10.5774	-6.87264	0.00346506	0.83458
AT4G32320	-0.697001	8.03725	-6.32283	0.00478435	0.277809
AT2G18710	-0.696249	9.44182	-8.04943	0.00193326	1.91325
AT2G45960	-0.69506	12.9989	-6.51042	0.00430158	0.471863
AT1G73060	-0.694947	9.85349	-8.94331	0.00129614	2.64312
AT2G35410	-0.693069	9.84532	-8.01861	0.00195602	1.88679
AT1G30440	-0.692583	6.89149	-7.77948	0.00216536	1.67839
AT1G06430	-0.691176	10.505	-6.36791	0.00464993	0.324841
AT4G24670	-0.690325	5.08735	-6.57686	0.00412366	0.539561
AT1G53120	-0.689819	8.23749	-6.99931	0.00321967	0.957817
AT2G40760	-0.688888	7.98739	-6.73166	0.00378279	0.695247
AT5G45940	-0.687445	6.58725	-7.12548	0.00300221	1.07878
AT5G53940	-0.687268	9.30825	-6.75498	0.00372135	0.718456
AT5G47780	-0.687263	9.64518	-8.54937	0.00153171	2.33015
AT3G47860	-0.687144	11.487	-8.48653	0.00158056	2.27898
AT1G80640	-0.686497	7.78586	-7.45438	0.0025486	1.38592
AT2G26900	-0.686373	10.9649	-6.31321	0.00481332	0.267737
AT5G42270	-0.685198	11.7106	-6.30233	0.004838	0.256334
AT1G18840	-0.684352	6.10577	-6.43633	0.00447798	0.395744
AT4G31530	-0.68285	9.82798	-7.69489	0.00226107	1.60333
AT1G07110	-0.682412	10.2202	-8.22033	0.00179248	2.05834
AT2G01320	-0.681438	8.93658	-6.63497	0.00399564	0.598342
AT2G16800	-0.681285	9.08817	-7.67029	0.00229364	1.58136
AT5G30510	-0.681146	12.3111	-7.13618	0.00298869	1.08896
AT4G38020	-0.680876	7.04698	-6.44517	0.00444896	0.404857
AT4G37000	-0.680274	10.2177	-7.79046	0.00215507	1.68808
AT5G01020	-0.679531	9.58421	-7.43225	0.00257769	1.36562
AT3G56010	-0.679225	9.61926	-6.38947	0.00459129	0.347242
AT5G62350	-0.679125	12.6804	-7.94488	0.00202491	1.82313
AT2G02500	-0.678734	9.14015	-9.09119	0.00121541	2.75727
AT4G28025	-0.678433	10.5077	-8.1449	0.00185389	1.99464
AT2G34470	-0.677056	10.0301	-9.23272	0.00117039	2.86487
AT3G53420	-0.676688	13.4113	-7.35866	0.00267888	1.29773
AT4G00150	-0.674558	7.3582	-6.59656	0.00408655	0.55954
AT5G18100	-0.67405	9.17216	-6.56871	0.00413479	0.531293
AT1G71180	-0.672311	7.12984	-7.16622	0.00294441	1.11746
AT1G03680	-0.670754	12.0302	-7.03883	0.00316025	0.995898
AT2G35370	-0.67049	12.3957	-6.83096	0.00355995	0.793631
AT5G06280	-0.670442	8.32129	-6.47031	0.00437843	0.430741
AT5G23120	-0.670306	11.4075	-7.13217	0.00299	1.08515
AT3G44020	-0.669205	7.62952	-7.73384	0.00220931	1.63798
AT4G36530	-0.668189	10.4023	-7.88864	0.00206363	1.77422
AT2G21830	-0.668165	4.82645	-6.68661	0.00388208	0.650237
AT2G39730	-0.667317	13.7175	-7.29667	0.00276419	1.24009
AT4G09900	-0.666694	6.40142	-6.33457	0.00475637	0.290077
AT5G59750	-0.664367	9.29998	-7.69859	0.00225613	1.60662
AT5G18850	-0.66431	8.13297	-6.95485	0.00330299	0.91477
AT5G65480	-0.662376	10.2932	-6.58271	0.00411217	0.545497
AT3G21360	-0.661708	7.24671	-7.28331	0.00277854	1.22762
AT4G34350	-0.660941	11.0696	-7.41247	0.00259268	1.34743
AT1G74370	-0.660928	7.97794	-6.78478	0.00367236	0.748016
AT4G25450	-0.660291	9.4119	-6.89773	0.00341733	0.859133
AT5G55540	-0.659598	7.48597	-6.63835	0.00399039	0.60175
AT1G72240	-0.65946	5.08687	-6.88548	0.00344337	0.84716
AT1G67590	-0.658472	5.56747	-6.80452	0.00362068	0.767543
AT4G16060	-0.658246	8.23484	-6.41002	0.00453504	0.368549
AT3G54900	-0.657617	10.5631	-7.18228	0.00291708	1.13266
AT3G01180	-0.657477	8.24873	-6.60467	0.00407039	0.567749
AT5G26820	-0.657462	9.62549	-8.35397	0.00168111	2.16991
AT1G56500	-0.657393	10.4178	-6.70039	0.00384775	0.664024
AT1G43560	-0.657146	9.92507	-7.89578	0.0020625	1.78044
AT2G34860	-0.657028	11.2771	-7.58891	0.00238827	1.50826
AT1G12250	-0.655842	10.3753	-6.41959	0.00451981	0.37845
AT1G80800	-0.655494	6.88379	-9.21104	0.00118336	2.84849
AT1G28440	-0.655301	8.3824	-6.70741	0.00383921	0.671045
AT2G29650	-0.652346	10.9991	-6.41335	0.00453403	0.371996
AT5G51020	-0.651554	9.83575	-8.79568	0.00137787	2.52737
AT1G78680	-0.651389	11.1609	-6.30755	0.00482922	0.261814
AT5G10620	-0.650795	6.26762	-6.77967	0.00367588	0.742958
AT1G36160	-0.650705	8.33106	-7.22546	0.00285446	1.17338
AT3G50530	-0.650267	8.84404	-7.08885	0.00306261	1.04385
AT5G13460	-0.649023	6.95402	-6.69959	0.00384775	0.663225
AT2G48070	-0.644268	9.43558	-7.58669	0.00239069	1.50625
AT3G07470	-0.642257	10.6792	-6.46392	0.00439502	0.424163
AT5G14740	-0.641535	12.8503	-7.10241	0.0030422	1.0568
AT5G11160	-0.638545	6.24663	-7.78979	0.00215507	1.68749
AT1G73655	-0.638427	10.6544	-7.24464	0.00282818	1.1914
AT5G51560	-0.637756	5.42531	-6.58633	0.00410893	0.549169
AT4G39400	-0.636269	8.31446	-7.7607	0.00218297	1.66179
AT3G19820	-0.635611	10.3274	-6.59801	0.00408593	0.561007
AT1G52220	-0.633565	12.0764	-7.00697	0.00320983	0.965217
AT5G52030	-0.633259	8.43398	-6.44729	0.00444852	0.407043
AT3G49220	-0.63325	10.0963	-6.64706	0.00397716	0.610519
AT3G60210	-0.631966	9.29118	-6.60134	0.0040789	0.564375
AT4G16770	-0.631352	8.9701	-7.00167	0.00321956	0.960101
AT2G03310	-0.630328	10.7887	-6.91021	0.00339481	0.871324
AT4G01050	-0.628152	10.524	-7.27136	0.00279254	1.21644
AT1G29390	-0.627121	10.7465	-6.62333	0.00401823	0.586598
AT4G38225	-0.626929	9.70962	-8.02883	0.00195172	1.89558
AT5G49970	-0.62554	9.8515	-7.24165	0.00283341	1.1886
AT4G34190	-0.624905	12.0192	-7.29125	0.00276877	1.23504
AT5G19500	-0.624252	7.55654	-7.96146	0.00201232	1.83749
AT2G20890	-0.62334	11.5513	-8.4577	0.0016015	2.25539
AT3G10060	-0.621026	10.1832	-6.34877	0.00471756	0.304897
AT4G33670	-0.620429	10.351	-8.3088	0.00172405	2.13238
AT5G63060	-0.618803	7.65238	-7.03253	0.00316731	0.989838
AT4G30580	-0.617886	8.97243	-7.80074	0.00214744	1.69715
AT1G10020	-0.617822	6.57648	-6.44409	0.00445064	0.403745
AT1G56230	-0.616596	7.05762	-6.44614	0.00444896	0.405861
AT4G38970	-0.616282	13.3988	-7.66701	0.00229668	1.57843
AT2G35155	-0.615838	7.90007	-7.95523	0.00202049	1.8321
AT1G23180	-0.615697	8.03077	-7.73919	0.00220682	1.64273
AT3G57030	-0.614913	7.49907	-6.66381	0.00393559	0.627365
AT2G27060	-0.614184	7.59024	-6.67007	0.00392493	0.633647
AT5G07020	-0.613254	11.0492	-7.73354	0.00220931	1.63771
AT3G50790	-0.611852	8.58815	-6.84684	0.00351786	0.809258
AT5G14210	-0.611089	7.85744	-6.78635	0.00366946	0.749569
AT1G56580	-0.610649	10.5281	-6.66588	0.00393199	0.629441
AT5G12440	-0.610446	5.75964	-6.83079	0.00355995	0.793462
AT5G55710	-0.610391	9.07555	-8.05274	0.00193258	1.91608
AT5G09650	-0.608998	10.8737	-6.29217	0.00487007	0.245671
AT1G64150	-0.608758	8.72851	-6.38602	0.00459223	0.34366
AT4G24760	-0.608539	6.14341	-6.5835	0.00411217	0.546307
AT4G30950	-0.607766	11.6994	-6.9471	0.00331708	0.90725
AT3G12110	-0.607403	4.94639	-7.04544	0.00314611	1.00225
AT5G47840	-0.607367	10.978	-7.09907	0.0030461	1.05361
AT5G06480	-0.606466	5.88137	-6.36792	0.00464993	0.324848
AT2G17340	-0.605382	10.1108	-8.14702	0.00185389	1.99643
AT5G44000	-0.604116	8.93516	-7.15826	0.00295493	1.10992
AT4G32330	-0.600948	8.63628	-7.29794	0.00276419	1.24128
AT4G39770	-0.599891	6.06307	-7.75411	0.00218763	1.65595
AT1G79440	-0.598619	8.97914	-6.32437	0.00477985	0.279419
AT5G47110	-0.597206	11.1511	-7.38359	0.00264589	1.32079
AT2G45990	-0.596758	10.1996	-7.23938	0.00283639	1.18646
AT3G04870	-0.595819	10.2881	-8.01808	0.00195602	1.88634
AT1G20540	-0.594794	8.73027	-7.90599	0.00206066	1.78934
AT4G14605	-0.593624	7.05394	-6.38787	0.00459171	0.345584
AT5G12150	-0.592871	9.12468	-6.75572	0.00372118	0.71919
AT2G01910	-0.590618	8.11626	-6.50924	0.00430251	0.470657
AT4G18030	-0.590607	10.1735	-6.45953	0.00440832	0.41965
AT5G16390	-0.590041	9.9281	-7.53059	0.0024583	1.45546
AT1G76570	-0.588474	8.60829	-6.56021	0.00415473	0.522655
AT1G07280	-0.585112	10.6539	-6.39835	0.00456873	0.356451
AT2G01630	-0.584849	5.61265	-7.10523	0.00303679	1.05949
AT2G19940	-0.583966	8.55253	-7.32021	0.00273694	1.26203
AT1G75680	-0.582553	9.21511	-7.67335	0.0022908	1.58409
AT1G71500	-0.582357	11.4665	-6.40139	0.00456242	0.359604
AT1G29530	-0.580175	8.06458	-7.27494	0.00278809	1.21979
AT2G38010	-0.579684	9.50432	-7.25165	0.00281943	1.19798
AT5G09240	-0.577464	7.1429	-6.7882	0.00366798	0.7514
AT4G10770	-0.574815	8.36978	-6.39686	0.00457269	0.354907
AT1G28570	-0.57155	7.06616	-6.32866	0.00477027	0.283905
AT5G54290	-0.5614	10.1357	-6.66221	0.0039366	0.62575
AT1G07250	-0.56029	9.83972	-7.05593	0.00312566	1.01232
AT4G29590	-0.560004	9.04346	-6.60082	0.0040789	0.563846
AT1G35340	-0.557079	9.33276	-7.41617	0.00259184	1.35083
AT5G60600	-0.553933	11.2574	-7.21502	0.00286864	1.16355
AT2G45720	-0.553519	7.76563	-6.67488	0.00391474	0.638475
AT4G11980	-0.545703	7.75392	-6.33892	0.00473905	0.294624
AT1G06500	-0.544947	6.66008	-6.96438	0.00329042	0.924016
AT2G46820	-0.544815	12.6232	-7.19743	0.00290102	1.14697
AT3G19900	-0.544243	8.78425	-6.66546	0.00393199	0.629023
AT4G20760	-0.544038	8.97393	-6.80656	0.00361868	0.769555
AT1G65420	-0.54248	7.60864	-7.07925	0.00307676	1.03467
AT3G06740	-0.542121	5.175	-6.63663	0.00399193	0.600011
AT1G63970	-0.539737	10.7115	-6.57463	0.00412417	0.537298
AT5G57050	-0.53864	7.28349	-6.95643	0.00330299	0.916301
AT1G63260	-0.528434	7.49892	-6.84078	0.00353292	0.803296
AT3G10970	-0.528353	10.7489	-6.88726	0.00344069	0.848896
AT3G50780	-0.524302	6.87264	-6.70283	0.00384775	0.666466
AT5G22620	-0.52336	9.68529	-6.27199	0.0049371	0.224464
AT5G52110	-0.522353	6.49239	-6.61822	0.00403213	0.581441
AT3G09160	-0.521487	5.28331	-6.82042	0.00358271	0.783241
AT4G37380	-0.519703	5.46375	-6.3043	0.004838	0.258405
AT3G05880	-0.518266	13.1992	-6.47725	0.00437045	0.437865
AT1G06040	-0.51672	10.9379	-7.21532	0.00286864	1.16383
AT1G10120	-0.510511	5.57958	-6.56915	0.00413479	0.531736
AT4G32410	-0.507721	9.53944	-7.14006	0.00298157	1.09265
AT2G43560	-0.506058	11.0779	-6.29434	0.00486505	0.247956
AT4G31060	-0.505378	5.92078	-6.6334	0.00399907	0.596753
AT3G11620	-0.501265	7.11491	-6.53274	0.00423923	0.49467
AT1G29790	-0.500779	7.97131	-6.58797	0.00410717	0.550832
AT5G58930	-0.498361	8.24889	-6.41431	0.00453245	0.372982
AT4G26700	-0.490689	9.99569	-6.37086	0.004644	0.327906
AT1G51570	-0.485327	9.01119	-6.29068	0.00487027	0.244112
AT4G35950	-0.479595	8.13973	-6.43122	0.00448927	0.390461
AT3G62970	-0.477938	8.16296	-6.35173	0.00470908	0.30799
AT5G26910	-0.472061	6.73185	-6.39368	0.00457975	0.351606
AT5G13550	0.468371	8.42827	6.48651	0.00436454	0.447371
AT1G08720	0.476079	8.05413	6.26355	0.0049698	0.21557
AT3G06860	0.48394	10.8067	6.63729	0.0039919	0.600678
AT4G11820	0.489526	9.7646	6.86073	0.00348288	0.822897
AT4G32180	0.491404	9.00114	6.3861	0.00459223	0.343743
AT3G09570	0.491753	8.99748	6.75575	0.00372118	0.719217
AT5G64760	0.493327	7.71812	6.28729	0.00488003	0.240549
AT3G55700	0.493825	5.27171	6.47694	0.00437045	0.437544
AT1G31470	0.499074	6.37025	6.37156	0.00464346	0.328632
AT3G05290	0.5062	8.57999	6.50313	0.00431616	0.464405
AT4G15400	0.50833	4.65119	6.47343	0.00437372	0.433939
AT5G13760	0.508882	7.75169	6.29241	0.00487007	0.245926
AT4G23460	0.518545	8.97453	6.42576	0.00450779	0.384829
AT3G10500	0.520761	9.11754	6.47326	0.00437372	0.43377
AT3G54850	0.529075	8.08585	6.39846	0.00456873	0.356573
AT1G54150	0.531398	8.20598	7.46608	0.00253909	1.39663
AT1G75990	0.531429	8.86974	6.29802	0.004853	0.251811
AT1G47870	0.534245	7.28905	6.39351	0.00457975	0.351435
AT1G62310	0.535681	6.6823	6.53009	0.00424482	0.491968
AT5G65270	0.539388	9.61895	6.80654	0.00361868	0.769541
AT2G04305	0.539494	7.81009	7.10032	0.00304567	1.0548
AT4G12010	0.541141	6.88403	6.32793	0.00477027	0.283145
AT4G30600	0.545983	10.8003	7.09191	0.00305755	1.04677
AT3G09920	0.546269	8.77152	7.38214	0.00264589	1.31945
AT5G65210	0.548342	8.08857	6.78706	0.00366943	0.750274
AT1G23230	0.548747	7.41249	6.86336	0.00347981	0.825484
AT4G25230	0.551897	9.20848	6.64434	0.00397716	0.60778
AT1G14000	0.552316	10.3324	6.52668	0.0042485	0.488487
AT1G14830	0.554059	9.26136	6.81627	0.00359368	0.779146
AT5G45130	0.559537	11.5558	6.30769	0.00482922	0.261951
AT5G03290	0.563681	10.7272	6.5836	0.00411217	0.546402
AT5G57900	0.569062	9.20085	6.42354	0.00450779	0.38253
AT1G64200	0.569801	9.49365	6.43643	0.00447798	0.395845
AT1G16540	0.573755	6.50258	6.54121	0.00421326	0.503303
AT2G46270	0.57656	6.73979	7.41793	0.00259184	1.35245
AT5G16510	0.577919	9.39221	6.77645	0.00368162	0.739765
AT5G60710	0.58064	9.4789	7.29168	0.00276877	1.23544
AT2G34810	0.582639	10.5283	6.6999	0.00384775	0.66354
AT5G37850	0.587551	9.78401	6.72745	0.00379029	0.691054
AT3G62770	0.590302	8.00222	6.69531	0.00385817	0.658946
AT5G61530	0.592522	10.6542	6.87212	0.00346506	0.834073
AT5G59150	0.593657	8.92214	6.55703	0.00416309	0.519415
AT1G29060	0.594031	6.78237	6.86302	0.00347981	0.825146
AT5G66120	0.596659	11.0843	7.01804	0.0031882	0.97589
AT1G71190	0.599687	8.67029	7.30944	0.00275189	1.252
AT2G05260	0.600109	8.30566	7.42952	0.0025777	1.36311
AT5G27610	0.603072	5.2995	6.98786	0.00323732	0.946759
AT3G22290	0.603815	8.96702	8.47959	0.0015821	2.27331
AT3G50900	0.604877	8.97129	6.96997	0.00328066	0.929433
AT3G60860	0.608852	9.16879	7.00821	0.00320983	0.966415
AT5G12170	0.60984	9.35934	6.36188	0.00466995	0.318565
AT3G11880	0.615154	8.81298	7.14623	0.00297554	1.0985
AT2G40200	0.615905	5.03758	7.22591	0.00285446	1.17381
AT3G02360	0.617704	11.6508	6.43344	0.00448578	0.392761
AT2G45070	0.618778	12.0089	7.48855	0.00251177	1.41717
AT3G59630	0.621839	8.18309	6.51186	0.00429824	0.473337
AT3G53720	0.626551	8.12992	6.70912	0.00383621	0.672755
AT5G43060	0.632082	8.97922	6.34195	0.00473558	0.297791
AT5G16220	0.638051	8.23221	6.87671	0.00345585	0.838566
AT3G07680	0.638069	10.9658	8.38734	0.00165842	2.19752
AT4G12790	0.638401	9.81371	6.30942	0.00482572	0.263772
AT4G16840	0.639561	7.87985	7.99714	0.00197742	1.86831
AT2G31305	0.641637	6.74349	6.70893	0.00383621	0.672569
AT5G66210	0.64707	8.46323	6.56362	0.00414723	0.526114
AT4G34120	0.648883	13.3594	6.96007	0.00330092	0.919837
AT1G30640	0.650003	7.80965	6.58219	0.00411217	0.544975
AT5G04870	0.652231	7.19894	6.66807	0.00392971	0.631638
AT2G36210	0.653792	5.38048	6.70025	0.00384775	0.663886
AT1G14070	0.655793	5.04709	6.66222	0.0039366	0.625769
AT1G14740	0.660619	8.38924	7.23873	0.00283639	1.18585
AT3G55270	0.662934	7.12073	7.77964	0.00216536	1.67853
AT1G77920	0.663012	8.86074	8.22822	0.00178619	2.06497
AT4G00240	0.663182	6.24113	7.09855	0.0030461	1.05311
AT1G01260	0.664022	7.3996	7.80927	0.00214221	1.70466
AT3G19130	0.664125	9.49551	6.51616	0.00428332	0.477739
AT1G53760	0.664489	8.2257	7.39593	0.00262335	1.33219
AT4G24920	0.664558	12.6501	6.92502	0.00336485	0.885761
AT3G15510	0.665261	6.20282	6.41436	0.00453245	0.37304
AT3G51920	0.667249	10.008	6.48183	0.00437045	0.442568
AT5G58730	0.669423	7.52581	6.38622	0.00459223	0.343871
AT1G28280	0.67134	8.72161	6.75086	0.00373309	0.71436
AT1G61065	0.672599	7.29531	8.23459	0.00178009	2.07032
AT3G28450	0.672834	9.30437	6.93781	0.00333535	0.898213
AT2G34140	0.673067	7.15053	6.78135	0.00367588	0.744624
AT2G29500	0.679614	7.38647	8.30872	0.00172405	2.13231
AT3G13310	0.682864	9.6449	7.18868	0.00291092	1.1387
AT1G54170	0.689285	7.62744	6.32446	0.00477985	0.279509
AT5G18490	0.690929	8.02907	7.72652	0.00221628	1.63148
AT5G61450	0.693198	8.07329	7.72774	0.00221599	1.63256
AT4G18800	0.696109	8.11144	7.59172	0.0023867	1.51079
AT1G70810	0.702319	11.1292	7.53191	0.00245761	1.45665
AT4G31980	0.70506	8.43014	6.32848	0.00477027	0.283718
AT1G12000	0.706442	9.42123	6.36275	0.00466995	0.319471
AT3G04670	0.707493	8.6529	6.424	0.00450779	0.383008
AT5G44240	0.709983	9.25258	7.29423	0.00276701	1.23782
AT1G02500	0.710574	12.13	7.89799	0.0020625	1.78237
AT5G20900	0.71295	11.4668	7.26111	0.0028111	1.20685
AT4G13180	0.713023	9.68672	6.90403	0.00340698	0.865292
AT2G28930	0.713694	9.4436	7.80099	0.00214744	1.69737
AT3G05220	0.715479	11.4878	8.67207	0.00146556	2.42905
AT3G46110	0.717549	8.18382	7.46428	0.00253909	1.39499
AT1G11960	0.718095	8.16257	6.61804	0.00403213	0.581254
AT5G34930	0.718964	7.3477	7.11329	0.00302073	1.06716
AT3G05230	0.719947	8.59421	8.08812	0.00190766	1.94634
AT2G18090	0.720883	8.45641	7.58294	0.00239619	1.50287
AT5G27430	0.722346	8.72046	9.32904	0.00113161	2.9372
AT1G29750	0.72283	7.75868	7.2284	0.00285446	1.17614
AT2G29060	0.72332	5.47235	7.68953	0.00226717	1.59854
AT5G24090	0.723618	5.94585	6.57683	0.00412366	0.539537
AT3G52800	0.727831	10.4366	7.30576	0.00275266	1.24857
AT5G58150	0.727971	7.68692	7.94599	0.00202491	1.82409
AT2G01190	0.730556	8.14106	7.8842	0.00206607	1.77034
AT1G19270	0.731195	8.38472	6.35623	0.00469155	0.312679
AT1G69450	0.732099	8.88274	8.1082	0.00189408	1.96345
AT5G17490	0.7332	5.69192	6.44508	0.00444896	0.404768
AT5G10830	0.733977	7.44875	8.82177	0.00136184	2.54796
AT4G03320	0.735746	8.1563	6.74556	0.00374895	0.709084
AT4G25840	0.738662	7.58545	6.43085	0.00448927	0.39008
AT1G05710	0.740391	7.56574	7.08844	0.00306261	1.04345
AT2G02860	0.741079	9.14002	7.03349	0.00316731	0.990765
AT5G27600	0.743359	8.74351	7.02852	0.00317172	0.985978
AT1G19360	0.744046	9.89077	6.95341	0.00330502	0.913375
AT5G16190	0.747754	6.38438	6.25649	0.00499865	0.208136
AT5G47120	0.747819	12.1667	6.29078	0.00487027	0.244213
AT1G77420	0.749621	9.16901	6.48928	0.00436289	0.450214
AT3G05580	0.750854	7.66272	6.30311	0.004838	0.257158
AT1G58340	0.753494	6.31071	7.09303	0.00305669	1.04783
AT5G63490	0.755284	8.85814	7.52421	0.00246136	1.44966
AT1G24530	0.755575	7.60198	7.86851	0.002073	1.75663
AT1G59580	0.758139	9.22618	6.37366	0.00463924	0.330816
AT5G56350	0.758982	10.7244	6.87145	0.00346506	0.833413
AT2G40940	0.761218	8.92679	8.87844	0.00133674	2.59249
AT5G66850	0.762214	7.87277	7.11794	0.00301359	1.0716
AT1G05000	0.762342	5.94155	6.62438	0.00401823	0.587663
AT2G43000	0.762694	5.4503	6.34547	0.00472735	0.301461
AT1G75220	0.764879	11.9655	7.25329	0.00281752	1.19952
AT3G55560	0.768152	7.19002	8.5744	0.0015153	2.35042
AT4G16240	0.770055	9.4706	7.18905	0.00291092	1.13905
AT5G48370	0.777083	9.16742	6.48693	0.00436454	0.447801
AT1G17890	0.778351	9.7487	7.56511	0.00242082	1.48675
AT2G43790	0.778722	9.70091	8.39988	0.00164984	2.20786
AT5G15490	0.780456	9.57506	7.56018	0.00242233	1.48229
AT5G63680	0.780512	9.35619	9.64412	0.00100928	3.16882
AT1G70300	0.782018	8.13173	6.72655	0.00379104	0.690157
AT5G64090	0.783459	7.76401	7.18689	0.00291122	1.13701
AT5G45410	0.783911	10.9362	9.22316	0.0011765	2.85765
AT1G11670	0.784972	6.20065	8.34306	0.00168977	2.16086
AT1G11580	0.785388	9.57789	6.85086	0.00350734	0.813204
AT3G63050	0.787884	5.84659	7.89954	0.0020625	1.78372
AT3G51160	0.787935	9.53769	7.30967	0.00275189	1.25222
AT5G50210	0.788297	9.79645	7.02424	0.00317723	0.981857
AT2G17130	0.789609	9.92955	7.07285	0.00309116	1.02854
AT3G26090	0.792292	7.89319	7.24775	0.00282264	1.19432
AT3G54620	0.797108	9.05018	8.03684	0.00194728	1.90246
AT1G25280	0.801511	9.10172	6.31621	0.00480721	0.270876
AT5G42050	0.801886	11.3932	6.27703	0.00492213	0.229768
AT1G26690	0.806861	9.15307	6.38855	0.00459129	0.346287
AT1G77500	0.80819	7.60931	7.64383	0.00232446	1.55766
AT2G44490	0.809488	12.5017	8.64225	0.00147889	2.40513
AT1G75230	0.812906	7.49274	7.14535	0.0029757	1.09767
AT2G44010	0.813393	5.18115	7.94885	0.00202491	1.82657
AT1G59870	0.813589	12.272	8.06109	0.00192497	1.92324
AT3G22260	0.817069	7.48747	8.12001	0.0018822	1.97351
AT4G36500	0.817695	11.1206	9.36134	0.00111812	2.96129
AT2G02370	0.821744	7.84126	8.02183	0.00195602	1.88956
AT5G67350	0.822631	7.35972	7.87137	0.002073	1.75913
AT1G22180	0.823788	7.70301	11.1199	0.000655053	4.16162
AT5G54840	0.827824	8.57836	7.86596	0.002073	1.7544
AT2G17730	0.835747	8.82359	9.06345	0.00123067	2.73599
AT3G63010	0.836798	7.44412	10.1506	0.000861566	3.52593
AT5G64530	0.838851	5.41428	6.26241	0.00497262	0.214376
AT1G35350	0.842913	9.50165	7.14222	0.00297961	1.09469
AT1G75170	0.843038	6.80086	6.40979	0.00453504	0.368307
AT5G47910	0.843254	9.23904	6.75618	0.00372118	0.719645
AT5G11000	0.844637	8.5159	7.14813	0.00297486	1.10031
AT2G38960	0.846167	6.82146	6.48044	0.00437045	0.441139
AT3G11330	0.846551	8.49682	9.85331	0.000934841	3.31854
AT1G50740	0.847221	9.91153	6.55079	0.0041851	0.513062
AT2G46510	0.853355	8.33513	7.12385	0.00300224	1.07723
AT5G54110	0.855659	9.783	6.31381	0.00481313	0.268365
AT3G48520	0.860455	12.1541	7.40978	0.00259659	1.34495
AT2G37720	0.861256	5.44842	6.76246	0.00371002	0.725884
AT4G01090	0.862655	7.38765	7.88796	0.00206363	1.77362
AT3G51090	0.862684	5.89661	7.33083	0.0027275	1.27191
AT3G51670	0.863872	10.5374	6.54103	0.00421326	0.503121
AT3G29400	0.864389	8.84677	6.48032	0.00437045	0.441023
AT4G23290	0.865069	11.1965	7.45416	0.0025486	1.38572
AT3G50910	0.865166	8.67748	9.51811	0.00105263	3.07709
AT1G27980	0.865988	9.36782	6.78307	0.00367575	0.746323
AT1G67060	0.866261	7.58515	7.20354	0.00288873	1.15273
AT5G58620	0.867356	6.73722	8.13264	0.0018673	1.98424
AT1G10700	0.868023	9.19666	9.62534	0.00101367	3.15523
AT3G13910	0.868186	9.66782	6.72169	0.00380326	0.68531
AT2G29120	0.868669	8.29367	7.497	0.00249796	1.42488
AT1G67850	0.868776	8.79309	6.93241	0.00334543	0.892958
AT1G10050	0.86981	7.28717	12.0049	0.000581295	4.69305
AT4G08180	0.871236	7.66679	6.63261	0.00399955	0.595964
AT4G28550	0.871473	6.90475	9.27305	0.00115094	2.89524
AT3G56170	0.871877	9.67239	9.54485	0.0010469	3.09666
AT3G57280	0.875109	11.5229	8.81587	0.00136433	2.54331
AT4G37790	0.882235	9.30257	7.97395	0.00199993	1.84829
AT3G16030	0.884203	6.36152	7.44073	0.00256961	1.3734
AT5G57500	0.885576	6.46627	6.87716	0.00345585	0.839004
AT1G53430	0.887588	9.02827	7.28064	0.00277854	1.22513
AT3G22850	0.888915	8.68527	7.21791	0.00286692	1.16628
AT5G10520	0.890128	5.78398	6.45658	0.00441816	0.416615
AT4G08780	0.891741	4.97617	7.22398	0.00285602	1.17199
AT2G18730	0.892655	9.26902	8.34681	0.00168673	2.16397
AT1G21750	0.894608	11.6207	6.57532	0.00412394	0.538002
AT2G27510	0.895181	9.30572	6.62304	0.00401823	0.586308
AT2G38290	0.896465	10.4329	8.58432	0.00150929	2.35845
AT1G10410	0.89765	9.98926	6.54791	0.00419397	0.510129
AT2G41880	0.898694	8.52721	8.63859	0.00147889	2.40219
AT2G06050	0.899487	12.3056	7.17595	0.00292852	1.12667
AT3G59660	0.899726	9.02027	9.11679	0.0012067	2.77685
AT2G29110	0.900119	5.09777	8.24011	0.00178009	2.07496
AT4G34230	0.900549	12.4944	9.57943	0.00103069	3.12188
AT5G47870	0.902471	9.23981	10.7246	0.000721305	3.90957
AT5G54650	0.906215	7.22614	7.06863	0.00309715	1.0245
AT4G33430	0.907036	10.1001	8.94697	0.00129614	2.64597
AT4G20010	0.908292	10.0528	7.78538	0.00215899	1.6836
AT4G26970	0.912485	11.7373	12.7531	0.000501634	5.11005
AT3G19930	0.914588	10.7651	7.68035	0.00228052	1.59035
AT4G23885	0.917241	8.34954	10.0725	0.000884248	3.47203
AT5G13200	0.921986	10.7223	7.01284	0.00320083	0.970872
AT2G46620	0.922261	8.35457	9.60202	0.00102326	3.13831
AT1G78210	0.922344	10.6377	7.31784	0.00273833	1.25982
AT5G64700	0.92351	6.33901	6.63836	0.00399039	0.601757
AT2G43320	0.928098	7.34426	10.2652	0.00083582	3.60429
AT5G12170	0.930123	6.97501	7.51446	0.00247557	1.44079
AT1G65520	0.930967	6.77502	8.63772	0.00147889	2.40149
AT2G22890	0.93134	6.43094	7.5254	0.00246125	1.45073
AT1G76390	0.932598	8.95775	10.2901	0.000831272	3.62119
AT2G35610	0.934867	8.63461	9.90236	0.000929943	3.35319
AT5G58120	0.938293	7.53017	7.12552	0.00300221	1.07882
AT5G24290	0.939328	5.51327	7.37785	0.00265172	1.31549
AT1G26730	0.939895	7.50533	6.98837	0.00323732	0.947251
AT2G46140	0.943718	7.13094	7.21	0.00287827	1.15882
AT2G34070	0.94513	10.409	7.7882	0.00215595	1.68609
AT1G28680	0.948079	8.59311	8.95423	0.00129614	2.65161
AT1G18890	0.948942	8.79244	7.80736	0.0021436	1.70297
AT4G28150	0.953926	6.38819	8.08509	0.00190766	1.94375
AT1G18210	0.954711	11.9688	10.8142	0.000701692	3.96755
AT2G47190	0.95573	8.08094	6.95082	0.00331049	0.910859
AT5G10740	0.955771	8.08565	8.90592	0.00131691	2.61397
AT1G01340	0.95787	7.21342	7.88535	0.00206607	1.77134
AT1G14370	0.958073	9.34267	7.28225	0.00277854	1.22663
AT3G13050	0.959325	8.94264	12.8206	0.00049859	5.1463
AT1G67470	0.960902	7.51771	11.9331	0.000588935	4.65155
AT5G05600	0.96155	12.8053	9.56832	0.00103182	3.11378
AT5G66490	0.963045	9.27787	7.97675	0.00199738	1.85071
AT3G02140	0.965111	5.64105	6.65152	0.00396607	0.615006
AT2G23450	0.967598	9.25787	10.1486	0.000861566	3.52459
AT1G51270	0.967655	6.62047	11.0737	0.000655053	4.13267
AT4G12070	0.967718	9.76328	12.0916	0.000570326	4.74281
AT5G37590	0.967793	6.39858	9.71022	0.000979703	3.21647
AT5G46780	0.968133	8.39989	7.98628	0.00198792	1.85894
AT3G57330	0.968716	9.9521	8.06522	0.0019225	1.92677
AT2G44350	0.970213	11.4515	9.86287	0.000933421	3.32531
AT4G02940	0.970371	9.13596	7.83987	0.00209887	1.73154
AT2G27500	0.971844	9.90095	6.4767	0.00437045	0.437307
AT5G22300	0.972821	8.59814	8.67123	0.00146556	2.42837
AT1G54460	0.973525	8.18493	10.8111	0.000701692	3.96558
AT2G20960	0.974143	9.56403	9.75262	0.000966855	3.24687
AT2G41110	0.977896	9.83148	9.95809	0.000910597	3.39235
AT1G76470	0.980153	5.79114	11.4634	0.000610438	4.37308
AT5G13820	0.981309	6.49867	8.17562	0.00183139	2.02065
AT1G34370	0.985266	10.0122	8.16841	0.00183991	2.01455
AT2G40110	0.986542	6.73134	6.87657	0.00345585	0.838428
AT2G41380	0.987002	6.37667	9.10532	0.00120847	2.76809
AT1G18860	0.987413	5.28325	6.47842	0.00437045	0.43907
AT2G46500	0.988498	9.64375	8.61766	0.00149114	2.38534
AT4G13510	0.989032	12.0937	6.78031	0.00367588	0.743589
AT2G37980	0.99121	5.37508	11.5645	0.000598508	4.43409
AT5G26030	0.992408	9.98665	8.26727	0.00175951	2.09771
AT5G51640	0.995773	9.34537	9.86323	0.000933421	3.32556
AT5G10820	0.998446	7.80942	11.2631	0.000649159	4.25062
AT4G25030	0.999995	11.2498	13.0983	0.000458307	5.29331
AT4G26910	1.00039	11.1149	6.33105	0.00476731	0.286401
AT4G15120	1.00175	6.61058	11.7037	0.000598107	4.51706
AT1G60730	1.00647	7.22165	11.5889	0.000598508	4.4487
AT5G07440	1.00704	10.1023	7.25431	0.00281752	1.20048
AT1G21670	1.00812	11.7285	6.60657	0.00406563	0.56967
AT2G43520	1.00833	10.5978	8.77693	0.00138493	2.51254
AT2G22250	1.01163	7.49435	11.833	0.00059262	4.59322
AT1G19380	1.01209	11.1779	7.46665	0.00253909	1.39716
AT2G22475	1.01246	7.69236	12.0498	0.000575835	4.71891
AT1G04980	1.01433	9.55701	6.6005	0.0040789	0.563527
AT3G20510	1.01566	10.8208	7.62391	0.00234921	1.53978
AT5G54500	1.01573	11.8364	11.7857	0.000594964	4.56544
AT3G12040	1.01575	7.2178	8.91719	0.00131122	2.62278
AT3G11840	1.02419	7.99109	6.57603	0.00412366	0.53872
AT3G60260	1.02549	7.87768	6.33909	0.00473905	0.294797
AT5G44480	1.02623	5.81043	7.48733	0.00251231	1.41606
AT1G71100	1.02696	8.34839	7.89472	0.0020625	1.77952
AT4G35480	1.03016	10.4001	7.46427	0.00253909	1.39498
AT4G38560	1.03362	6.4718	8.09441	0.00190711	1.9517
AT1G29330	1.03463	6.53109	6.48544	0.00436499	0.446272
AT1G03370	1.03566	8.96761	6.60831	0.00406149	0.57143
AT3G50760	1.03797	8.73955	8.51551	0.00156435	2.30262
AT5G11670	1.04088	13.2232	11.1261	0.000655053	4.16549
AT4G08290	1.04194	8.37377	9.87395	0.000933421	3.33314
AT2G36380	1.04203	10.2597	11.1084	0.000655053	4.15442
AT1G63720	1.04245	7.27516	6.42458	0.00450779	0.38361
AT2G03410	1.04279	5.2071	11.6817	0.000598107	4.50401
AT2G22500	1.04332	10.8702	7.7693	0.00217592	1.6694
AT5G44290	1.04491	8.61295	11.8655	0.000590104	4.61219
AT1G51270	1.04511	7.33693	7.89023	0.00206363	1.7756
AT4G25900	1.04598	10.2765	8.01745	0.00195602	1.88579
AT1G63500	1.04708	8.55701	8.57856	0.00151248	2.35379
AT4G07820	1.05062	5.62058	6.3678	0.00464993	0.324729
AT3G48570	1.05142	10.8223	11.3375	0.000628796	4.29637
AT2G16595	1.05206	6.61238	6.93725	0.00333535	0.897673
AT1G48850	1.05208	11.3511	10.8683	0.000696625	4.00233
AT2G37940	1.05917	9.70925	9.42135	0.00109402	3.00584
AT1G08930	1.06429	11.1007	9.98593	0.000906644	3.41183
AT3G05200	1.06586	9.66284	6.26919	0.00494788	0.221518
AT4G35630	1.06673	11.4943	6.3891	0.00459129	0.346858
AT4G19460	1.06693	5.6705	7.47801	0.00252192	1.40755
AT5G51060	1.07177	5.95064	9.85893	0.000934197	3.32252
AT4G27730	1.073	7.43944	6.96785	0.00328244	0.927378
AT4G08850	1.07305	11.0283	8.20722	0.00180528	2.04731
AT5G47100	1.07337	7.87816	8.23522	0.00178009	2.07085
AT3G21630	1.07528	9.89336	8.80965	0.00136888	2.5384
AT3G02150	1.07864	8.11752	7.12444	0.00300224	1.07779
AT2G36880	1.08337	12.0426	7.62246	0.00235003	1.53848
AT3G45040	1.08355	9.2391	7.85868	0.00208025	1.74803
AT4G05020	1.08435	9.51756	6.32758	0.00477027	0.282775
AT2G45210	1.08729	9.01954	7.34294	0.00270985	1.28315
AT1G07630	1.08738	8.34516	14.556	0.000358675	6.01004
AT1G20350	1.08775	6.559	8.92667	0.00130904	2.63017
AT5G39785	1.09049	6.22904	9.62688	0.00101367	3.15634
AT1G74010	1.09249	10.1178	8.19923	0.00181135	2.04057
AT1G09250	1.09308	7.69443	7.36678	0.00266654	1.30525
AT5G26340	1.09431	12.7053	9.57974	0.00103069	3.1221
AT1G79450	1.0954	7.07099	7.04905	0.00313942	1.00571
AT5G01850	1.09785	9.30444	6.41145	0.00453476	0.370026
AT1G68150	1.10033	4.82376	6.95518	0.00330299	0.915091
AT2G24600	1.10368	9.06652	7.10551	0.00303679	1.05975
AT5G15730	1.10388	8.38604	10.3871	0.000801564	3.68664
AT1G22410	1.10449	12.135	12.971	0.000477497	5.22638
AT4G23470	1.1047	11.0243	6.77952	0.00367588	0.742808
AT5G57480	1.10512	6.75701	7.30402	0.00275421	1.24695
AT4G19230	1.11449	8.17106	10.4565	0.000786998	3.73308
AT3G53810	1.11468	8.26496	6.86242	0.00347981	0.824561
AT4G34050	1.11578	12.4532	13.5962	0.000415493	5.54813
AT4G24110	1.1163	6.49298	6.47647	0.00437045	0.437069
AT3G49210	1.11726	8.37678	14.0258	0.000383815	5.75948
AT5G54140	1.12197	7.23693	7.23717	0.00283813	1.18439
AT1G61610	1.12321	5.93563	6.88829	0.00343977	0.849904
AT5G25910	1.12503	4.87887	11.7361	0.000598107	4.53625
AT4G39780	1.1293	8.07432	11.5842	0.000598508	4.44589
AT5G65600	1.13173	5.65773	7.99531	0.00197742	1.86673
AT5G03630	1.13234	11.4748	11.2862	0.000644245	4.26485
AT5G07100	1.13571	8.09427	11.1084	0.000655053	4.15444
AT4G22530	1.13619	9.38578	7.55919	0.00242233	1.4814
AT4G04510	1.13851	5.81567	7.57586	0.00240843	1.49647
AT5G46350	1.14085	8.57284	6.61041	0.00405602	0.573544
AT1G63840	1.14275	9.71434	13.2307	0.000452045	5.36213
AT1G70700	1.14455	11.3397	9.5988	0.00102382	3.13596
AT2G42350	1.14457	6.58329	7.20331	0.00288873	1.15252
AT4G20780	1.14503	8.04786	8.05238	0.00193258	1.91578
AT2G28890	1.1485	9.46978	7.30707	0.00275266	1.24979
AT2G01450	1.15224	10.5721	9.73056	0.000972937	3.23108
AT1G32690	1.15293	6.25521	10.7952	0.000706894	3.95526
AT5G42010	1.15327	6.85144	10.3044	0.000828446	3.63088
AT5G41100	1.15394	7.26231	7.41391	0.00259184	1.34876
AT1G52760	1.15401	10.3274	11.0384	0.0006585	4.11042
AT1G51680	1.16301	10.568	10.0041	0.000906644	3.42449
AT1G61420	1.16325	6.1275	6.30659	0.00483113	0.2608
AT1G76970	1.16602	7.86031	7.86923	0.002073	1.75727
AT3G04110	1.16966	7.54884	9.63232	0.00101367	3.16029
AT4G29740	1.17305	9.26712	7.50732	0.00248027	1.43428
AT1G43160	1.17584	11.5725	10.2738	0.00083582	3.6101
AT1G52890	1.17685	11.9993	8.37315	0.00166836	2.18579
AT1G74000	1.1778	7.52908	7.16967	0.00294039	1.12073
AT1G19300	1.1779	7.31749	8.61979	0.00149052	2.38706
AT2G32660	1.17805	5.19688	13.5669	0.000415817	5.53346
AT1G28390	1.17978	6.94419	8.38985	0.00165842	2.19959
AT1G53310	1.18088	11.2693	10.0586	0.000886977	3.46244
AT1G66830	1.18143	6.73383	7.6254	0.00234829	1.54112
AT1G28380	1.18171	9.41666	8.56549	0.00151954	2.34321
AT4G27860	1.18234	7.16358	6.34355	0.00473349	0.299458
AT4G39950	1.18324	10.2105	6.78	0.00367588	0.74328
AT1G25500	1.18447	7.63035	6.88125	0.00345205	0.843018
AT3G06350	1.1853	10.88	13.1989	0.000452045	5.34567
AT2G15760	1.187	7.78897	8.556	0.00152759	2.33552
AT5G58650	1.18831	8.5431	6.79416	0.00365275	0.7573
AT3G21780	1.19018	6.36794	6.5693	0.00413479	0.531893
AT4G12120	1.19064	8.3616	9.16319	0.0011967	2.81221
AT4G34150	1.19249	10.4704	7.30068	0.00276006	1.24383
AT5G66070	1.19252	9.31908	6.46152	0.00440251	0.421698
AT5G25450	1.19671	8.79826	7.38833	0.0026384	1.32517
AT3G01970	1.1968	7.1601	8.03396	0.00194759	1.89998
AT3G20410	1.1997	8.97977	12.4399	0.000540511	4.93887
AT5G33290	1.20021	9.27082	10.5476	0.000772996	3.79356
AT3G25780	1.20135	9.5605	10.3265	0.000822521	3.64585
AT3G19260	1.20468	9.13141	6.57695	0.00412366	0.539656
AT1G23140	1.20605	7.8631	11.4734	0.000610438	4.37915
AT1G80460	1.20958	11.0037	10.7828	0.000708753	3.94731
AT2G39660	1.21162	10.3042	7.21999	0.00286386	1.16823
AT5G63850	1.21195	10.0978	6.32879	0.00477027	0.284042
AT2G16900	1.21498	9.33219	14.0638	0.000383815	5.77784
AT5G35735	1.22148	12.1737	9.65155	0.00100587	3.1742
AT5G40760	1.22562	10.607	11.3421	0.000628796	4.29921
AT5G61890	1.22593	9.09253	8.14705	0.00185389	1.99646
AT2G30360	1.22859	9.59566	7.64948	0.00231754	1.56273
AT2G20010	1.22906	8.85708	12.8767	0.00049134	5.17631
AT5G47730	1.23177	8.7084	12.6993	0.000510638	5.08098
AT4G30060	1.23554	6.61396	9.99637	0.000906644	3.41913
AT5G13420	1.23568	10.4216	16.2556	0.000282056	6.74422
AT1G08940	1.2367	9.06339	11.1032	0.000655053	4.15118
AT3G53180	1.23744	11.0914	8.11461	0.00188834	1.96891
AT2G28710	1.24038	7.32067	9.1344	0.00120069	2.79029
AT4G36640	1.24041	8.35196	9.24572	0.00116134	2.87468
AT4G37900	1.24739	6.36596	6.71664	0.00381623	0.680263
AT5G40780	1.249	12.4059	8.99955	0.00126954	2.68674
AT4G23010	1.25059	10.8026	11.7	0.000598107	4.5149
AT4G20830	1.2536	11.148	7.07975	0.00307676	1.03514
AT1G09970	1.25416	11.801	12.513	0.000530748	4.97925
AT1G08050	1.25789	8.43789	7.33261	0.0027268	1.27356
AT3G19660	1.25882	9.58548	12.5378	0.000530748	4.99292
AT1G44800	1.26333	8.6761	14.3596	0.000363578	5.9185
AT3G57450	1.26511	11.5495	6.6415	0.00398358	0.604923
AT5G05140	1.26904	7.0311	8.76282	0.00139082	2.50136
AT4G18950	1.26949	9.37686	6.27656	0.00492213	0.22927
AT5G45090	1.27062	6.63128	7.48069	0.00251826	1.40999
AT2G20320	1.27368	6.94474	8.56451	0.00151954	2.34242
AT1G29690	1.27448	8.3123	8.0752	0.00191885	1.9353
AT2G05940	1.28067	10.0538	9.73275	0.000972937	3.23265
AT5G02100	1.28354	8.46617	13.4498	0.000429264	5.47433
AT5G11970	1.28364	8.73675	8.54194	0.00153859	2.32411
AT3G43270	1.285	11.8028	11.16	0.000655053	4.18665
AT3G22160	1.2906	8.6096	9.10401	0.00120847	2.76708
AT4G31500	1.2923	12.8857	6.88069	0.00345205	0.84247
AT5G51830	1.29486	8.94325	8.88347	0.00133355	2.59642
AT3G02875	1.29527	8.92996	10.9594	0.000672687	4.06046
AT3G08720	1.29607	8.13953	8.77697	0.00138493	2.51257
AT4G09420	1.30195	8.16853	11.6653	0.000598508	4.49425
AT1G21100	1.31982	5.95067	11.264	0.000649159	4.2512
AT1G49030	1.32263	5.29904	8.77093	0.00138591	2.50778
AT1G25370	1.32864	6.75896	13.3062	0.00044678	5.40106
AT3G54640	1.32866	11.2801	7.48171	0.00251826	1.41093
AT4G37640	1.3304	9.32873	8.03138	0.00194968	1.89777
AT3G02800	1.33156	6.60137	8.92468	0.00130904	2.62862
AT3G10985	1.3381	10.5336	8.42237	0.0016305	2.22638
AT2G25680	1.33877	7.16024	10.1164	0.000869351	3.50244
AT5G55120	1.34242	7.53771	8.28195	0.0017478	2.10999
AT3G52190	1.34341	9.3131	7.61196	0.00236466	1.52903
AT1G61380	1.34539	9.29478	9.18198	0.00118698	2.82648
AT4G39890	1.3476	7.32893	6.95629	0.00330299	0.916173
AT5G59680	1.35609	6.00366	7.03269	0.00316731	0.989991
AT4G33050	1.359	11.0702	7.46322	0.0025393	1.39402
AT3G49370	1.36484	6.41282	7.80156	0.00214744	1.69787
AT1G71697	1.36692	9.47255	7.73787	0.00220727	1.64156
AT1G05010	1.36852	12.76	7.79857	0.00214931	1.69523
AT5G12880	1.37086	5.33185	11.1322	0.000655053	4.1693
AT3G18830	1.37228	11.1525	11.609	0.000598508	4.46074
AT5G64890	1.37243	6.07853	9.19529	0.00118627	2.83657
AT3G11820	1.37443	10.2673	8.32779	0.00170551	2.14818
AT3G47380	1.37966	10.5559	7.31212	0.00274974	1.2545
AT2G36950	1.38104	9.83589	7.13983	0.00298157	1.09243
AT3G13790	1.38255	12.3057	9.84502	0.000936181	3.31267
AT2G17760	1.38556	9.68899	8.77251	0.00138591	2.50904
AT5G27520	1.38899	9.32059	14.2517	0.000374733	5.86758
AT1G44350	1.39239	10.7483	12.1665	0.000570326	4.78553
AT3G59700	1.40316	7.74702	7.71496	0.00223166	1.6212
AT3G50260	1.40631	9.13696	7.94415	0.00202491	1.8225
AT5G08240	1.40769	8.04117	9.44987	0.00108465	3.02691
AT5G05730	1.41204	11.2778	9.2698	0.00115187	2.8928
AT5G06860	1.41215	10.1177	7.65739	0.00230633	1.56981
AT4G12470	1.41424	13.509	12.2876	0.000563081	4.85393
AT2G17720	1.41669	10.7205	13.7261	0.000400639	5.61284
AT2G38870	1.41906	13.5423	7.60189	0.00237451	1.51996
AT4G39270	1.42242	8.74047	10.0529	0.000886977	3.45845
AT3G14050	1.42268	9.45952	7.7785	0.00216536	1.67753
AT4G02330	1.42452	9.70148	8.60945	0.0014961	2.37873
AT4G17615	1.42554	8.58369	7.64835	0.00231772	1.56172
AT1G70140	1.4276	8.50697	7.28503	0.00277853	1.22923
AT1G09560	1.43479	11.7129	7.15912	0.00295484	1.11073
AT2G02310	1.4465	5.43593	9.26111	0.00115555	2.88626
AT1G61370	1.44911	6.78188	14.5946	0.000358675	6.02787
AT5G15870	1.45022	8.19359	15.2128	0.000344993	6.30568
AT3G50480	1.45256	12.4175	6.26638	0.0049588	0.21855
AT5G25440	1.45431	10.2219	8.49417	0.00157922	2.28522
AT4G38540	1.45533	9.9259	10.1669	0.000861566	3.53714
AT1G61800	1.45932	8.42856	7.82895	0.00211379	1.72196
AT4G23220	1.46291	8.93222	7.85281	0.00208768	1.74289
AT5G52830	1.47058	5.98841	10.2304	0.000845652	3.58058
AT1G74950	1.47459	10.7422	15.7018	0.000312551	6.51583
AT3G19010	1.47968	11.7861	9.14357	0.00119956	2.79728
AT2G26560	1.48034	11.0503	6.4928	0.00435092	0.453823
AT1G65610	1.48749	7.84057	7.26217	0.00281064	1.20784
AT4G32870	1.4881	9.21569	9.614	0.00101827	3.147
AT5G55560	1.48884	6.86845	13.9257	0.000387006	5.71091
AT4G23280	1.49118	6.7591	8.07704	0.00191798	1.93688
AT3G46930	1.49536	7.08843	8.38247	0.00166104	2.19349
AT4G23210	1.497	10.6395	7.59788	0.00237844	1.51635
AT1G65240	1.49776	6.47628	8.73195	0.0014161	2.47684
AT3G49780	1.49954	11.0952	8.63178	0.00147889	2.39671
AT1G55450	1.50011	11.0444	10.4081	0.00079563	3.70073
AT5G36220	1.50567	9.5321	12.3452	0.000550364	4.8862
AT4G23260	1.51055	9.4207	12.7553	0.000501634	5.11124
AT2G38860	1.51807	10.2951	6.3475	0.00472071	0.303579
AT4G23300	1.52841	10.1807	10.0122	0.000905825	3.43016
AT4G39230	1.53036	8.11808	12.4749	0.00053564	4.95827
AT5G58350	1.53252	10.1408	7.23425	0.00284322	1.18165
AT3G06300	1.53584	9.20062	13.122	0.000458307	5.30568
AT1G74360	1.55024	8.16462	13.2686	0.000452045	5.38169
AT5G54160	1.55315	13.0364	14.3626	0.000363578	5.91992
AT2G27310	1.55415	7.06962	14.3414	0.000363578	5.90997
AT2G30490	1.55752	11.8099	6.90732	0.00340141	0.868502
AT5G46080	1.55956	6.80524	10.2709	0.00083582	3.60817
AT2G15390	1.55986	7.43769	7.90979	0.00206018	1.79265
AT3G47420	1.56395	7.48791	11.1536	0.000655053	4.18266
AT5G03610	1.5726	9.22636	13.3436	0.000445355	5.4202
AT4G19370	1.57461	5.86815	7.87568	0.002073	1.7629
AT1G74030	1.57506	7.35553	9.91164	0.000928718	3.35973
AT1G20510	1.57853	10.3284	12.5105	0.000530748	4.97789
AT2G38250	1.58529	7.13689	8.57842	0.00151248	2.35367
AT3G51450	1.58608	11.3161	9.94456	0.000914676	3.38286
AT1G13110	1.58644	10.8872	11.6234	0.000598508	4.46931
AT4G02380	1.58801	11.7983	9.11074	0.0012067	2.77223
AT3G14060	1.5891	9.48198	7.25976	0.00281229	1.20558
AT2G29100	1.59906	5.23252	10.8926	0.000693493	4.01784
AT4G30190	1.6006	12.0625	17.0423	0.000238303	7.05223
AT1G65730	1.60408	8.19484	12.8158	0.00049859	5.14376
AT5G67210	1.60567	7.23354	9.12919	0.0012018	2.78632
AT3G25610	1.60818	9.08279	13.2401	0.000452045	5.36702
AT5G01210	1.60871	9.38259	8.10822	0.00189408	1.96347
AT3G48850	1.60894	8.27124	9.96437	0.000909753	3.39675
AT2G23320	1.61687	9.75958	7.90371	0.00206131	1.78735
AT5G37600	1.61756	13.5671	14.8275	0.000344993	6.13416
AT1G72450	1.61984	10.8775	18.138	0.000202072	7.45177
AT3G57550	1.62296	9.27415	13.8742	0.000389385	5.6858
AT1G53920	1.63392	7.37116	10.2277	0.000845652	3.57875
AT2G47140	1.63552	6.00229	9.71045	0.000979703	3.21664
AT1G09080	1.63584	6.63562	7.36078	0.0026761	1.2997
AT3G16530	1.63827	11.5346	16.6115	0.000255357	6.88588
AT5G18150	1.63859	9.85549	8.58691	0.00150812	2.36054
AT3G46690	1.64703	6.6341	8.47235	0.00158906	2.26739
AT5G11210	1.64798	5.78272	6.45093	0.00443944	0.41079
AT5G61560	1.65507	8.25093	7.56473	0.00242082	1.4864
AT2G16720	1.65855	6.84963	14.0289	0.000383815	5.761
AT5G46050	1.66443	10.8205	13.9164	0.000387006	5.7064
AT3G54150	1.66655	7.05683	13.2001	0.000452045	5.3463
AT5G47220	1.67086	8.64929	7.33824	0.00271573	1.27879
AT5G12930	1.67175	6.14817	10.21	0.000850089	3.56669
AT1G30620	1.67209	8.73515	21.779	0.000116983	8.57336
AT2G42060	1.67768	5.58265	13.9637	0.000384573	5.7294
AT1G76070	1.69371	8.48989	6.73484	0.0037765	0.698415
AT2G35910	1.69498	6.43624	10.4667	0.000786998	3.73989
AT4G17500	1.70031	9.08135	9.13534	0.00120069	2.79101
AT3G21700	1.70065	7.49456	12.964	0.000477497	5.22269
AT4G34200	1.70088	11.0067	10.1195	0.000869351	3.50452
AT4G24240	1.70958	8.09656	20.9113	0.000133335	8.33143
AT1G19180	1.71056	11.6765	13.7371	0.000400639	5.6183
AT2G38470	1.71268	9.33851	6.46914	0.00438072	0.429533
AT5G48410	1.71404	6.80165	11.0473	0.0006585	4.11605
AT4G31550	1.71537	9.75206	7.61666	0.00235941	1.53326
AT4G28350	1.7277	6.7913	8.94924	0.00129614	2.64774
AT1G79680	1.72967	6.01851	13.1968	0.000452045	5.34458
AT3G51440	1.7342	9.02966	9.09028	0.00121541	2.75658
AT5G24430	1.73529	9.58322	10.8433	0.000698436	3.98625
AT3G55470	1.73583	8.36059	14.8219	0.000344993	6.13162
AT3G52400	1.73775	9.6594	7.7972	0.00214978	1.69403
AT3G21080	1.73926	9.05564	8.19237	0.0018188	2.03478
AT5G37580	1.7395	7.84461	17.1134	0.000236011	7.07918
AT2G02220	1.74145	7.9099	10.753	0.000717961	3.92799
AT2G29460	1.74381	10.0861	10.4426	0.000786998	3.72378
AT1G33030	1.74393	7.16277	11.9006	0.000589998	4.63267
AT4G21120	1.74729	10.4982	9.38781	0.00111126	2.98097
AT5G64100	1.75019	6.12783	11.3133	0.000635907	4.28153
AT1G67920	1.75086	6.79367	9.14688	0.00119843	2.7998
AT5G20050	1.75358	9.84362	11.7286	0.000598107	4.53179
AT4G12480	1.75715	11.9594	12.8479	0.00049602	5.16095
AT3G07390	1.77109	11.1085	10.4365	0.000786998	3.71975
AT1G15670	1.77279	10.9947	8.78884	0.00138046	2.52196
AT5G24230	1.77612	6.27722	11.7995	0.000594959	4.57359
AT5G44990	1.77899	5.82705	8.14826	0.00185389	1.99749
AT1G16370	1.79046	7.43138	8.42104	0.0016305	2.22529
AT1G18390	1.79115	8.56711	14.0863	0.000383815	5.78866
AT1G08090	1.79686	8.6796	12.1986	0.00056895	4.8037
AT1G64400	1.79816	9.1556	12.9162	0.000483994	5.19734
AT1G19020	1.79871	10.808	8.22752	0.00178619	2.06438
AT3G50740	1.79901	9.1346	10.7849	0.000708753	3.94866
AT5G22250	1.80324	7.45639	8.25067	0.00176913	2.08381
AT2G37040	1.80973	11.0873	13.8731	0.000389385	5.68522
AT1G25390	1.84421	9.16924	18.2463	0.000202072	7.48952
AT2G25470	1.84959	7.03143	6.54701	0.00419503	0.509215
AT1G23560	1.85637	5.45176	8.03645	0.00194728	1.90212
AT1G49450	1.86208	7.1824	9.71271	0.000979703	3.21827
AT3G63380	1.86361	9.0862	12.1989	0.00056895	4.8039
AT5G24760	1.86673	8.39457	16.1228	0.000285954	6.69034
AT5G67340	1.8697	6.99462	8.7473	0.00140173	2.48905
AT5G58940	1.87221	7.42096	11.592	0.000598508	4.45056
AT1G17860	1.87589	10.0242	11.4331	0.000611314	4.35475
AT3G21240	1.88153	7.78363	21.8102	0.000116983	8.58182
AT1G80840	1.88169	9.33858	7.50638	0.00248027	1.43343
AT4G23810	1.88354	9.53684	6.89123	0.00343518	0.852782
AT5G60630	1.88585	7.05255	9.75523	0.000966831	3.24874
AT3G62150	1.88779	7.04221	9.20207	0.00118399	2.84171
AT3G54420	1.90849	10.42	11.2243	0.000651391	4.22664
AT1G61360	1.9167	9.22691	14.013	0.000383815	5.75331
AT2G18690	1.93185	11.0135	11.0463	0.0006585	4.11539
AT3G53150	1.94092	7.41883	6.38274	0.00460157	0.340256
AT1G18380	1.94586	6.57321	8.08663	0.00190766	1.94507
AT2G43620	1.94632	13.8213	13.1766	0.000453956	5.3341
AT1G15520	1.94732	7.32728	8.40497	0.00164893	2.21206
AT1G22900	1.94763	8.22952	9.70366	0.000980258	3.21176
AT3G01830	1.94854	9.32917	8.79076	0.00138046	2.52348
AT5G48540	1.96529	10.5559	13.5775	0.000415817	5.53875
AT4G39830	1.9683	7.79674	6.5654	0.00414273	0.52793
AT2G39210	1.98728	10.9771	10.2987	0.000828446	3.62701
AT4G22470	1.98831	12.1303	9.68503	0.000988159	3.19836
AT1G52200	1.98972	12.1369	9.20778	0.00118342	2.84603
AT4G08770	1.99157	5.87341	16.1502	0.000285954	6.70151
AT5G05190	2.00876	8.8899	11.4497	0.000611314	4.36481
AT3G26210	2.00956	9.81712	10.0223	0.000901514	3.43723
AT4G23700	2.00996	6.88239	9.77658	0.000958747	3.26399
AT3G18560	2.02236	7.9061	8.16127	0.00184838	2.0085
AT4G16350	2.02855	5.85517	13.0521	0.000461399	5.26912
AT1G26410	2.02917	6.58045	14.7887	0.000344993	6.11658
AT1G62300	2.03784	8.76136	9.28272	0.00115094	2.90251
AT3G49620	2.03808	9.60277	11.4859	0.000610169	4.38673
AT4G16260	2.03918	7.61044	7.12257	0.00300349	1.07601
AT1G30110	2.04062	6.09477	13.3376	0.000445355	5.41716
AT4G21400	2.04488	7.86976	17.6271	0.000204242	7.26954
AT4G21390	2.05097	7.72423	8.92306	0.00130904	2.62735
AT3G23250	2.0525	9.42924	6.99279	0.00322856	0.951525
AT4G21680	2.07513	7.85146	9.14962	0.00119843	2.80188
AT1G17380	2.07863	9.66634	24.536	8.46e-05	9.25512
AT5G03700	2.08141	8.13958	10.9994	0.000667062	4.08579
AT5G01560	2.08353	6.09832	7.56485	0.00242082	1.48651
AT5G01550	2.08679	7.20416	7.32881	0.00272937	1.27003
AT4G36670	2.09679	11.9343	9.18704	0.00118698	2.83032
AT5G44390	2.09953	6.92135	14.0925	0.000383815	5.79162
AT1G19640	2.09954	8.01692	7.02033	0.00318609	0.978098
AT5G42830	2.10692	8.5207	9.19852	0.00118527	2.83901
AT1G12940	2.11863	6.03023	7.9782	0.00199698	1.85197
AT2G44790	2.12711	7.85593	10.5732	0.000765986	3.81048
AT4G01720	2.13292	8.12	19.9192	0.000153441	8.03645
AT5G25930	2.13384	8.68872	15.332	0.000343494	6.35765
AT5G48400	2.15142	6.65921	14.717	0.000353018	6.08398
AT1G61120	2.15873	9.49314	7.51155	0.00247918	1.43814
AT5G14700	2.16861	7.50176	9.02628	0.00125388	2.70739
AT5G05340	2.16972	8.83628	7.75431	0.00218763	1.65613
AT5G50760	2.188	6.35355	14.4358	0.000363578	5.95422
AT5G38710	2.19058	9.55991	18.672	0.000202072	7.63503
AT5G62150	2.19278	7.81608	22.823	0.000111316	8.84623
AT3G43250	2.19994	6.9445	10.1585	0.000861566	3.53139
AT5G50200	2.21645	11.6931	20.1898	0.000144912	8.11895
AT1G05300	2.23303	8.333	18.4864	0.000202072	7.57214
AT5G55930	2.23333	10.1698	17.8794	0.000202072	7.36041
AT5G26920	2.24837	9.15165	10.1357	0.000866442	3.51568
AT2G42360	2.24852	8.71178	9.98782	0.000906644	3.41316
AT1G06160	2.25358	6.97399	11.0054	0.000666412	4.0896
AT5G13220	2.25614	10.5058	29.3758	5.74e-05	10.1974
AT4G21410	2.25897	7.90697	11.0401	0.0006585	4.11148
AT4G23190	2.28349	7.21251	15.6068	0.000313292	6.47566
AT1G51620	2.31788	8.56602	12.155	0.000570326	4.77899
AT1G06620	2.31789	7.84245	21.0438	0.000133335	8.36933
AT2G24570	2.32144	7.48046	11.2546	0.0006496	4.24535
AT1G80450	2.34482	7.65101	13.6498	0.000407351	5.57493
AT5G38900	2.35281	9.04101	16.0412	0.000285954	6.65698
AT5G67450	2.37043	7.16386	8.81789	0.00136402	2.5449
AT1G51790	2.37921	9.66578	11.5312	0.000604127	4.41407
AT4G29700	2.3971	6.57602	10.8388	0.000698436	3.98337
AT4G20860	2.39994	10.8623	14.391	0.000363578	5.93326
AT3G45290	2.40112	7.93998	8.9907	0.00127285	2.67989
AT4G25350	2.40577	6.09024	16.0651	0.000285954	6.66676
AT2G35980	2.45144	8.25548	14.8489	0.000344993	6.14385
AT1G65500	2.48542	9.87369	11.5539	0.000600204	4.4277
AT2G39420	2.48939	9.44709	14.0276	0.000383815	5.76034
AT5G13080	2.51479	7.24289	10.9775	0.000670548	4.07191
AT1G68620	2.51875	8.30655	8.12973	0.00186969	1.98176
AT1G51860	2.52118	6.33553	10.4032	0.00079563	3.69741
AT2G43590	2.53142	8.2503	7.18209	0.00291708	1.13247
AT1G02360	2.54004	8.33432	14.1837	0.000383815	5.83525
AT2G25735	2.54827	10.2435	10.1092	0.000871759	3.49743
AT4G12490	2.5483	12.9355	18.2321	0.000202072	7.48458
AT3G23550	2.56625	10.2637	13.729	0.000400639	5.6143
AT4G32650	2.57135	7.75305	19.2448	0.000175935	7.82386
AT5G27420	2.58203	8.53346	8.2745	0.0017534	2.10376
AT3G51330	2.58837	8.5086	10.4579	0.000786998	3.734
AT4G20460	2.59125	7.84468	14.5355	0.000358675	6.00056
AT1G21120	2.60297	7.01911	6.78912	0.00366724	0.752318
AT5G12340	2.60732	7.43003	9.11167	0.0012067	2.77294
AT2G45290	2.62601	8.13387	16.074	0.000285954	6.67044
AT4G19810	2.63299	8.90184	11.9133	0.000589138	4.64004
AT2G27690	2.64615	9.85214	12.8062	0.00049859	5.13861
AT1G65690	2.65403	7.76858	13.7095	0.00040106	5.60464
AT1G65390	2.67667	9.63482	7.62978	0.00234175	1.54505
AT5G53110	2.6829	8.28186	17.3804	0.000220599	7.17904
AT3G26830	2.69903	7.91161	10.4948	0.000782738	3.75859
AT2G47550	2.70679	7.15159	7.28729	0.0027752	1.23134
AT2G27660	2.7549	8.52767	17.8695	0.000202072	7.35686
AT1G61560	2.82511	6.98396	17.1203	0.000236011	7.08178
AT1G49000	2.8253	8.39901	14.0452	0.000383815	5.76886
AT3G22060	2.83215	10.3857	15.1676	0.000344993	6.28581
AT5G06570	2.86708	8.28099	10.1817	0.000855254	3.54731
AT5G44910	2.90476	7.41464	16.7959	0.000249341	6.95776
AT1G69930	2.91276	7.9266	10.9282	0.000683869	4.04057
AT1G05575	2.91276	7.74516	9.59254	0.00102576	3.13141
AT1G51920	2.91712	6.88164	37.1348	1.86e-05	11.2459
AT3G45060	2.95448	9.44507	14.5469	0.000358675	6.00585
AT3G21230	2.96902	10.1524	20.5024	0.000138411	8.21233
AT4G01700	2.97537	11.1527	15.0413	0.000344993	6.23
AT3G18250	2.98898	10.3706	9.38429	0.00111226	2.97836
AT1G65390	3.05412	9.16706	9.81009	0.000949911	3.28787
AT1G64170	3.07187	8.92373	19.2894	0.000175935	7.83824
AT5G64120	3.07621	12.183	25.2999	8.15e-05	9.42336
AT1G26380	3.09237	7.19217	11.4099	0.000613856	4.34063
AT2G30750	3.14022	7.02625	12.6842	0.000512007	5.0728
AT2G35930	3.15549	9.10095	13.3252	0.000445355	5.41082
AT5G43580	3.16272	6.87852	8.91155	0.0013132	2.61838
AT2G45220	3.16735	9.46787	8.05029	0.00193326	1.91399
AT5G44380	3.17009	7.991	22.959	0.000111316	8.88041
AT1G51890	3.17096	9.2265	21.7421	0.000116983	8.56337
AT4G18430	3.24723	7.03851	18.7369	0.000202072	7.65683
AT4G12500	3.27304	12.3734	20.4347	0.000138411	8.19229
AT2G44380	3.3011	7.55859	11.8909	0.000589998	4.62702
AT4G20000	3.32143	6.55863	18.0715	0.000202072	7.42845
AT1G30135	3.36777	8.51827	27.0569	7.29e-05	9.7809
AT4G01250	3.36988	7.61473	8.2382	0.00178009	2.07335
AT5G57220	3.42246	7.40421	13.727	0.000400639	5.61329
AT3G55150	3.47917	6.85489	23.212	0.000111316	8.94316
AT2G36690	3.49585	6.33966	15.0725	0.000344993	6.24386
AT1G51820	3.60426	8.08096	9.81956	0.000945554	3.2946
AT1G51800	3.61345	9.82106	21.0216	0.000133335	8.363
AT3G52450	3.61367	8.37258	14.567	0.000358675	6.01515
AT5G39580	3.64765	9.35135	8.3724	0.00166836	2.18516
AT5G67080	3.66671	7.87374	14.8872	0.000344993	6.16108
AT5G64905	3.72083	7.44724	12.4892	0.000534194	4.96615
AT1G26420	3.75493	7.70284	32.4971	3.54e-05	10.675
AT2G19190	3.85441	10.4235	22.311	0.000116983	8.7148
AT2G39200	3.86663	9.85138	14.6747	0.0003564	6.06465
AT2G17740	4.16538	10.1652	22.2518	0.000116983	8.69932
AT1G30700	4.2374	8.29545	7.77328	0.00217078	1.67291
AT1G51850	4.27719	8.39492	24.5155	8.46e-05	9.25051
AT2G39380	4.58818	7.66825	41.2878	1.32e-05	11.6497
AT2G39530	4.59188	8.90927	25.3678	8.15e-05	9.43793
AT2G44370	4.89291	7.73772	28.3575	6.12e-05	10.0217
AT3G46280	5.09607	8.93707	16.4123	0.000268371	6.80706
AT5G48430	5.17318	7.71575	64.5119	1.15e-06	12.8878

## Sheet: PaGE
Gene	Direction	Confidence Level
AT2G26560	up	0.919
AT2G23320	up	0.931
AT2G45290	up	0.95
AT2G45220	up	0.95
AT2G47550	up	0.948
AT5G12420	up	0.906
AT1G67810	up	0.923
AT5G12340	up	0.949
AT1G44350	up	0.925
AT4G17615	up	0.919
AT4G17500	up	0.937
AT4G16350	up	0.948
AT4G14365	up	0.904
AT4G16260	up	0.942
AT1G25370	up	0.921
AT1G32120	up	0.901
AT1G48850	up	0.901
AT5G24760	up	0.947
AT5G13080	up	0.949
AT5G20050	up	0.941
AT4G36430	up	0.915
AT4G36670	up	0.947
AT4G36640	up	0.912
AT1G51850	up	0.95
AT1G51890	up	0.95
AT1G51920	up	0.95
AT1G51860	up	0.949
AT1G57630	up	0.917
AT1G57650	up	0.901
AT5G15730	up	0.903
AT5G15870	up	0.933
AT5G36220	up	0.933
AT5G33290	up	0.912
AT5G27420	up	0.948
AT5G27520	up	0.928
AT5G26920	up	0.948
AT5G26340	up	0.901
AT5G25930	up	0.948
AT5G25910	up	0.907
AT5G25440	up	0.922
AT5G25450	up	0.905
AT5G67340	up	0.941
AT5G67450	up	0.948
AT5G67080	up	0.95
AT5G67210	up	0.933
AT5G66070	up	0.902
AT5G65600	up	0.901
AT5G64890	up	0.92
AT5G64905	up	0.95
AT5G64660	up	0.92
AT5G64100	up	0.941
AT5G63850	up	0.902
AT5G64120	up	0.95
AT5G62150	up	0.949
AT5G61890	up	0.909
AT5G61560	up	0.932
AT5G61160	up	0.941
AT5G60630	up	0.943
AT5G59680	up	0.915
AT5G58940	up	0.944
AT5G58650	up	0.902
AT5G58350	up	0.923
AT5G57510	up	0.901
AT5G56980	up	0.914
AT5G57190	up	0.917
AT5G57220	up	0.95
AT5G55930	up	0.949
AT5G55560	up	0.933
AT5G55120	up	0.917
AT5G54160	up	0.937
AT5G53110	up	0.95
AT5G52830	up	0.927
AT5G51830	up	0.916
AT5G51060	up	0.901
AT5G50760	up	0.948
AT5G50200	up	0.949
AT5G48540	up	0.948
AT5G48400	up	0.948
AT5G48410	up	0.939
AT5G48430	up	0.95
AT5G47730	up	0.917
AT5G47220	up	0.932
AT5G46050	up	0.94
AT5G46080	up	0.933
AT5G45000	up	0.917
AT5G45090	up	0.91
AT5G44990	up	0.937
AT5G44910	up	0.95
AT5G44380	up	0.95
AT5G44290	up	0.901
AT5G44390	up	0.948
AT5G43580	up	0.95
AT5G43170	up	0.906
AT5G42830	up	0.947
AT5G42010	up	0.907
AT5G41100	up	0.902
AT5G40780	up	0.912
AT5G40760	up	0.915
AT5G39785	up	0.901
AT5G39580	up	0.95
AT5G38900	up	0.949
AT5G38710	up	0.949
AT5G37600	up	0.939
AT5G37580	up	0.944
AT5G35735	up	0.912
AT5G24430	up	0.939
AT5G24110	up	0.948
AT5G24230	up	0.942
AT5G22250	up	0.939
AT5G22270	up	0.902
AT5G18150	up	0.933
AT5G14700	up	0.948
AT5G13420	up	0.92
AT5G12930	up	0.937
AT5G13330	up	0.918
AT5G13220	up	0.95
AT5G11970	up	0.914
AT5G12880	up	0.921
AT5G11670	up	0.901
AT5G11210	up	0.927
AT5G08240	up	0.921
AT5G07100	up	0.907
AT5G06860	up	0.919
AT5G06570	up	0.95
AT5G05730	up	0.921
AT5G05340	up	0.945
AT5G05140	up	0.914
AT5G05190	up	0.947
AT5G03700	up	0.948
AT5G03630	up	0.907
AT5G03610	up	0.937
AT5G02780	up	0.917
AT5G02100	up	0.92
AT5G01540	up	0.917
AT5G01550	up	0.943
AT5G01560	up	0.944
AT5G01210	up	0.931
AT3G63380	up	0.944
AT3G62150	up	0.942
AT3G59700	up	0.919
AT3G57450	up	0.907
AT3G57550	up	0.939
AT3G55470	up	0.943
AT3G55150	up	0.95
AT3G54640	up	0.915
AT3G54150	up	0.939
AT3G54420	up	0.944
AT3G53600	up	0.915
AT3G53150	up	0.938
AT3G53180	up	0.909
AT3G52450	up	0.95
AT3G52400	up	0.936
AT3G51440	up	0.937
AT3G51330	up	0.949
AT3G51450	up	0.933
AT3G50480	up	0.917
AT3G50740	up	0.942
AT3G50260	up	0.919
AT3G49780	up	0.926
AT3G49620	up	0.948
AT3G49210	up	0.91
AT3G49370	up	0.917
AT3G48570	up	0.901
AT3G48850	up	0.935
AT3G48650	up	0.927
AT3G48360	up	0.905
AT3G47420	up	0.935
AT3G47380	up	0.917
AT3G46930	up	0.924
AT3G46690	up	0.933
AT3G46280	up	0.95
AT3G45290	up	0.948
AT3G45060	up	0.95
AT3G43250	up	0.948
AT3G43270	up	0.918
AT4G39890	up	0.914
AT4G39950	up	0.902
AT4G39780	up	0.907
AT4G39830	up	0.939
AT4G39640	up	0.901
AT4G39230	up	0.935
AT4G39270	up	0.923
AT4G38540	up	0.926
AT4G37900	up	0.906
AT4G37640	up	0.916
AT4G35180	up	0.946
AT4G34200	up	0.938
AT4G34050	up	0.909
AT4G34150	up	0.904
AT4G32650	up	0.95
AT4G32870	up	0.927
AT4G33050	up	0.917
AT4G31500	up	0.91
AT4G31550	up	0.935
AT4G30190	up	0.94
AT4G30060	up	0.914
AT4G29740	up	0.903
AT4G29700	up	0.949
AT4G28350	up	0.937
AT4G28085	up	0.935
AT4G27860	up	0.901
AT4G26200	up	0.917
AT4G25350	up	0.949
AT4G25110	up	0.936
AT4G24240	up	0.944
AT4G23700	up	0.945
AT4G23810	up	0.938
AT4G23190	up	0.949
AT4G23210	up	0.922
AT4G23260	up	0.933
AT4G23280	up	0.923
AT4G23300	up	0.931
AT4G23220	up	0.921
AT4G23150	up	0.921
AT4G23010	up	0.917
AT4G22470	up	0.944
AT4G22530	up	0.901
AT4G21680	up	0.946
AT4G21390	up	0.944
AT4G21400	up	0.948
AT4G21410	up	0.948
AT4G20830	up	0.907
AT4G20860	up	0.949
AT4G21120	up	0.939
AT4G20460	up	0.95
AT4G20780	up	0.902
AT4G20000	up	0.95
AT4G19810	up	0.949
AT4G19230	up	0.904
AT4G19370	up	0.928
AT4G18950	up	0.906
AT4G18250	up	0.924
AT4G18430	up	0.95
AT4G12480	up	0.942
AT4G12470	up	0.927
AT4G12500	up	0.95
AT4G12490	up	0.95
AT4G12120	up	0.908
AT4G09420	up	0.919
AT4G08770	up	0.948
AT4G04220	up	0.92
AT4G04490	up	0.901
AT4G04510	up	0.901
AT4G02380	up	0.932
AT4G02330	up	0.921
AT4G01250	up	0.95
AT4G01700	up	0.95
AT4G01720	up	0.949
AT1G25500	up	0.902
AT1G25390	up	0.948
AT2G30360	up	0.907
AT1G20310	up	0.931
AT1G17860	up	0.944
AT1G20350	up	0.901
AT1G19180	up	0.942
AT1G07160	up	0.902
AT1G30135	up	0.95
AT1G51800	up	0.95
AT1G51790	up	0.949
AT1G51620	up	0.949
AT1G51820	up	0.95
AT1G51680	up	0.907
AT1G30110	up	0.948
AT3G11340	up	0.933
AT1G72060	up	0.943
AT1G66780	up	0.917
AT1G66830	up	0.904
AT3G10985	up	0.917
AT1G66160	up	0.906
AT1G66090	up	0.907
AT3G19970	up	0.914
AT3G52190	up	0.916
AT3G25610	up	0.938
AT3G13790	up	0.921
AT3G22160	up	0.916
AT3G18560	up	0.944
AT3G24090	up	0.902
AT3G19010	up	0.926
AT3G21080	up	0.937
AT3G19260	up	0.902
AT3G18250	up	0.95
AT3G19660	up	0.918
AT3G16530	up	0.941
AT3G22060	up	0.95
AT2G28890	up	0.901
AT3G02800	up	0.917
AT3G21520	up	0.939
AT3G20410	up	0.914
AT3G26210	up	0.945
AT3G25780	up	0.911
AT3G18830	up	0.922
AT3G25180	up	0.911
AT3G23250	up	0.942
AT3G21780	up	0.902
AT3G21700	up	0.941
AT3G21230	up	0.95
AT3G21240	up	0.948
AT3G23550	up	0.95
AT3G13950	up	0.943
AT3G14050	up	0.919
AT3G14060	up	0.927
AT3G26830	up	0.949
AT3G26910	up	0.912
AT3G15500	up	0.928
AT3G06490	up	0.901
AT3G04110	up	0.907
AT3G02840	up	0.91
AT3G02875	up	0.918
AT3G09830	up	0.906
AT3G08720	up	0.916
AT3G11820	up	0.919
AT3G06300	up	0.935
AT3G02040	up	0.904
AT3G06350	up	0.914
AT3G01830	up	0.943
AT3G01970	up	0.906
AT3G08970	up	0.919
AT3G07390	up	0.94
AT3G09020	up	0.901
AT3G01290	up	0.901
AT3G11480	up	0.906
AT1G01480	up	0.901
AT1G02360	up	0.95
AT1G19020	up	0.939
AT1G15670	up	0.939
AT1G20510	up	0.936
AT1G64400	up	0.943
AT1G29690	up	0.912
AT1G52200	up	0.944
AT1G72280	up	0.904
AT1G67920	up	0.939
AT1G67980	up	0.913
AT1G68840	up	0.919
AT1G52760	up	0.908
AT1G52890	up	0.906
AT1G52900	up	0.901
AT1G70700	up	0.906
AT1G74590	up	0.907
AT1G74360	up	0.936
AT1G80460	up	0.912
AT1G80450	up	0.949
AT1G63840	up	0.911
AT1G74000	up	0.902
AT1G74030	up	0.933
AT1G72520	up	0.92
AT1G69930	up	0.95
AT1G72450	up	0.942
AT2G43620	up	0.947
AT2G43590	up	0.948
AT1G53310	up	0.909
AT1G08090	up	0.943
AT1G08050	up	0.909
AT1G19300	up	0.906
AT1G49030	up	0.917
AT1G49000	up	0.95
AT1G06160	up	0.948
AT1G78410	up	0.919
AT1G26420	up	0.95
AT1G26410	up	0.948
AT1G26380	up	0.95
AT1G17380	up	0.949
AT1G19640	up	0.943
AT1G12940	up	0.944
AT1G33030	up	0.941
AT1G44800	up	0.92
AT1G79680	up	0.942
AT1G07630	up	0.908
AT1G28480	up	0.909
AT1G28380	up	0.906
AT1G21120	up	0.948
AT1G21100	up	0.92
AT1G14540	up	0.923
AT1G28390	up	0.906
AT1G71697	up	0.917
AT1G27730	up	0.926
AT1G32690	up	0.907
AT1G18390	up	0.944
AT1G18380	up	0.942
AT1G76070	up	0.931
AT1G15520	up	0.942
AT1G16090	up	0.904
AT1G80840	up	0.939
AT1G80820	up	0.937
AT1G22410	up	0.907
AT1G22400	up	0.906
AT1G59590	up	0.906
AT1G78000	up	0.93
AT1G74950	up	0.935
AT1G68690	up	0.909
AT1G68620	up	0.948
AT1G53920	up	0.936
AT1G64170	up	0.95
AT1G49450	up	0.942
AT1G06620	up	0.949
AT1G06520	up	0.902
AT1G16370	up	0.939
AT1G13110	up	0.936
AT1G65730	up	0.937
AT1G65690	up	0.95
AT1G65240	up	0.926
AT1G05575	up	0.95
AT1G30620	up	0.944
AT1G30700	up	0.95
AT2G40180	up	0.924
AT2G28710	up	0.912
AT2G24850	up	0.918
AT2G16430	up	0.902
AT2G15390	up	0.927
AT2G24570	up	0.948
AT2G37040	up	0.944
AT2G36950	up	0.917
AT2G36380	up	0.901
AT2G35930	up	0.95
AT2G35910	up	0.939
AT2G35980	up	0.949
AT2G42760	up	0.904
AT1G65390	up	0.95
AT1G22650	up	0.93
AT1G65390	up	0.948
AT1G61800	up	0.921
AT1G43160	up	0.909
AT1G10140	up	0.933
AT1G09560	up	0.919
AT1G05300	up	0.949
AT2G17720	up	0.929
AT2G17740	up	0.95
AT2G17760	up	0.92
AT1G08930	up	0.901
AT1G65500	up	0.949
AT1G08940	up	0.915
AT1G09080	up	0.931
AT1G09970	up	0.918
AT1G65610	up	0.921
AT1G70140	up	0.919
AT1G62300	up	0.945
AT1G61370	up	0.932
AT1G61360	up	0.947
AT1G61380	up	0.919
AT1G22900	up	0.944
AT1G03740	up	0.901
AT1G24140	up	0.919
AT1G61120	up	0.944
AT1G23140	up	0.914
AT1G76970	up	0.904
AT1G76930	up	0.92
AT1G61560	up	0.95
AT1G55450	up	0.931
AT1G30900	up	0.936
AT1G23560	up	0.939
AT1G05010	up	0.917
AT2G36690	up	0.95
AT2G20320	up	0.913
AT2G16720	up	0.94
AT2G15760	up	0.906
AT2G20010	up	0.917
AT2G27310	up	0.937
AT2G25470	up	0.936
AT2G03410	up	0.901
AT2G35730	up	0.92
AT2G42350	up	0.901
AT2G42360	up	0.948
AT2G25680	up	0.919
AT2G37430	up	0.921
AT2G18690	up	0.944
AT2G05940	up	0.916
AT2G38860	up	0.92
AT2G38870	up	0.919
AT2G02220	up	0.939
AT2G02310	up	0.923
AT2G27690	up	0.95
AT2G27660	up	0.95
AT2G29460	up	0.939
AT2G29470	up	0.91
AT2G01450	up	0.906
AT2G16900	up	0.917
AT2G25735	up	0.949
AT2G47140	up	0.935
AT2G29100	up	0.935
AT2G22880	up	0.932
AT2G44790	up	0.948
AT2G34600	up	0.919
AT2G39530	up	0.95
AT2G39380	up	0.95
AT2G39420	up	0.949
AT2G39400	up	0.906
AT2G39200	up	0.95
AT2G39210	up	0.945
AT2G38470	up	0.931
AT2G38250	up	0.931
AT2G37710	up	0.909
AT2G23680	up	0.901
AT2G44370	up	0.95
AT2G44380	up	0.95
AT2G19190	up	0.95
AT2G30490	up	0.923
AT2G32660	up	0.914
AT2G30750	up	0.95
AT2G42060	up	0.941
AT2G39660	up	0.906
AT2G26550	down	0.917
AT2G26570	down	0.906
AT2G26580	down	0.917
AT2G26500	down	0.911
AT2G39730	down	0.917
AT2G39750	down	0.912
AT2G40820	down	0.906
AT2G40840	down	0.917
AT2G41540	down	0.911
AT2G41530	down	0.915
AT2G41620	down	0.905
AT2G41560	down	0.917
AT2G41680	down	0.909
AT2G47450	down	0.917
AT2G45350	down	0.914
AT2G45340	down	0.917
AT2G45190	down	0.908
AT2G45270	down	0.917
AT2G47590	down	0.917
AT2G33180	down	0.917
AT2G47440	down	0.915
AT5G12440	down	0.917
AT1G67660	down	0.916
AT1G67740	down	0.917
AT1G67700	down	0.917
AT1G67840	down	0.917
AT1G44575	down	0.91
AT1G67830	down	0.915
AT4G25570	down	0.903
AT1G44446	down	0.912
AT4G15090	down	0.909
AT4G16563	down	0.917
AT4G17740	down	0.917
AT4G14210	down	0.917
AT4G14910	down	0.917
AT4G16155	down	0.901
AT4G16370	down	0.905
AT4G16770	down	0.917
AT4G16980	down	0.917
AT4G16146	down	0.917
AT4G15545	down	0.915
AT4G14100	down	0.917
AT4G16515	down	0.915
AT4G16566	down	0.906
AT4G16442	down	0.917
AT4G17090	down	0.906
AT4G14890	down	0.917
AT4G17770	down	0.917
AT4G16830	down	0.916
AT4G15490	down	0.913
AT4G17600	down	0.917
AT4G17560	down	0.917
AT4G15510	down	0.917
AT4G17810	down	0.917
AT4G16410	down	0.917
AT4G14870	down	0.917
AT4G17340	down	0.916
AT4G17150	down	0.902
AT4G17360	down	0.917
AT4G17370	down	0.916
AT4G17540	down	0.917
AT4G17550	down	0.909
AT4G16650	down	0.908
AT4G16710	down	0.917
AT4G16800	down	0.916
AT4G16880	down	0.907
AT4G16060	down	0.917
AT4G16340	down	0.917
AT4G16390	down	0.901
AT4G15920	down	0.917
AT4G15930	down	0.917
AT4G15110	down	0.917
AT4G14605	down	0.917
AT4G14760	down	0.916
AT4G14540	down	0.917
AT4G14190	down	0.915
AT4G14240	down	0.917
AT4G14270	down	0.917
AT4G14440	down	0.904
AT4G14070	down	0.915
AT1G56700	down	0.903
AT1G56580	down	0.917
AT1G25290	down	0.916
AT1G56720	down	0.915
AT5G04140	down	0.917
AT5G04220	down	0.91
AT5G04360	down	0.914
AT5G08740	down	0.914
AT1G73390	down	0.917
AT1G73470	down	0.916
AT1G51080	down	0.917
AT1G51110	down	0.917
AT1G51070	down	0.915
AT1G51100	down	0.917
AT1G51090	down	0.917
AT1G66890	down	0.917
AT1G30260	down	0.917
AT1G32090	down	0.917
AT1G32200	down	0.916
AT1G32220	down	0.917
AT1G45230	down	0.914
AT1G45545	down	0.905
AT1G45474	down	0.917
AT1G26090	down	0.91
AT1G26210	down	0.911
AT1G57870	down	0.914
AT1G57790	down	0.904
AT1G26150	down	0.917
AT5G13510	down	0.917
AT5G28300	down	0.915
AT1G26230	down	0.916
AT1G26220	down	0.917
AT5G28750	down	0.917
AT5G09240	down	0.917
AT5G09320	down	0.917
AT5G19500	down	0.917
AT5G19540	down	0.913
AT5G28500	down	0.917
AT5G19670	down	0.91
AT5G13140	down	0.917
AT5G13050	down	0.917
AT5G13120	down	0.909
AT5G20630	down	0.917
AT5G08415	down	0.915
AT5G08410	down	0.917
AT5G08330	down	0.917
AT5G10690	down	0.917
AT5G21100	down	0.917
AT5G08280	down	0.916
AT5G08370	down	0.917
AT5G19370	down	0.917
AT5G08400	down	0.907
AT5G20220	down	0.917
AT5G20130	down	0.915
AT5G20280	down	0.917
AT5G20270	down	0.915
AT5G20140	down	0.917
AT5G20320	down	0.916
AT5G20380	down	0.916
AT5G20070	down	0.914
AT5G20110	down	0.915
AT5G19940	down	0.917
AT5G20935	down	0.917
AT5G32450	down	0.914
AT4G37000	down	0.917
AT4G36530	down	0.917
AT4G37040	down	0.917
AT4G36970	down	0.911
AT4G37200	down	0.915
AT4G37080	down	0.917
AT4G36390	down	0.909
AT1G31820	down	0.91
AT1G31800	down	0.917
AT4G36540	down	0.917
AT4G36660	down	0.91
AT1G31850	down	0.917
AT3G56910	down	0.917
AT3G51760	down	0.913
AT3G51850	down	0.915
AT3G51820	down	0.917
AT1G31920	down	0.917
AT1G16680	down	0.906
AT3G43600	down	0.916
AT3G44890	down	0.917
AT3G56810	down	0.91
AT1G51940	down	0.917
AT1G57540	down	0.901
AT1G57770	down	0.915
AT5G16990	down	0.917
AT5G17520	down	0.917
AT5G17600	down	0.912
AT5G17560	down	0.91
AT5G16810	down	0.917
AT5G16710	down	0.915
AT5G16730	down	0.916
AT5G16000	down	0.915
AT5G16030	down	0.916
AT5G16140	down	0.917
AT5G16240	down	0.91
AT5G16715	down	0.908
AT5G15770	down	0.912
AT5G15790	down	0.901
AT5G15850	down	0.909
AT5G14970	down	0.917
AT5G14910	down	0.917
AT5G15050	down	0.917
AT5G14920	down	0.915
AT5G15450	down	0.917
AT1G31650	down	0.915
AT5G14880	down	0.906
AT5G14740	down	0.917
AT5G35360	down	0.915
AT1G50730	down	0.914
AT1G29720	down	0.913
AT5G34850	down	0.911
AT5G35170	down	0.917
AT5G30510	down	0.917
AT5G33280	down	0.915
AT5G28030	down	0.917
AT5G28020	down	0.912
AT5G27560	down	0.915
AT5G27730	down	0.917
AT5G27930	down	0.917
AT5G27290	down	0.917
AT5G27270	down	0.917
AT5G26910	down	0.917
AT5G26570	down	0.917
AT5G26820	down	0.917
AT5G25630	down	0.91
AT5G25810	down	0.902
AT5G25460	down	0.916
AT5G25210	down	0.915
AT5G04820	down	0.916
AT5G67280	down	0.913
AT5G67360	down	0.917
AT5G67390	down	0.917
AT5G67370	down	0.917
AT5G67560	down	0.91
AT5G67030	down	0.917
AT5G67260	down	0.906
AT5G66570	down	0.915
AT5G66590	down	0.917
AT5G66360	down	0.901
AT5G66470	down	0.917
AT5G66520	down	0.917
AT5G66550	down	0.905
AT5G65830	down	0.903
AT5G65940	down	0.915
AT5G65990	down	0.906
AT5G66190	down	0.908
AT5G66090	down	0.916
AT5G65700	down	0.917
AT5G65760	down	0.915
AT5G65780	down	0.907
AT5G65730	down	0.917
AT5G65410	down	0.903
AT5G65440	down	0.914
AT5G65460	down	0.916
AT5G65470	down	0.917
AT5G65390	down	0.905
AT5G65310	down	0.909
AT5G65480	down	0.917
AT5G65220	down	0.914
AT5G65020	down	0.917
AT5G64860	down	0.917
AT5G65010	down	0.914
AT5G64940	down	0.916
AT5G64580	down	0.913
AT5G64620	down	0.917
AT5G64770	down	0.917
AT5G64460	down	0.917
AT5G64380	down	0.917
AT5G64280	down	0.912
AT5G64330	down	0.917
AT5G64480	down	0.91
AT5G63890	down	0.914
AT5G64040	down	0.917
AT5G63530	down	0.916
AT5G63700	down	0.915
AT5G63780	down	0.917
AT5G63810	down	0.917
AT5G63670	down	0.915
AT5G63800	down	0.917
AT5G63140	down	0.915
AT5G63200	down	0.902
AT5G63310	down	0.917
AT5G63180	down	0.917
AT5G62840	down	0.917
AT5G62790	down	0.917
AT5G62890	down	0.915
AT5G62920	down	0.908
AT5G62980	down	0.917
AT5G63060	down	0.917
AT5G63100	down	0.917
AT5G62670	down	0.917
AT5G62650	down	0.912
AT5G62350	down	0.917
AT5G62100	down	0.917
AT5G62360	down	0.911
AT5G62140	down	0.917
AT5G61830	down	0.915
AT5G61930	down	0.905
AT5G61410	down	0.914
AT5G61480	down	0.917
AT5G61670	down	0.911
AT5G61040	down	0.909
AT5G61130	down	0.915
AT5G61290	down	0.917
AT5G60850	down	0.917
AT5G60400	down	0.911
AT5G60600	down	0.917
AT5G60190	down	0.902
AT5G59540	down	0.916
AT5G59770	down	0.917
AT5G59750	down	0.917
AT5G59780	down	0.908
AT5G59250	down	0.917
AT5G59330	down	0.915
AT5G59350	down	0.917
AT5G59320	down	0.914
AT5G59610	down	0.909
AT5G58960	down	0.917
AT5G59020	down	0.903
AT5G58970	down	0.906
AT5G59000	down	0.917
AT5G59130	down	0.916
AT5G58870	down	0.91
AT5G58930	down	0.917
AT5G58700	down	0.912
AT5G58600	down	0.914
AT5G58330	down	0.917
AT5G58260	down	0.917
AT5G58480	down	0.912
AT5G58490	down	0.91
AT5G58090	down	0.91
AT5G58140	down	0.917
AT5G58300	down	0.905
AT5G58250	down	0.917
AT5G57815	down	0.902
AT5G57550	down	0.913
AT5G57780	down	0.914
AT5G57700	down	0.914
AT5G57785	down	0.914
AT5G57930	down	0.917
AT5G57960	down	0.917
AT5G57345	down	0.917
AT5G57340	down	0.911
AT5G57440	down	0.917
AT5G57040	down	0.91
AT5G57030	down	0.915
AT5G57170	down	0.917
AT5G57100	down	0.909
AT5G57180	down	0.917
AT5G57050	down	0.917
AT5G56600	down	0.917
AT5G56850	down	0.917
AT5G56860	down	0.917
AT5G56520	down	0.915
AT5G55840	down	0.915
AT5G55710	down	0.917
AT5G55630	down	0.91
AT5G55620	down	0.917
AT5G55960	down	0.912
AT5G56040	down	0.917
AT5G56100	down	0.917
AT5G55540	down	0.917
AT5G55730	down	0.909
AT5G55740	down	0.917
AT5G55210	down	0.917
AT5G55220	down	0.917
AT5G55230	down	0.917
AT5G55160	down	0.915
AT5G54770	down	0.916
AT5G54980	down	0.916
AT5G54250	down	0.917
AT5G54600	down	0.916
AT5G54630	down	0.917
AT5G54380	down	0.909
AT5G54290	down	0.917
AT5G53880	down	0.915
AT5G53940	down	0.917
AT5G54190	down	0.911
AT5G53490	down	0.917
AT5G53850	down	0.903
AT5G53860	down	0.917
AT5G53900	down	0.917
AT5G53580	down	0.917
AT5G53350	down	0.912
AT5G53500	down	0.914
AT5G52920	down	0.902
AT5G52960	down	0.917
AT5G52970	down	0.917
AT5G53020	down	0.917
AT5G53170	down	0.915
AT5G52780	down	0.917
AT5G52420	down	0.909
AT5G52310	down	0.912
AT5G52440	down	0.917
AT5G52280	down	0.917
AT5G52190	down	0.915
AT5G51950	down	0.914
AT5G51720	down	0.917
AT5G51820	down	0.917
AT5G52030	down	0.917
AT5G51970	down	0.912
AT5G52110	down	0.917
AT5G52100	down	0.917
AT5G51545	down	0.917
AT5G51550	down	0.909
AT5G51560	down	0.917
AT5G51750	down	0.915
AT5G51110	down	0.917
AT5G51350	down	0.905
AT5G51020	down	0.917
AT5G50915	down	0.917
AT5G50720	down	0.914
AT5G50800	down	0.916
AT5G50920	down	0.906
AT5G51010	down	0.917
AT5G50420	down	0.91
AT5G50740	down	0.917
AT5G50740	down	0.911
AT5G50000	down	0.916
AT5G50180	down	0.916
AT5G50280	down	0.917
AT5G50250	down	0.917
AT5G50170	down	0.914
AT5G49980	down	0.916
AT5G49970	down	0.917
AT5G49820	down	0.909
AT5G49960	down	0.911
AT5G49160	down	0.903
AT5G49555	down	0.917
AT5G48790	down	0.917
AT5G49030	down	0.917
AT5G48910	down	0.915
AT5G49100	down	0.915
AT5G48460	down	0.917
AT5G48730	down	0.914
AT5G48900	down	0.916
AT5G48490	down	0.908
AT5G48300	down	0.905
AT5G48220	down	0.917
AT5G47780	down	0.917
AT5G47840	down	0.917
AT5G47630	down	0.911
AT5G47610	down	0.915
AT5G47570	down	0.901
AT5G47640	down	0.915
AT5G47650	down	0.909
AT5G47710	down	0.901
AT5G47820	down	0.915
AT5G47900	down	0.91
AT5G47760	down	0.915
AT5G47380	down	0.911
AT5G47190	down	0.917
AT5G47330	down	0.917
AT5G47020	down	0.912
AT5G47040	down	0.909
AT5G47110	down	0.917
AT5G46690	down	0.917
AT5G46570	down	0.912
AT5G46580	down	0.901
AT5G46110	down	0.916
AT5G46390	down	0.917
AT5G46420	down	0.917
AT5G45800	down	0.912
AT5G45820	down	0.917
AT5G45760	down	0.915
AT5G45930	down	0.917
AT5G45950	down	0.917
AT5G45940	down	0.917
AT5G45610	down	0.917
AT5G45650	down	0.917
AT5G45680	down	0.917
AT5G45040	down	0.917
AT5G45020	down	0.908
AT5G45170	down	0.917
AT5G44520	down	0.917
AT5G44660	down	0.907
AT5G44650	down	0.915
AT5G44680	down	0.914
AT5G44190	down	0.908
AT5G44200	down	0.912
AT5G44130	down	0.914
AT5G44410	down	0.917
AT5G44530	down	0.917
AT5G43920	down	0.915
AT5G44010	down	0.915
AT5G44020	down	0.917
AT5G44000	down	0.917
AT5G43745	down	0.911
AT5G43700	down	0.917
AT5G43810	down	0.91
AT5G43870	down	0.917
AT5G43750	down	0.917
AT5G43850	down	0.912
AT5G43150	down	0.915
AT5G43270	down	0.914
AT5G43310	down	0.902
AT5G42765	down	0.915
AT5G42750	down	0.917
AT5G42480	down	0.915
AT5G42240	down	0.916
AT5G42390	down	0.903
AT5G42070	down	0.917
AT5G42030	down	0.917
AT5G42100	down	0.917
AT5G42270	down	0.916
AT5G42310	down	0.915
AT5G41790	down	0.915
AT5G41900	down	0.91
AT5G41920	down	0.908
AT5G41760	down	0.911
AT5G41960	down	0.903
AT5G41050	down	0.917
AT5G41210	down	0.914
AT5G41340	down	0.911
AT5G41460	down	0.901
AT5G41410	down	0.906
AT5G40950	down	0.917
AT5G40610	down	0.915
AT5G40150	down	0.917
AT5G40160	down	0.916
AT5G40380	down	0.903
AT5G39830	down	0.903
AT5G39210	down	0.917
AT5G38980	down	0.917
AT5G38510	down	0.917
AT5G38660	down	0.915
AT5G38520	down	0.917
AT5G38150	down	0.917
AT5G38290	down	0.917
AT5G38360	down	0.913
AT5G37670	down	0.91
AT5G37680	down	0.91
AT5G37360	down	0.916
AT5G37300	down	0.902
AT5G37500	down	0.906
AT5G37020	down	0.912
AT5G35840	down	0.91
AT5G35970	down	0.916
AT5G36160	down	0.91
AT5G36170	down	0.917
AT5G35750	down	0.917
AT5G35790	down	0.917
AT5G35630	down	0.915
AT5G35740	down	0.905
AT5G35480	down	0.917
AT5G35490	down	0.917
AT5G24490	down	0.915
AT5G24570	down	0.916
AT5G24660	down	0.917
AT5G24150	down	0.912
AT5G24165	down	0.917
AT5G24300	down	0.917
AT5G23750	down	0.909
AT5G23870	down	0.915
AT5G23920	down	0.915
AT5G23310	down	0.907
AT5G23570	down	0.916
AT5G23210	down	0.917
AT5G22830	down	0.917
AT5G23120	down	0.917
AT5G23060	down	0.917
AT5G22620	down	0.917
AT5G22640	down	0.917
AT5G19150	down	0.917
AT5G22340	down	0.917
AT5G19210	down	0.915
AT5G18850	down	0.917
AT5G18460	down	0.91
AT5G18570	down	0.917
AT5G18680	down	0.915
AT5G18660	down	0.917
AT5G18100	down	0.917
AT5G18140	down	0.903
AT5G18390	down	0.908
AT5G18410	down	0.905
AT5G18430	down	0.904
AT5G17790	down	0.903
AT5G17660	down	0.917
AT5G17870	down	0.917
AT5G17710	down	0.915
AT5G17170	down	0.917
AT5G17310	down	0.912
AT5G17670	down	0.917
AT5G17230	down	0.911
AT5G15230	down	0.917
AT5G16390	down	0.917
AT5G16310	down	0.915
AT5G16540	down	0.917
AT5G16400	down	0.915
AT5G15390	down	0.915
AT5G14660	down	0.917
AT5G14570	down	0.914
AT5G15160	down	0.917
AT5G15210	down	0.915
AT5G15310	down	0.917
AT5G14260	down	0.915
AT5G14450	down	0.917
AT5G14460	down	0.915
AT5G14410	down	0.917
AT5G14320	down	0.917
AT5G14100	down	0.91
AT5G13980	down	0.917
AT5G13870	down	0.913
AT5G14210	down	0.917
AT5G13460	down	0.917
AT5G13630	down	0.917
AT5G13690	down	0.917
AT5G13720	down	0.909
AT5G13730	down	0.917
AT5G13650	down	0.915
AT5G13770	down	0.916
AT5G13400	down	0.914
AT5G13410	down	0.916
AT5G12900	down	0.915
AT5G13000	down	0.916
AT5G12110	down	0.913
AT5G12150	down	0.917
AT5G12250	down	0.917
AT5G11690	down	0.917
AT5G11720	down	0.915
AT5G11420	down	0.917
AT5G11450	down	0.915
AT5G11550	down	0.917
AT5G11610	down	0.903
AT5G11580	down	0.912
AT5G11480	down	0.917
AT5G11160	down	0.917
AT5G10480	down	0.911
AT5G10460	down	0.904
AT5G10430	down	0.901
AT5G10540	down	0.908
AT5G10560	down	0.914
AT5G10620	down	0.917
AT5G10250	down	0.903
AT5G09770	down	0.914
AT5G09650	down	0.917
AT5G09660	down	0.917
AT5G09820	down	0.915
AT5G09870	down	0.914
AT5G09995	down	0.912
AT5G08260	down	0.908
AT5G08650	down	0.917
AT5G08540	down	0.915
AT5G07860	down	0.917
AT5G07900	down	0.905
AT5G08050	down	0.917
AT5G08000	down	0.917
AT5G07580	down	0.901
AT5G07240	down	0.917
AT5G06700	down	0.901
AT5G06690	down	0.917
AT5G07020	down	0.917
AT5G06530	down	0.917
AT5G06790	down	0.915
AT5G06265	down	0.915
AT5G06340	down	0.904
AT5G06130	down	0.915
AT5G06440	down	0.912
AT5G06480	down	0.917
AT5G06290	down	0.915
AT5G06280	down	0.917
AT5G05740	down	0.917
AT5G05800	down	0.903
AT5G05890	down	0.917
AT5G05690	down	0.917
AT5G06050	down	0.915
AT5G06060	down	0.917
AT5G05550	down	0.91
AT5G04900	down	0.917
AT5G05200	down	0.914
AT5G04810	down	0.917
AT5G04060	down	0.914
AT5G03940	down	0.917
AT5G03910	down	0.913
AT5G04440	down	0.916
AT5G03650	down	0.917
AT5G03555	down	0.914
AT5G03120	down	0.917
AT5G03180	down	0.915
AT5G03420	down	0.917
AT5G03190	down	0.915
AT5G02790	down	0.915
AT5G02890	down	0.91
AT5G02810	down	0.916
AT5G03050	down	0.914
AT5G02830	down	0.917
AT5G02860	down	0.915
AT5G02710	down	0.915
AT5G02230	down	0.917
AT5G02120	down	0.917
AT5G02160	down	0.909
AT5G02250	down	0.915
AT5G01790	down	0.908
AT5G01880	down	0.91
AT5G01920	down	0.917
AT5G01590	down	0.914
AT5G01520	down	0.917
AT5G01470	down	0.916
AT5G01510	down	0.906
AT5G01650	down	0.913
AT5G01600	down	0.914
AT5G01260	down	0.917
AT3G63410	down	0.917
AT3G63510	down	0.909
AT3G63490	down	0.917
AT5G01020	down	0.917
AT5G01240	down	0.917
AT5G01090	down	0.917
AT5G01015	down	0.917
AT5G01220	down	0.917
AT3G63520	down	0.917
AT3G63120	down	0.917
AT3G63170	down	0.915
AT3G63160	down	0.917
AT3G63140	down	0.912
AT3G63210	down	0.917
AT3G63190	down	0.917
AT3G62630	down	0.917
AT3G62650	down	0.915
AT3G62910	down	0.916
AT3G62970	down	0.917
AT3G62980	down	0.908
AT3G62410	down	0.917
AT3G62550	down	0.917
AT3G62620	down	0.908
AT3G62660	down	0.912
AT3G62700	down	0.917
AT3G61870	down	0.917
AT3G62300	down	0.917
AT3G62110	down	0.911
AT3G61780	down	0.917
AT3G61820	down	0.905
AT3G62030	down	0.91
AT3G61260	down	0.914
AT3G61220	down	0.903
AT3G61080	down	0.917
AT3G60530	down	0.917
AT3G60810	down	0.915
AT3G60910	down	0.914
AT2G45470	down	0.917
AT3G60750	down	0.915
AT3G60290	down	0.916
AT3G60320	down	0.917
AT3G60370	down	0.917
AT3G60380	down	0.917
AT3G60440	down	0.914
AT3G60510	down	0.911
AT3G60210	down	0.917
AT3G59490	down	0.915
AT3G59110	down	0.917
AT3G59220	down	0.917
AT3G59400	down	0.913
AT3G59420	down	0.916
AT3G58975	down	0.903
AT3G58690	down	0.915
AT3G58830	down	0.905
AT3G58140	down	0.917
AT3G58120	down	0.907
AT3G57930	down	0.917
AT3G57780	down	0.901
AT3G57080	down	0.911
AT3G56940	down	0.915
AT3G57040	down	0.917
AT3G57050	down	0.917
AT3G57180	down	0.912
AT3G57190	down	0.906
AT3G57320	down	0.901
AT3G57030	down	0.917
AT3G56630	down	0.915
AT3G56650	down	0.915
AT3G56080	down	0.917
AT3G56370	down	0.911
AT3G56290	down	0.907
AT3G56130	down	0.914
AT3G56040	down	0.917
AT3G56010	down	0.917
AT3G55760	down	0.914
AT3G55630	down	0.917
AT3G55800	down	0.917
AT3G55330	down	0.917
AT3G55580	down	0.911
AT3G55250	down	0.917
AT3G54890	down	0.902
AT3G54900	down	0.917
AT3G55040	down	0.917
AT3G55080	down	0.915
AT3G54790	down	0.917
AT3G54720	down	0.917
AT3G54660	down	0.917
AT3G54920	down	0.915
AT3G54500	down	0.905
AT3G54290	down	0.915
AT3G54210	down	0.913
AT3G54050	down	0.917
AT3G53800	down	0.909
AT3G53900	down	0.906
AT3G53990	down	0.917
AT3G53920	down	0.915
AT3G53700	down	0.917
AT3G53470	down	0.916
AT3G53460	down	0.912
AT3G53420	down	0.917
AT3G53130	down	0.915
AT3G53190	down	0.917
AT3G53310	down	0.915
AT3G52960	down	0.909
AT3G52940	down	0.914
AT3G52840	down	0.917
AT3G52750	down	0.917
AT3G52740	down	0.917
AT3G52920	down	0.917
AT3G52150	down	0.917
AT3G51950	down	0.917
AT3G52155	down	0.915
AT3G51520	down	0.914
AT3G51420	down	0.917
AT3G51510	down	0.917
AT3G51140	down	0.915
AT3G50820	down	0.917
AT3G50790	down	0.917
AT3G51150	down	0.913
AT3G50530	down	0.917
AT3G50440	down	0.917
AT3G50640	down	0.901
AT3G50630	down	0.909
AT3G50685	down	0.917
AT3G50780	down	0.917
AT3G50270	down	0.911
AT3G50240	down	0.915
AT3G49930	down	0.915
AT3G50120	down	0.901
AT3G49220	down	0.917
AT3G49670	down	0.917
AT3G49470	down	0.917
AT3G49260	down	0.916
AT3G49360	down	0.914
AT3G49140	down	0.917
AT3G48720	down	0.917
AT3G48730	down	0.915
AT3G48610	down	0.911
AT3G48190	down	0.917
AT3G48200	down	0.917
AT3G48500	down	0.902
AT3G48460	down	0.916
AT3G48420	down	0.917
AT3G47860	down	0.917
AT3G48110	down	0.915
AT3G47650	down	0.917
AT3G47450	down	0.906
AT3G47430	down	0.917
AT3G47295	down	0.915
AT3G47500	down	0.915
AT3G47560	down	0.917
AT3G46780	down	0.915
AT3G47070	down	0.917
AT3G47160	down	0.905
AT3G46970	down	0.916
AT3G46540	down	0.903
AT3G46630	down	0.914
AT3G46100	down	0.914
AT3G46370	down	0.915
AT3G46130	down	0.916
AT3G45780	down	0.917
AT3G45850	down	0.915
AT3G45970	down	0.915
AT3G45430	down	0.913
AT3G45600	down	0.907
AT3G45050	down	0.917
AT3G45010	down	0.913
AT3G44990	down	0.917
AT3G45230	down	0.915
AT3G44735	down	0.916
AT3G44620	down	0.914
AT3G44200	down	0.909
AT3G44380	down	0.915
AT3G44020	down	0.917
AT3G43670	down	0.915
AT3G43790	down	0.909
AT3G43720	down	0.913
AT3G43800	down	0.915
AT3G43540	down	0.917
AT4G39710	down	0.917
AT4G39770	down	0.917
AT4G39800	down	0.917
AT4G39970	down	0.917
AT4G39460	down	0.909
AT4G39730	down	0.906
AT4G39350	down	0.916
AT4G39400	down	0.917
AT4G39620	down	0.917
AT4G39510	down	0.916
AT4G39040	down	0.917
AT4G38970	down	0.917
AT4G39330	down	0.915
AT4G38670	down	0.907
AT4G38690	down	0.917
AT4G38580	down	0.913
AT4G38860	down	0.917
AT4G38850	down	0.917
AT4G38770	down	0.915
AT4G38840	down	0.917
AT4G38430	down	0.917
AT4G38225	down	0.917
AT4G38350	down	0.905
AT4G38370	down	0.909
AT4G38460	down	0.911
AT4G38400	down	0.908
AT4G38490	down	0.917
AT4G38090	down	0.91
AT4G38020	down	0.917
AT4G38050	down	0.915
AT4G38160	down	0.917
AT4G37800	down	0.917
AT4G37560	down	0.912
AT4G37300	down	0.912
AT4G37470	down	0.917
AT4G36250	down	0.915
AT4G36360	down	0.916
AT4G37380	down	0.917
AT4G37510	down	0.917
AT4G37330	down	0.917
AT4G35920	down	0.917
AT4G35950	down	0.917
AT4G35450	down	0.915
AT4G35440	down	0.917
AT4G35760	down	0.917
AT4G35320	down	0.91
AT4G35290	down	0.908
AT4G35090	down	0.902
AT4G35300	down	0.917
AT4G35420	down	0.901
AT4G35250	down	0.917
AT4G34620	down	0.917
AT4G34830	down	0.901
AT4G34950	down	0.916
AT4G34980	down	0.917
AT4G35000	down	0.903
AT4G34350	down	0.917
AT4G34480	down	0.902
AT4G34610	down	0.912
AT4G34680	down	0.906
AT4G34730	down	0.917
AT4G34650	down	0.914
AT4G34760	down	0.914
AT4G34000	down	0.905
AT4G34190	down	0.917
AT4G34220	down	0.917
AT4G34030	down	0.916
AT4G34090	down	0.917
AT4G34260	down	0.917
AT4G33750	down	0.914
AT4G33580	down	0.912
AT4G33660	down	0.912
AT4G33670	down	0.917
AT4G33630	down	0.914
AT4G33960	down	0.915
AT4G33460	down	0.911
AT4G33480	down	0.916
AT4G33490	down	0.917
AT4G33500	down	0.917
AT4G33470	down	0.917
AT4G33220	down	0.917
AT4G33010	down	0.917
AT4G32590	down	0.909
AT4G32770	down	0.917
AT4G32970	down	0.914
AT4G32980	down	0.917
AT4G33000	down	0.917
AT4G32260	down	0.916
AT4G32340	down	0.917
AT4G32330	down	0.917
AT4G32410	down	0.917
AT4G32570	down	0.917
AT4G32320	down	0.916
AT4G31850	down	0.917
AT4G31290	down	0.917
AT4G31530	down	0.917
AT4G31560	down	0.912
AT4G31310	down	0.917
AT4G30950	down	0.917
AT4G30993	down	0.917
AT4G31030	down	0.915
AT4G31060	down	0.917
AT4G30610	down	0.916
AT4G30400	down	0.911
AT4G30660	down	0.906
AT4G30720	down	0.917
AT4G30825	down	0.917
AT4G30690	down	0.916
AT4G30310	down	0.904
AT4G30580	down	0.917
AT4G30440	down	0.903
AT4G30620	down	0.917
AT4G30020	down	0.915
AT4G30000	down	0.911
AT4G29750	down	0.911
AT4G29590	down	0.917
AT4G29720	down	0.913
AT4G29890	down	0.915
AT4G29910	down	0.911
AT4G29220	down	0.912
AT4G29140	down	0.909
AT4G28780	down	0.917
AT4G28760	down	0.916
AT4G28706	down	0.908
AT4G29020	down	0.901
AT4G29060	down	0.917
AT4G28740	down	0.913
AT4G28660	down	0.915
AT4G28190	down	0.903
AT4G28030	down	0.914
AT4G28025	down	0.917
AT4G27800	down	0.915
AT4G27820	down	0.917
AT4G28080	down	0.917
AT4G28050	down	0.912
AT4G27600	down	0.912
AT4G27700	down	0.915
AT4G27440	down	0.917
AT4G27430	down	0.917
AT4G27720	down	0.906
AT4G27180	down	0.915
AT4G27230	down	0.912
AT4G26900	down	0.914
AT4G27030	down	0.917
AT4G26790	down	0.912
AT4G26760	down	0.917
AT4G26860	down	0.917
AT4G26700	down	0.917
AT4G26520	down	0.917
AT4G26530	down	0.917
AT4G26555	down	0.917
AT4G26630	down	0.907
AT4G26620	down	0.917
AT4G26370	down	0.915
AT4G26150	down	0.909
AT4G25780	down	0.917
AT4G25960	down	0.917
AT4G25910	down	0.917
AT4G25830	down	0.915
AT4G25480	down	0.912
AT4G25450	down	0.917
AT4G24960	down	0.903
AT4G25050	down	0.917
AT4G25080	down	0.917
AT4G24750	down	0.917
AT4G24780	down	0.91
AT4G24760	down	0.917
AT4G24510	down	0.915
AT4G24670	down	0.917
AT4G24770	down	0.917
AT4G24540	down	0.904
AT4G24810	down	0.917
AT4G24620	down	0.915
AT4G24700	down	0.917
AT4G23880	down	0.915
AT4G23940	down	0.917
AT4G23890	down	0.916
AT4G23870	down	0.906
AT4G24090	down	0.917
AT4G23740	down	0.917
AT4G23820	down	0.917
AT4G23670	down	0.917
AT4G23400	down	0.915
AT4G22756	down	0.912
AT4G22890	down	0.917
AT4G22830	down	0.91
AT4G22200	down	0.917
AT4G22560	down	0.917
AT4G22620	down	0.901
AT4G22570	down	0.917
AT4G22730	down	0.914
AT4G22010	down	0.917
AT4G21750	down	0.909
AT4G21280	down	0.912
AT4G21190	down	0.916
AT4G20840	down	0.917
AT4G20930	down	0.901
AT4G20870	down	0.916
AT4G21210	down	0.914
AT4G20150	down	0.901
AT4G20430	down	0.915
AT4G20360	down	0.917
AT4G20740	down	0.908
AT4G20760	down	0.917
AT4G20260	down	0.912
AT4G20130	down	0.913
AT4G20030	down	0.901
AT4G19985	down	0.916
AT4G20170	down	0.914
AT4G19710	down	0.914
AT4G19830	down	0.913
AT4G19530	down	0.917
AT4G19120	down	0.915
AT4G19170	down	0.908
AT4G19100	down	0.917
AT4G18480	down	0.917
AT4G18593	down	0.915
AT4G18740	down	0.91
AT4G18810	down	0.915
AT4G18520	down	0.915
AT4G18570	down	0.917
AT4G18240	down	0.916
AT4G18270	down	0.917
AT4G18280	down	0.91
AT4G18370	down	0.917
AT4G18460	down	0.916
AT4G13640	down	0.908
AT4G13800	down	0.917
AT4G13720	down	0.915
AT4G13770	down	0.91
AT4G17970	down	0.913
AT4G18030	down	0.917
AT4G18060	down	0.917
AT4G13670	down	0.917
AT4G13730	down	0.902
AT4G13840	down	0.915
AT4G12980	down	0.917
AT4G13140	down	0.917
AT4G13220	down	0.908
AT4G13200	down	0.917
AT4G13360	down	0.915
AT4G12830	down	0.917
AT4G12730	down	0.917
AT4G12880	down	0.914
AT4G12970	down	0.917
AT4G13100	down	0.913
AT4G12390	down	0.917
AT4G12420	down	0.914
AT4G11960	down	0.914
AT4G11980	down	0.917
AT4G11640	down	0.914
AT4G11175	down	0.917
AT4G11100	down	0.917
AT4G11410	down	0.911
AT4G10770	down	0.917
AT4G10890	down	0.903
AT4G10920	down	0.901
AT4G10470	down	0.903
AT4G09760	down	0.916
AT4G09970	down	0.915
AT4G10120	down	0.916
AT4G09900	down	0.917
AT4G09900	down	0.917
AT4G09890	down	0.917
AT4G09550	down	0.917
AT4G09650	down	0.917
AT4G09670	down	0.913
AT4G09810	down	0.916
AT4G09020	down	0.917
AT4G09010	down	0.917
AT4G09350	down	0.916
AT4G08685	down	0.915
AT4G08310	down	0.908
AT4G07400	down	0.903
AT4G05330	down	0.908
AT4G05180	down	0.901
AT4G05090	down	0.917
AT4G05040	down	0.912
AT4G04890	down	0.915
AT4G04630	down	0.902
AT4G04640	down	0.916
AT4G04880	down	0.914
AT4G04830	down	0.917
AT4G04770	down	0.917
AT4G04350	down	0.916
AT4G04330	down	0.917
AT4G04340	down	0.917
AT4G04040	down	0.916
AT4G03520	down	0.903
AT4G03200	down	0.913
AT4G03210	down	0.915
AT4G03280	down	0.908
AT4G03150	down	0.917
AT4G03070	down	0.917
AT4G02530	down	0.917
AT4G02790	down	0.912
AT4G02920	down	0.917
AT4G02510	down	0.915
AT4G02610	down	0.917
AT4G02630	down	0.917
AT4G02680	down	0.911
AT4G02130	down	0.917
AT4G02020	down	0.917
AT4G01690	down	0.916
AT4G01800	down	0.917
AT4G01900	down	0.907
AT4G01050	down	0.917
AT4G01460	down	0.914
AT4G01510	down	0.917
AT4G01040	down	0.911
AT4G01130	down	0.917
AT4G01310	down	0.917
AT4G00750	down	0.915
AT4G00950	down	0.917
AT4G00895	down	0.915
AT4G00755	down	0.912
AT4G00400	down	0.915
AT4G00490	down	0.917
AT4G00520	down	0.909
AT4G00560	down	0.908
AT4G00370	down	0.914
AT4G00400	down	0.914
AT4G00050	down	0.91
AT4G00150	down	0.917
AT4G00180	down	0.917
AT4G00030	down	0.912
AT1G32070	down	0.917
AT1G32080	down	0.917
AT1G32060	down	0.917
AT1G16730	down	0.906
AT1G16720	down	0.916
AT1G18620	down	0.917
AT1G18650	down	0.917
AT1G19920	down	0.915
AT2G33310	down	0.917
AT2G33250	down	0.917
AT2G33255	down	0.917
AT4G10280	down	0.903
AT4G10300	down	0.906
AT2G33330	down	0.913
AT2G33570	down	0.917
AT2G40610	down	0.915
AT2G40490	down	0.914
AT2G40540	down	0.917
AT2G33360	down	0.901
AT2G33500	down	0.915
AT2G33450	down	0.915
AT1G67050	down	0.916
AT1G67080	down	0.915
AT2G30280	down	0.906
AT1G20330	down	0.912
AT1G17840	down	0.917
AT1G17850	down	0.916
AT1G17970	down	0.917
AT1G66980	down	0.915
AT1G12730	down	0.917
AT1G22370	down	0.917
AT1G22060	down	0.914
AT1G22160	down	0.917
AT1G33970	down	0.903
AT1G34000	down	0.916
AT1G29790	down	0.917
AT1G34065	down	0.907
AT1G19150	down	0.917
AT1G58290	down	0.917
AT1G07250	down	0.917
AT1G07110	down	0.917
AT1G07010	down	0.917
AT1G06960	down	0.902
AT1G07180	down	0.917
AT1G18060	down	0.917
AT1G20810	down	0.917
AT1G13650	down	0.917
AT1G16850	down	0.907
AT1G16880	down	0.917
AT1G18170	down	0.917
AT1G48750	down	0.901
AT1G55130	down	0.906
AT3G08510	down	0.915
AT1G50900	down	0.917
AT1G56230	down	0.917
AT3G12610	down	0.917
AT3G12520	down	0.914
AT3G12210	down	0.91
AT3G12080	down	0.91
AT3G12110	down	0.917
AT1G69523	down	0.915
AT1G30360	down	0.909
AT1G72030	down	0.917
AT1G66840	down	0.915
AT1G66820	down	0.915
AT3G06150	down	0.917
AT1G66670	down	0.916
AT3G06160	down	0.911
AT1G33490	down	0.911
AT3G11090	down	0.912
AT3G10970	down	0.917
AT3G10940	down	0.917
AT3G11110	down	0.915
AT1G75280	down	0.917
AT1G75190	down	0.913
AT1G36180	down	0.915
AT1G32550	down	0.917
AT1G33400	down	0.906
AT1G31420	down	0.917
AT1G31410	down	0.901
AT1G75210	down	0.912
AT1G33265	down	0.912
AT1G66130	down	0.917
AT1G66150	down	0.914
AT1G66200	down	0.903
AT1G33290	down	0.915
AT1G42550	down	0.917
AT3G28760	down	0.917
AT3G30180	down	0.917
AT3G28270	down	0.913
AT3G32930	down	0.917
AT3G29280	down	0.906
AT3G18850	down	0.916
AT3G18870	down	0.91
AT3G18890	down	0.915
AT3G52180	down	0.917
AT3G52380	down	0.915
AT3G52230	down	0.914
AT3G20680	down	0.916
AT3G30300	down	0.917
AT2G34090	down	0.908
AT3G25660	down	0.917
AT3G29375	down	0.915
AT3G29320	down	0.917
AT3G27160	down	0.911
AT3G25690	down	0.915
AT3G25670	down	0.914
AT3G13690	down	0.915
AT3G13740	down	0.917
AT3G22150	down	0.917
AT3G22210	down	0.917
AT3G20930	down	0.917
AT3G21360	down	0.917
AT3G22960	down	0.915
AT3G15190	down	0.917
AT3G15110	down	0.917
AT3G23840	down	0.905
AT3G23820	down	0.908
AT3G26300	down	0.917
AT3G26310	down	0.911
AT3G26450	down	0.915
AT3G19000	down	0.915
AT3G21870	down	0.909
AT3G23880	down	0.917
AT3G13510	down	0.915
AT3G13560	down	0.91
AT3G13490	down	0.917
AT3G21055	down	0.905
AT3G13470	down	0.91
AT3G14110	down	0.917
AT3G14210	down	0.917
AT3G19170	down	0.917
AT3G19720	down	0.917
AT3G14220	down	0.917
AT3G20070	down	0.915
AT3G20230	down	0.917
AT3G28860	down	0.917
AT3G24430	down	0.917
AT3G23760	down	0.917
AT3G23700	down	0.917
AT3G13180	down	0.915
AT3G13120	down	0.917
AT3G23790	down	0.914
AT3G23805	down	0.917
AT3G14930	down	0.91
AT3G27925	down	0.917
AT3G27820	down	0.908
AT3G15095	down	0.917
AT3G24190	down	0.912
AT3G14980	down	0.912
AT3G28130	down	0.917
AT3G15570	down	0.917
AT3G28040	down	0.917
AT3G28050	down	0.915
AT3G28080	down	0.917
AT3G26570	down	0.917
AT3G26520	down	0.917
AT2G43280	down	0.914
AT1G75580	down	0.91
AT1G29440	down	0.915
AT1G55360	down	0.916
AT1G69040	down	0.914
AT3G01210	down	0.917
AT3G03040	down	0.907
AT3G10840	down	0.917
AT3G13000	down	0.914
AT2G33990	down	0.911
AT3G26580	down	0.913
AT3G25740	down	0.915
AT3G25805	down	0.917
AT3G16850	down	0.917
AT3G20300	down	0.917
AT3G12780	down	0.917
AT3G12685	down	0.917
AT3G18390	down	0.917
AT3G18490	down	0.917
AT3G18500	down	0.913
AT3G18420	down	0.906
AT3G29230	down	0.912
AT3G18800	down	0.91
AT3G18680	down	0.903
AT3G23070	down	0.917
AT3G23080	down	0.909
AT3G29185	down	0.917
AT3G26950	down	0.915
AT3G27020	down	0.901
AT3G27050	down	0.917
AT3G15900	down	0.917
AT3G26650	down	0.917
AT3G26630	down	0.902
AT3G26710	down	0.911
AT3G13030	down	0.916
AT3G13040	down	0.917
AT3G12930	down	0.901
AT3G17160	down	0.906
AT3G17170	down	0.915
AT3G16950	down	0.912
AT3G28460	down	0.911
AT3G25410	down	0.909
AT3G25480	down	0.915
AT3G25530	down	0.917
AT3G25500	down	0.917
AT3G17040	down	0.917
AT3G19810	down	0.917
AT3G19820	down	0.917
AT3G21790	down	0.914
AT3G21760	down	0.914
AT3G19850	down	0.917
AT3G19900	down	0.917
AT3G19800	down	0.907
AT3G20820	down	0.917
AT3G20790	down	0.917
AT3G27540	down	0.91
AT3G19400	down	0.913
AT3G19340	down	0.906
AT3G19480	down	0.917
AT3G19515	down	0.903
AT3G21250	down	0.917
AT3G21260	down	0.916
AT3G21200	down	0.913
AT3G16290	down	0.917
AT3G16260	down	0.917
AT3G16240	down	0.907
AT3G16250	down	0.917
AT3G25920	down	0.917
AT3G26085	down	0.903
AT3G25860	down	0.917
AT3G26060	down	0.917
AT3G14690	down	0.916
AT3G23640	down	0.914
AT3G14660	down	0.915
AT3G24590	down	0.917
AT3G18110	down	0.917
AT3G18080	down	0.917
AT3G18050	down	0.917
AT3G17930	down	0.917
AT3G21670	down	0.917
AT3G21580	down	0.917
AT3G27690	down	0.917
AT3G15850	down	0.917
AT3G15720	down	0.917
AT3G26900	down	0.917
AT3G23310	down	0.903
AT3G23325	down	0.906
AT3G23410	down	0.91
AT3G23340	down	0.917
AT3G22780	down	0.917
AT3G16180	down	0.917
AT3G16000	down	0.917
AT3G14330	down	0.914
AT3G14240	down	0.917
AT3G14310	down	0.908
AT3G15520	down	0.901
AT3G15480	down	0.917
AT3G15380	down	0.911
AT3G17640	down	0.916
AT3G17210	down	0.915
AT3G16750	down	0.903
AT3G16570	down	0.917
AT3G17330	down	0.906
AT3G02660	down	0.915
AT3G02630	down	0.916
AT3G02450	down	0.915
AT3G02690	down	0.917
AT3G06510	down	0.905
AT3G06570	down	0.91
AT3G06770	down	0.917
AT3G06740	down	0.917
AT3G06750	down	0.908
AT3G06950	down	0.907
AT3G07010	down	0.917
AT3G06980	down	0.917
AT3G04260	down	0.917
AT3G04340	down	0.917
AT3G04310	down	0.903
AT3G02730	down	0.917
AT3G02830	down	0.915
AT3G02720	down	0.916
AT3G08030	down	0.916
AT3G08010	down	0.917
AT3G02900	down	0.916
AT3G08740	down	0.916
AT3G08600	down	0.917
AT3G08680	down	0.901
AT3G07940	down	0.912
AT3G09650	down	0.917
AT3G09580	down	0.917
AT3G09540	down	0.905
AT3G05880	down	0.917
AT3G05900	down	0.917
AT3G05750	down	0.901
AT3G05800	down	0.917
AT3G05910	down	0.917
AT3G05890	down	0.912
AT3G11945	down	0.908
AT3G10850	down	0.917
AT3G11750	down	0.907
AT3G04550	down	0.912
AT3G04760	down	0.916
AT3G04020	down	0.901
AT3G07200	down	0.916
AT3G02110	down	0.915
AT3G02050	down	0.917
AT3G03180	down	0.915
AT3G05640	down	0.906
AT3G06483	down	0.917
AT3G10630	down	0.903
AT3G10525	down	0.915
AT3G10520	down	0.915
[truncated: 883 more rows]

## Sheet: SAM
Gene	Direction	Score(d)	Numerator(r)	Denominator(s+s0)	FC	Q-val%
AT2G26560	up	6.04266	1.70551	0.282244	3.26143	0.206032
AT2G26530	up	4.36162	1.15997	0.26595	2.23453	0.784121
AT2G26590	up	2.43867	0.171874	0.0704784	1.12652	5.36127
AT2G23320	up	5.93813	1.78316	0.30029	3.4418	0.35269
AT2G39770	up	3.26232	0.559126	0.171389	1.47338	2.67321
AT2G23330	up	3.25287	0.648915	0.19949	1.56799	2.67321
AT2G39830	up	2.49252	0.392126	0.157321	1.31233	5.36127
AT2G45290	up	8.62699	2.61479	0.303094	6.12533	0
AT2G40940	up	8.1698	0.814688	0.0997194	1.75892	0
AT2G40890	up	4.00105	0.965959	0.241426	1.95336	1.07542
AT2G45210	up	4.78837	1.17286	0.24494	2.25459	0.616195
AT2G45220	up	9.26601	3.60891	0.389479	12.2009	0
AT2G47550	up	4.07499	2.74481	0.673574	6.703	1.07542
AT5G12480	up	3.4426	0.655717	0.190471	1.5754	2.09022
AT5G12420	up	3.5489	1.32142	0.372346	2.49912	2.09022
AT1G67810	up	4.1882	1.82352	0.435393	3.53943	0.784121
AT1G67800	up	2.62113	0.853545	0.325639	1.80694	5.36127
AT1G67850	up	3.7749	0.862663	0.228526	1.81839	1.58551
AT5G12340	up	4.99659	2.62508	0.525375	6.16918	0.616195
AT4G25550	up	2.73525	0.250368	0.0915336	1.18951	4.23816
AT1G44350	up	8.52399	1.30201	0.152746	2.46572	0
AT4G17230	up	3.45993	0.713521	0.206224	1.6398	2.09022
AT4G16760	up	2.69811	0.547931	0.20308	1.46199	4.23816
AT4G17615	up	4.24458	1.45817	0.343538	2.74761	0.784121
AT4G17500	up	7.45064	1.8686	0.250797	3.65178	0
AT4G17070	up	2.81965	0.620929	0.220215	1.53787	4.23816
AT4G14950	up	2.80137	0.467957	0.167046	1.38315	4.23816
AT4G17270	up	2.49119	0.450353	0.180778	1.36637	5.36127
AT4G15470	up	2.58976	0.301175	0.116294	1.23215	5.36127
AT4G15093	up	3.33787	0.347506	0.10411	1.27236	2.67321
AT4G16350	up	7.14756	1.9687	0.275437	3.91416	0.0786698
AT4G17486	up	3.10311	0.521756	0.16814	1.4357	2.67321
AT4G15140	up	3.17314	0.60345	0.190175	1.51935	2.67321
AT4G15610	up	4.96417	0.863453	0.173937	1.81939	0.616195
AT4G16500	up	3.82371	0.501055	0.131039	1.41525	1.58551
AT4G14365	up	3.91986	1.41372	0.360657	2.66424	1.07542
AT4G15120	up	8.31893	0.959963	0.115395	1.94526	0
AT4G17720	up	2.91745	0.80012	0.274254	1.74125	3.37128
AT4G16840	up	6.79946	0.67434	0.0991755	1.59587	0.0786698
AT4G17650	up	2.69745	0.508694	0.188583	1.42276	4.23816
AT4G16260	up	4.06844	1.84279	0.452947	3.58703	1.07542
AT4G17670	up	3.02342	0.817843	0.270503	1.76277	3.37128
AT4G16210	up	2.38554	0.393353	0.16489	1.31344	7.64937
AT4G16240	up	4.72739	0.692201	0.146424	1.61575	0.616195
AT4G15660	up	4.0535	0.704643	0.173836	1.62974	1.07542
AT4G15400	up	7.23491	0.551056	0.0761662	1.46516	0.0786698
AT4G14610	up	5.29774	1.07822	0.203524	2.11143	0.526424
AT4G14630	up	2.54415	0.423443	0.166438	1.34112	5.36127
AT4G14220	up	2.39361	0.886762	0.370471	1.84902	7.64937
AT4G14350	up	4.5407	0.599001	0.131918	1.51467	0.685392
AT1G25280	up	3.49804	0.810162	0.231604	1.75341	2.09022
AT1G25370	up	8.0235	1.35264	0.168584	2.55378	0
AT1G28190	up	2.98327	0.677215	0.227004	1.59905	3.37128
AT1G28250	up	3.70661	0.480894	0.12974	1.39561	1.58551
AT1G28280	up	6.18608	0.747606	0.120853	1.679	0.206032
AT1G28230	up	2.37857	0.350433	0.147329	1.27494	7.64937
AT5G22000	up	4.73492	0.460655	0.0972888	1.37617	0.616195
AT5G22060	up	3.41607	0.648732	0.189906	1.56779	2.09022
AT5G04170	up	5.24902	0.613808	0.116938	1.53029	0.526424
AT5G04250	up	3.17729	0.357929	0.112652	1.28158	2.67321
AT5G04340	up	5.6156	1.13069	0.201348	2.18963	0.399285
AT1G73500	up	3.60311	0.947033	0.262838	1.9279	2.09022
AT1G44130	up	4.42727	0.912439	0.206095	1.88222	0.685392
AT1G33600	up	3.40363	0.724797	0.212948	1.65267	2.09022
AT1G33590	up	3.10438	0.672119	0.216507	1.59341	2.67321
AT1G30300	up	3.22182	0.816502	0.253429	1.76113	2.67321
AT1G30270	up	3.23006	0.6579	0.20368	1.57778	2.67321
AT1G73540	up	2.36921	0.925222	0.39052	1.89898	7.64937
AT1G73530	up	2.56169	0.701113	0.273692	1.62576	5.36127
AT1G32120	up	4.16443	1.31907	0.316745	2.49504	0.784121
AT1G48850	up	6.66823	1.01008	0.151476	2.01402	0.0786698
AT1G42220	up	3.69487	0.331339	0.0896756	1.25818	1.58551
AT1G58420	up	3.35029	1.16799	0.348624	2.24699	2.09022
AT5G13500	up	3.28069	0.552603	0.168441	1.46673	2.67321
AT5G13490	up	3.30445	1.00868	0.30525	2.01207	2.67321
AT5G13550	up	5.80239	0.462687	0.0797408	1.37811	0.35269
AT1G26300	up	2.69593	0.316594	0.117434	1.24539	4.23816
AT5G28770	up	3.01928	1.18643	0.39295	2.27589	3.37128
AT5G24760	up	9.01626	1.87642	0.208115	3.67163	0
AT5G19680	up	3.67157	0.240598	0.06553	1.18148	1.58551
AT5G19550	up	2.71977	0.533302	0.196084	1.44724	4.23816
AT5G13070	up	3.1733	0.235612	0.0742483	1.17741	2.67321
AT5G13080	up	14.1642	2.78127	0.19636	6.87459	0
AT5G13160	up	2.32941	0.402364	0.172732	1.32167	7.64937
AT5G13180	up	2.4881	0.776329	0.312017	1.71277	5.36127
AT5G10695	up	3.97051	1.0668	0.26868	2.09478	1.07542
AT5G21070	up	2.51396	0.376482	0.149756	1.29817	5.36127
AT5G08300	up	3.69788	0.54497	0.147374	1.45899	1.58551
AT5G19440	up	3.4837	0.565807	0.162415	1.48022	2.09022
AT5G20480	up	2.91245	0.775011	0.266103	1.7112	3.37128
AT5G20230	up	7.14848	0.983331	0.137558	1.97702	0.0786698
AT5G20350	up	3.37921	0.273584	0.0809609	1.20881	2.09022
AT5G20960	up	3.06737	0.784716	0.255827	1.72275	3.37128
AT5G20050	up	7.9826	1.85768	0.232716	3.62424	0
AT5G20900	up	6.08692	0.631442	0.103738	1.54911	0.206032
AT5G32440	up	2.35104	0.457961	0.194791	1.3736	7.64937
AT5G20950	up	3.40127	0.570039	0.167596	1.48456	2.09022
AT5G20910	up	6.82629	0.705162	0.103301	1.63033	0.0786698
AT4G37010	up	2.31787	0.431937	0.186351	1.34904	7.64937
AT4G36960	up	2.4757	0.180617	0.072956	1.13337	5.36127
AT4G36480	up	4.00045	0.431505	0.107864	1.34864	1.07542
AT4G37120	up	2.38005	0.218832	0.0919444	1.16379	7.64937
AT4G36900	up	2.57793	0.33178	0.1287	1.25856	5.36127
AT4G36430	up	2.94523	1.50766	0.5119	2.84349	3.37128
AT4G36670	up	10.1557	2.34876	0.231275	5.09385	0
AT4G36640	up	5.32179	1.1617	0.218291	2.23721	0.399285
AT4G36680	up	3.03624	0.66586	0.219304	1.58651	3.37128
AT4G36650	up	3.7396	0.817551	0.21862	1.76241	1.58551
AT1G31780	up	5.96631	0.441648	0.0740236	1.35815	0.35269
AT4G36500	up	7.66702	0.867239	0.113113	1.82417	0
AT3G56880	up	3.68591	0.507137	0.137588	1.42123	1.58551
AT3G51790	up	2.32303	0.330124	0.142109	1.25712	7.64937
AT1G31930	up	4.95613	0.967728	0.195259	1.95576	0.616195
AT1G16640	up	2.52066	0.358825	0.142354	1.28238	5.36127
AT1G16540	up	5.16047	0.618815	0.119915	1.53561	0.526424
AT1G16670	up	2.482	0.896922	0.36137	1.86209	5.36127
AT1G51850	up	18.4152	4.42989	0.240556	21.5541	0
AT1G51890	up	29.332	3.33352	0.113648	10.0807	0
AT1G51920	up	26.2429	2.92147	0.111324	7.57616	0
AT1G51860	up	8.75526	2.75154	0.314273	6.73438	0
AT1G51950	up	3.09127	0.288092	0.0931953	1.22102	3.37128
AT1G77370	up	4.96873	0.551242	0.110942	1.46535	0.616195
AT1G77390	up	3.28158	0.451326	0.137533	1.3673	2.67321
AT1G77380	up	2.64755	0.906164	0.342265	1.87406	4.23816
AT1G58100	up	2.58428	0.378623	0.14651	1.3001	5.36127
AT1G57630	up	5.93265	1.67968	0.283125	3.20357	0.35269
AT5G16880	up	4.71843	0.520426	0.110296	1.43438	0.616195
AT5G17450	up	3.09254	0.702933	0.227299	1.62781	3.37128
AT5G17490	up	3.54894	0.722726	0.203645	1.6503	2.09022
AT5G16800	up	2.36424	0.319523	0.135148	1.24792	7.64937
AT5G16830	up	6.09489	0.661277	0.108497	1.58148	0.206032
AT5G16190	up	4.59615	0.828069	0.180166	1.77531	0.685392
AT5G16210	up	2.3837	0.265336	0.111312	1.20192	7.64937
AT5G16220	up	4.07141	0.625921	0.153736	1.5432	1.07542
AT5G16110	up	4.21665	0.379848	0.0900829	1.3012	0.784121
AT5G15490	up	4.30751	0.748029	0.173657	1.6795	0.784121
AT5G15640	up	2.79053	0.688068	0.246573	1.61112	4.23816
AT5G15730	up	5.87217	1.10138	0.18756	2.1456	0.35269
AT5G15870	up	10.1041	1.39778	0.138337	2.63495	0
AT5G15020	up	2.66247	0.209295	0.0786095	1.15612	4.23816
AT5G14930	up	3.56515	0.693036	0.194392	1.61668	2.09022
AT5G35370	up	4.08887	0.589911	0.144272	1.50515	1.07542
AT5G35320	up	2.35182	0.316557	0.134601	1.24535	7.64937
AT5G36290	up	2.48918	0.258953	0.104031	1.19661	5.36127
AT5G36220	up	7.44776	1.55596	0.208916	2.94029	0
AT1G50740	up	6.07626	0.964689	0.158764	1.95164	0.206032
AT5G35080	up	3.71228	0.463696	0.124909	1.37907	1.58551
AT5G35200	up	4.13307	0.892119	0.215849	1.8559	0.784121
AT5G33290	up	6.63959	1.12469	0.169391	2.18055	0.0786698
AT5G27760	up	3.68169	0.733441	0.199213	1.6626	1.58551
AT5G27420	up	9.40708	2.93121	0.311596	7.6275	0
AT5G27520	up	11.4028	1.45625	0.12771	2.74395	0
AT5G27430	up	6.77413	0.725283	0.107067	1.65322	0.0786698
AT5G27380	up	2.34396	0.487757	0.208091	1.40226	7.64937
AT5G27600	up	4.25749	0.77195	0.181316	1.70758	0.784121
AT5G27610	up	4.83023	0.559101	0.11575	1.47335	0.616195
AT5G26920	up	8.90244	2.46576	0.276976	5.5242	0
AT5G26310	up	3.30062	0.3332	0.100951	1.2598	2.67321
AT5G26340	up	7.85104	1.18541	0.150987	2.27427	0
AT5G25930	up	9.63797	2.21294	0.229607	4.63619	0
AT5G25890	up	3.01111	0.631925	0.209865	1.54963	3.37128
AT5G25940	up	4.20838	0.53973	0.128251	1.4537	0.784121
AT5G26030	up	4.59355	0.998949	0.217468	1.99854	0.685392
AT5G25540	up	2.63506	0.632587	0.240066	1.55034	5.36127
AT5G25770	up	4.42778	0.498829	0.112659	1.41307	0.685392
AT5G25910	up	7.01971	1.1362	0.161859	2.19802	0.0786698
AT5G25170	up	4.57439	0.421374	0.092116	1.3392	0.685392
AT5G25440	up	5.96866	1.57893	0.264537	2.98749	0.35269
AT5G25450	up	5.27118	1.31445	0.249366	2.48708	0.526424
AT5G04870	up	5.11345	0.711484	0.13914	1.63749	0.526424
AT5G24810	up	2.86139	0.671018	0.234508	1.5922	4.23816
AT5G67310	up	2.35491	0.920795	0.391011	1.89316	7.64937
AT5G67340	up	6.52251	2.04402	0.313379	4.12392	0.0786698
AT5G67350	up	4.65585	0.770967	0.165591	1.70641	0.685392
AT5G67450	up	7.68691	2.6304	0.342193	6.19199	0
AT5G67080	up	9.49159	3.82117	0.402585	14.1347	0
AT5G67210	up	5.08196	1.5083	0.296794	2.84474	0.526424
AT5G67250	up	2.8128	0.416841	0.148194	1.335	4.23816
AT5G66850	up	5.00443	0.823595	0.164573	1.76981	0.526424
AT5G66730	up	3.30107	0.344382	0.104325	1.26961	2.67321
AT5G66490	up	4.43165	0.970061	0.218894	1.95892	0.685392
AT5G66630	up	2.39405	0.237378	0.0991535	1.17885	7.64937
AT5G66070	up	4.19351	1.29801	0.309528	2.45889	0.784121
AT5G66100	up	2.59942	0.421645	0.162207	1.33945	5.36127
AT5G66210	up	4.34556	0.686601	0.158001	1.60949	0.784121
AT5G66120	up	5.58745	0.543948	0.0973517	1.45796	0.399285
AT5G65600	up	4.451	1.15438	0.259353	2.22589	0.685392
AT5G65280	up	4.56897	0.729249	0.159609	1.65778	0.685392
AT5G65210	up	4.60652	0.5508	0.11957	1.4649	0.685392
AT5G65270	up	5.04274	0.509459	0.101028	1.42352	0.526424
AT5G64890	up	5.24536	1.4148	0.269724	2.66623	0.526424
AT5G65000	up	2.80614	0.318643	0.113552	1.24716	4.23816
AT5G64905	up	6.87601	3.74956	0.54531	13.4502	0.0786698
AT5G65130	up	3.92684	0.464776	0.118359	1.3801	1.07542
AT5G64660	up	2.85856	1.75011	0.612235	3.36384	4.23816
AT5G64700	up	3.65912	0.936409	0.255911	1.91376	1.58551
AT5G64760	up	4.44428	0.494315	0.111225	1.40865	0.685392
AT5G64930	up	4.58164	0.375441	0.0819448	1.29724	0.685392
AT5G64440	up	2.92759	0.626818	0.214107	1.54415	3.37128
AT5G64530	up	3.57932	0.868213	0.242564	1.8254	2.09022
AT5G64260	up	2.66702	0.467517	0.175295	1.38273	4.23816
AT5G64400	up	3.6145	0.345952	0.0957123	1.27099	1.58551
AT5G64510	up	2.69694	0.968021	0.358933	1.95615	4.23816
AT5G64100	up	6.28387	1.78146	0.283498	3.43774	0.206032
AT5G63910	up	2.35428	0.283245	0.120311	1.21693	7.64937
AT5G63880	up	4.50113	0.420917	0.0935136	1.33878	0.685392
AT5G63850	up	3.83446	1.29339	0.337306	2.45103	1.58551
AT5G63970	up	3.11898	0.611325	0.196001	1.52766	2.67321
AT5G63990	up	2.80142	0.628478	0.224343	1.54593	4.23816
AT5G64090	up	3.9882	0.761393	0.190911	1.69513	1.07542
AT5G64120	up	24.6517	3.19307	0.129528	9.14557	0
AT5G64130	up	3.45312	0.731665	0.211885	1.66055	2.09022
AT5G63610	up	2.80422	0.386407	0.137795	1.30713	4.23816
AT5G63640	up	3.53546	0.362071	0.102411	1.28527	2.09022
AT5G63680	up	6.69937	0.756724	0.112955	1.68965	0.0786698
AT5G63770	up	2.77471	0.665581	0.239874	1.58621	4.23816
AT5G63450	up	2.80966	0.940297	0.334666	1.91892	4.23816
AT5G63280	up	3.85139	0.410817	0.106667	1.32944	1.58551
AT5G63400	up	2.3789	0.457532	0.192329	1.37319	7.64937
AT5G63490	up	4.45699	0.710446	0.1594	1.63631	0.685392
AT5G62860	up	2.72268	0.836411	0.307201	1.7856	4.23816
AT5G62570	up	4.37584	0.968567	0.221344	1.9569	0.784121
AT5G62600	up	2.35863	0.489276	0.207441	1.40374	7.64937
AT5G62460	up	2.77701	0.45074	0.162311	1.36674	4.23816
AT5G62680	up	3.21043	0.68749	0.214143	1.61048	2.67321
AT5G62630	up	2.73368	0.68576	0.250856	1.60855	4.23816
AT5G62180	up	3.67375	0.602996	0.164136	1.51887	1.58551
AT5G62150	up	14.4512	2.14987	0.148768	4.43789	0
AT5G61890	up	5.23032	1.09964	0.210244	2.14301	0.526424
AT5G61900	up	2.67492	0.538875	0.201455	1.45284	4.23816
AT5G61780	up	2.6092	0.557393	0.213626	1.47161	5.36127
AT5G61450	up	5.57246	0.733216	0.131579	1.66234	0.399285
AT5G61560	up	4.83781	1.77889	0.367705	3.43162	0.616195
AT5G61600	up	2.39125	0.649417	0.27158	1.56853	7.64937
AT5G61530	up	5.17883	0.63025	0.121697	1.54783	0.526424
AT5G61010	up	6.53503	1.01514	0.155339	2.0211	0.0786698
AT5G61210	up	4.44388	0.876492	0.197236	1.83591	0.685392
AT5G61160	up	2.70539	2.39338	0.884674	5.25388	4.23816
AT5G60640	up	2.81085	0.298942	0.106353	1.23024	4.23816
AT5G60950	up	2.52263	0.827048	0.327852	1.77405	5.36127
AT5G60630	up	7.47417	2.05058	0.274355	4.14271	0
AT5G60710	up	5.65466	0.544989	0.0963788	1.45901	0.35269
AT5G60270	up	4.1972	0.98835	0.235478	1.98391	0.784121
AT5G60280	up	3.91865	1.13689	0.290123	2.19907	1.07542
AT5G60300	up	2.88066	0.963009	0.334302	1.94937	3.37128
AT5G60410	up	2.53191	0.476451	0.188179	1.39132	5.36127
AT5G60010	up	2.38788	0.181322	0.0759346	1.13392	7.64937
AT5G60020	up	3.21003	0.458942	0.142971	1.37453	2.67321
AT5G59820	up	3.13259	1.2168	0.388432	2.3243	2.67321
AT5G59420	up	6.24308	0.649188	0.103985	1.56829	0.206032
AT5G59680	up	3.75508	1.34458	0.358069	2.53956	1.58551
AT5G59730	up	2.57135	0.900148	0.350069	1.86626	5.36127
AT5G59290	up	2.38157	0.364637	0.153108	1.28756	7.64937
AT5G59150	up	4.67233	0.535927	0.114702	1.44987	0.685392
AT5G59430	up	3.31393	0.537866	0.162305	1.45182	2.67321
AT5G59490	up	3.79942	0.529733	0.139425	1.44366	1.58551
AT5G58940	up	6.52237	1.91539	0.293664	3.77215	0.0786698
AT5G59100	up	3.049	0.372338	0.122118	1.29445	3.37128
AT5G59160	up	2.68685	0.326634	0.121567	1.25408	4.23816
AT5G58730	up	4.0366	0.707008	0.175149	1.63241	1.07542
AT5G58680	up	3.26802	0.427694	0.130872	1.34508	2.67321
AT5G58650	up	7.46577	1.37415	0.18406	2.59215	0
AT5G58620	up	12.0657	0.971513	0.0805187	1.9609	0
AT5G58290	up	5.53708	0.431795	0.0779824	1.34891	0.399285
AT5G58430	up	3.10809	0.356318	0.114642	1.28015	2.67321
AT5G58375	up	3.80286	1.21581	0.31971	2.32272	1.58551
AT5G58350	up	5.45111	1.7035	0.312506	3.25691	0.399285
AT5G58380	up	2.37747	0.334253	0.140592	1.26072	7.64937
AT5G57910	up	3.48624	0.960207	0.275428	1.94559	2.09022
AT5G58120	up	4.21368	0.98219	0.233096	1.97546	0.784121
AT5G58150	up	7.52497	0.793807	0.10549	1.73364	0
AT5G58060	up	3.16241	0.33813	0.106922	1.26412	2.67321
AT5G57900	up	5.9295	0.627012	0.105745	1.54436	0.35269
AT5G57710	up	3.24914	0.726141	0.223487	1.65421	2.67321
AT5G57460	up	2.34893	0.295485	0.125795	1.2273	7.64937
AT5G57480	up	3.9253	1.10043	0.280343	2.14419	1.07542
AT5G57500	up	4.72417	0.965476	0.204369	1.95271	0.616195
AT5G56980	up	3.24151	1.36046	0.419698	2.56767	2.67321
AT5G57190	up	3.66206	1.52438	0.416264	2.87664	1.58551
AT5G57220	up	8.08948	3.52994	0.436362	11.5509	0
AT5G56970	up	2.5423	0.281062	0.110554	1.21509	5.36127
AT5G56750	up	2.76134	0.433573	0.157015	1.35057	4.23816
AT5G56630	up	2.44836	0.320338	0.130838	1.24862	5.36127
AT5G56350	up	3.90536	0.767634	0.196559	1.70248	1.07542
AT5G56170	up	5.70075	0.419209	0.0735357	1.33719	0.35269
AT5G56180	up	2.41221	0.384501	0.159398	1.30541	7.64937
AT5G56150	up	2.56479	0.336998	0.131394	1.26313	5.36127
AT5G56190	up	3.00546	0.440961	0.14672	1.35751	3.37128
AT5G56230	up	2.86874	0.210058	0.0732232	1.15673	3.37128
AT5G56240	up	2.76978	0.265228	0.0957579	1.20183	4.23816
AT5G55930	up	11.484	2.30618	0.200817	4.94572	0
AT5G55970	up	2.54268	0.337907	0.132894	1.26392	5.36127
AT5G55560	up	9.05357	1.42012	0.156858	2.67608	0
AT5G55610	up	3.05639	0.543928	0.177964	1.45794	3.37128
AT5G55120	up	4.6034	1.25151	0.271867	2.38091	0.685392
AT5G55200	up	2.50049	0.443562	0.17739	1.35996	5.36127
AT5G55310	up	2.42635	0.331258	0.136525	1.25811	5.36127
AT5G55000	up	2.55301	0.305151	0.119526	1.23555	5.36127
AT5G54840	up	5.0446	0.871612	0.172781	1.82971	0.526424
AT5G54850	up	3.53349	0.500199	0.14156	1.41441	2.09022
AT5G54860	up	2.77487	1.15179	0.41508	2.2219	4.23816
AT5G54970	up	3.00384	0.620516	0.206574	1.53742	3.37128
AT5G55040	up	4.65969	0.430236	0.0923314	1.34745	0.685392
AT5G54500	up	8.90175	1.05651	0.118685	2.07989	0
AT5G54650	up	6.3854	1.02086	0.159873	2.02912	0.0786698
AT5G54310	up	3.7725	0.415093	0.110031	1.33338	1.58551
AT5G54140	up	4.41749	1.19178	0.269785	2.28434	0.685392
AT5G54110	up	6.02924	0.982654	0.162981	1.9761	0.206032
AT5G54170	up	3.73374	1.04362	0.279511	2.0614	1.58551
AT5G54160	up	11.5748	1.63687	0.141417	3.10991	0
AT5G54350	up	2.5638	0.394191	0.153753	1.31421	5.36127
AT5G53560	up	3.17687	0.567123	0.178516	1.48157	2.67321
AT5G53330	up	3.99478	0.314259	0.0786675	1.24337	1.07542
AT5G53550	up	4.3998	1.03085	0.234295	2.04323	0.784121
AT5G52870	up	2.71532	0.634004	0.233492	1.55187	4.23816
AT5G53050	up	3.21568	0.59815	0.18601	1.51377	2.67321
AT5G53060	up	3.02746	0.478382	0.158014	1.39318	3.37128
AT5G53110	up	10.3374	2.75599	0.266603	6.75514	0
AT5G53000	up	3.51456	0.494898	0.140814	1.40922	2.09022
AT5G52830	up	5.63083	1.40828	0.250101	2.65421	0.399285
AT5G52580	up	2.71068	0.356443	0.131496	1.28027	4.23816
AT5G52750	up	2.37276	0.859323	0.362161	1.81419	7.64937
AT5G52810	up	2.44552	0.946947	0.387217	1.92779	5.36127
AT5G52640	up	4.5642	1.10325	0.241719	2.14839	0.685392
AT5G52210	up	4.2517	0.600191	0.141165	1.51592	0.784121
AT5G52250	up	2.6974	0.460838	0.170845	1.37634	4.23816
AT5G52240	up	3.59795	0.516587	0.143578	1.43057	2.09022
AT5G52200	up	3.68855	0.538927	0.146108	1.45289	1.58551
AT5G51710	up	3.30397	0.439021	0.132877	1.35568	2.67321
AT5G51830	up	5.07742	1.20656	0.237632	2.30786	0.526424
AT5G52050	up	2.93415	1.03503	0.352754	2.04916	3.37128
AT5G51510	up	2.87395	0.293916	0.102269	1.22596	3.37128
AT5G51640	up	5.68342	0.995928	0.175234	1.99436	0.35269
AT5G51680	up	4.56318	0.85016	0.186309	1.8027	0.685392
AT5G51740	up	4.46874	0.423117	0.0946839	1.34082	0.685392
AT5G51400	up	6.02074	0.559363	0.092906	1.47362	0.206032
AT5G51290	up	2.53494	0.332442	0.131144	1.25914	5.36127
AT5G51300	up	2.95545	0.220049	0.0744553	1.16477	3.37128
AT5G51430	up	2.57757	0.353801	0.137261	1.27792	5.36127
AT5G51130	up	2.33809	0.399989	0.171075	1.3195	7.64937
AT5G51060	up	5.54848	1.07142	0.193101	2.1015	0.399285
AT5G50440	up	3.76153	0.521968	0.138765	1.43591	1.58551
AT5G50760	up	29.3459	2.36481	0.080584	5.15086	0
AT5G50210	up	4.30961	0.82763	0.192043	1.77477	0.784121
AT5G50200	up	17.0149	2.30729	0.135604	4.94952	0
AT5G50350	up	2.38743	0.415798	0.174161	1.33404	7.64937
AT5G49830	up	2.70397	0.312346	0.115514	1.24173	4.23816
AT5G49890	up	3.11116	0.250133	0.0803987	1.18932	2.67321
AT5G49520	up	3.54711	1.09661	0.309157	2.13852	2.09022
AT5G49530	up	2.36001	0.522864	0.221551	1.4368	7.64937
AT5G48930	up	3.46097	0.770608	0.222657	1.70599	2.09022
AT5G48655	up	4.91837	0.428224	0.0870663	1.34558	0.616195
AT5G48540	up	17.5384	2.12424	0.121119	4.35974	0
AT5G48370	up	5.47836	0.874561	0.159639	1.83345	0.399285
AT5G48380	up	2.5372	0.775477	0.305643	1.71176	5.36127
AT5G48400	up	13.1137	2.29194	0.174774	4.89713	0
AT5G48410	up	6.18	1.75019	0.283201	3.36402	0.206032
AT5G48430	up	57.2812	5.21446	0.0910326	37.1286	0
AT5G48530	up	3.67184	1.09147	0.297253	2.1309	1.58551
AT5G47910	up	3.86407	0.868216	0.22469	1.8254	1.07542
AT5G47960	up	2.3389	0.470656	0.201229	1.38574	7.64937
AT5G47580	up	5.08416	0.647984	0.127451	1.56698	0.526424
AT5G47730	up	7.42979	1.21473	0.163494	2.32097	0
AT5G47870	up	7.08758	0.914527	0.129032	1.88495	0.0786698
AT5G47200	up	6.75454	0.585657	0.0867056	1.50072	0.0786698
AT5G47220	up	4.1193	1.71737	0.416908	3.28836	1.07542
AT5G46910	up	2.48616	0.874862	0.351893	1.83383	5.36127
AT5G47080	up	3.4054	0.338473	0.0993929	1.26442	2.09022
AT5G47100	up	4.44126	1.0538	0.237274	2.07599	0.685392
AT5G47130	up	2.56408	0.502784	0.196087	1.41694	5.36127
AT5G47120	up	5.52276	0.847346	0.153428	1.79919	0.399285
AT5G46750	up	5.79237	0.396765	0.0684978	1.31655	0.35269
AT5G46780	up	6.49662	1.06572	0.164042	2.09321	0.0786698
AT5G46230	up	2.55294	0.834288	0.326795	1.78298	5.36127
AT5G46350	up	5.25869	1.28654	0.24465	2.43942	0.526424
AT5G46410	up	3.58304	0.493869	0.137835	1.40822	2.09022
AT5G46295	up	2.52093	0.521063	0.206695	1.43501	5.36127
AT5G45750	up	3.49233	0.473855	0.135684	1.38882	2.09022
AT5G46050	up	15.1489	1.78213	0.117641	3.43933	0
AT5G46080	up	6.48113	1.6445	0.253737	3.1264	0.0786698
AT5G45480	up	2.34383	0.849793	0.362566	1.80224	7.64937
AT5G45410	up	5.87537	0.782082	0.133112	1.71961	0.35269
AT5G45280	up	3.79549	0.828437	0.218269	1.77576	1.58551
AT5G45000	up	3.01031	1.68483	0.559689	3.21504	3.37128
AT5G45050	up	2.93103	0.514143	0.175414	1.42815	3.37128
AT5G45060	up	3.18352	0.475498	0.149362	1.3904	2.67321
AT5G45090	up	8.92249	1.45649	0.163238	2.7444	0
AT5G45110	up	4.31885	1.10967	0.256937	2.15797	0.784121
AT5G45130	up	4.60038	0.597611	0.129905	1.51321	0.685392
AT5G44990	up	4.44141	1.79549	0.404261	3.47132	0.685392
AT5G44850	up	2.68945	0.276425	0.102781	1.21119	4.23816
AT5G44910	up	9.00576	2.88524	0.320377	7.38828	0
AT5G44380	up	12.6261	3.19097	0.252727	9.13222	0
AT5G44290	up	9.42712	1.09438	0.116089	2.13521	0
AT5G44390	up	11.9483	2.23821	0.187324	4.71812	0
AT5G44480	up	4.17468	1.04679	0.250748	2.06593	0.784121
AT5G44070	up	2.99509	0.794653	0.265319	1.73466	3.37128
AT5G43930	up	2.87116	0.426734	0.148628	1.34419	3.37128
AT5G44090	up	2.45262	0.208992	0.0852119	1.15588	5.36127
AT5G44240	up	5.84853	0.773595	0.132272	1.70952	0.35269
AT5G43560	up	5.52927	0.45916	0.0830418	1.37474	0.399285
AT5G43580	up	4.98314	3.20797	0.643766	9.24052	0.616195
AT5G43380	up	3.14485	0.464371	0.147661	1.37972	2.67321
AT5G43170	up	3.56392	1.36725	0.383636	2.57978	2.09022
AT5G43190	up	5.39941	0.886781	0.164237	1.84905	0.399285
AT5G43320	up	3.981	0.323558	0.0812755	1.25141	1.07542
AT5G43410	up	2.59531	0.391734	0.150939	1.31197	5.36127
AT5G42870	up	3.56936	0.485642	0.136059	1.40021	2.09022
AT5G43060	up	3.68569	0.634339	0.172108	1.55223	1.58551
AT5G42830	up	8.07558	2.33002	0.288527	5.02813	0
AT5G42650	up	2.97772	0.377995	0.126941	1.29953	3.37128
AT5G42440	up	3.63843	0.948949	0.260813	1.93047	1.58551
AT5G42080	up	2.41744	0.40534	0.167673	1.3244	7.64937
AT5G42050	up	5.43189	0.910872	0.16769	1.88018	0.399285
AT5G42010	up	8.48258	1.24221	0.146443	2.36561	0
AT5G41680	up	3.27527	0.860975	0.262872	1.81627	2.67321
AT5G41720	up	2.54336	0.223529	0.0878874	1.16759	5.36127
AT5G41860	up	5.87108	0.651339	0.11094	1.57062	0.35269
AT5G41100	up	4.98272	1.25304	0.251477	2.38343	0.616195
AT5G40650	up	2.42465	0.256738	0.105887	1.19477	5.36127
AT5G40780	up	7.5502	1.37139	0.181637	2.58721	0
AT5G40510	up	4.25861	0.527472	0.12386	1.4414	0.784121
AT5G40760	up	6.74996	1.256	0.186075	2.38832	0.0786698
AT5G39950	up	2.65424	0.311382	0.117315	1.2409	4.23816
AT5G40210	up	3.45951	0.556083	0.16074	1.47027	2.09022
AT5G40390	up	2.47988	0.40054	0.161516	1.32	5.36127
AT5G39785	up	5.60813	1.03356	0.184297	2.04707	0.399285
AT5G39970	up	3.36957	0.289561	0.085934	1.22227	2.09022
AT5G39590	up	2.94917	0.521508	0.176832	1.43546	3.37128
AT5G39580	up	5.97388	3.96407	0.663566	15.6064	0.35269
AT5G39610	up	3.00256	1.7841	0.594193	3.44403	3.37128
AT5G39320	up	2.42086	0.444488	0.183608	1.36083	7.64937
AT5G39360	up	6.09854	0.603242	0.0989158	1.51913	0.206032
AT5G38900	up	12.8278	2.48313	0.193574	5.59108	0
AT5G39020	up	2.34888	1.08678	0.462679	2.12399	7.64937
AT5G39090	up	2.71108	0.518442	0.191231	1.43241	4.23816
AT5G38470	up	2.99795	0.189089	0.0630729	1.14004	3.37128
AT5G38610	up	3.83133	0.275114	0.0718065	1.21009	1.58551
AT5G38560	up	3.08822	0.424066	0.137317	1.3417	3.37128
AT5G38710	up	10.4043	2.16285	0.207881	4.47799	0
AT5G38780	up	2.8419	0.879674	0.309537	1.83996	4.23816
AT5G38830	up	2.67994	0.349306	0.130341	1.27395	4.23816
AT5G38210	up	3.17576	0.824279	0.259554	1.77065	2.67321
AT5G38310	up	3.17326	0.524671	0.165341	1.43861	2.67321
AT5G37740	up	4.64833	0.882725	0.189901	1.84385	0.685392
AT5G37600	up	15.7761	1.71892	0.108958	3.2919	0
AT5G37780	up	3.04835	0.284733	0.0934056	1.21818	3.37128
AT5G37850	up	9.48168	0.655251	0.069107	1.57489	0
AT5G37480	up	2.4197	0.602932	0.249176	1.5188	7.64937
AT5G37580	up	12.6152	1.66476	0.131965	3.17061	0
AT5G37590	up	5.63204	0.940839	0.167051	1.91964	0.399285
AT5G35730	up	2.62143	0.637547	0.243205	1.55568	5.36127
AT5G35735	up	5.24764	1.21071	0.230715	2.31451	0.526424
AT5G24430	up	7.68314	1.85606	0.241576	3.62018	0
AT5G24400	up	3.07713	0.382502	0.124305	1.3036	3.37128
AT5G24590	up	3.09269	0.660805	0.213666	1.58096	3.37128
AT5G24090	up	3.66054	0.684589	0.187019	1.60724	1.58551
AT5G24110	up	3.24323	2.84083	0.875925	7.16432	2.67321
AT5G24230	up	6.5796	1.70383	0.258956	3.25764	0.0786698
AT5G24240	up	2.37212	0.158477	0.0668082	1.11611	7.64937
AT5G24290	up	6.19246	0.812834	0.131262	1.75666	0.206032
AT5G23720	up	3.41444	0.503052	0.147331	1.41721	2.09022
AT5G23540	up	4.32161	0.373237	0.0863653	1.29526	0.784121
AT5G23660	up	2.92801	0.51793	0.176888	1.4319	3.37128
AT5G23710	up	3.28489	0.587244	0.178771	1.50237	2.67321
AT5G23340	up	4.12297	0.912483	0.221317	1.88228	1.07542
AT5G23450	up	2.56028	0.187748	0.0733311	1.13898	5.36127
AT5G23130	up	2.43685	0.45497	0.186704	1.37075	5.36127
AT5G22630	up	2.78723	0.706466	0.253465	1.6318	4.23816
AT5G19240	up	2.70055	1.22615	0.454035	2.33941	4.23816
AT5G19120	up	3.02275	1.23911	0.409928	2.36053	3.37128
AT5G22250	up	7.63413	2.02215	0.264883	4.06189	0
AT5G22360	up	4.64624	0.386342	0.0831514	1.30707	0.685392
AT5G22270	up	5.17872	1.40849	0.271977	2.65459	0.526424
AT5G22300	up	4.83821	0.971517	0.200801	1.9609	0.616195
AT5G18900	up	3.01128	0.432037	0.143473	1.34914	3.37128
AT5G19050	up	4.09353	0.572302	0.139806	1.48689	1.07542
AT5G19070	up	2.5045	0.397204	0.158596	1.31695	5.36127
AT5G18470	up	2.64877	1.39452	0.526479	2.62902	4.23816
AT5G18400	up	2.66686	0.623081	0.233638	1.54016	4.23816
AT5G18490	up	4.87895	0.655811	0.134416	1.5755	0.616195
AT5G18310	up	3.44766	0.614138	0.178132	1.53064	2.09022
AT5G18150	up	6.55643	1.7982	0.274265	3.47785	0.0786698
AT5G18270	up	2.78407	0.375696	0.134945	1.29747	4.23816
AT5G18130	up	2.47354	0.506862	0.204914	1.42096	5.36127
AT5G18110	up	3.15234	0.335965	0.106576	1.26222	2.67321
AT5G18360	up	2.62417	0.613452	0.23377	1.52992	5.36127
AT5G17860	up	3.18985	0.95457	0.299252	1.938	2.67321
AT5G17770	up	2.58371	0.360689	0.139601	1.28404	5.36127
AT5G17890	up	3.39099	0.888169	0.26192	1.85083	2.09022
AT5G17210	up	5.26145	0.427189	0.0811922	1.34461	0.526424
AT5G17370	up	2.33526	0.288037	0.123343	1.22098	7.64937
AT5G16570	up	2.36457	0.930009	0.39331	1.90529	7.64937
AT5G16450	up	2.35904	0.228335	0.0967914	1.17148	7.64937
AT5G16510	up	4.34511	0.552111	0.127065	1.46623	0.784121
AT5G14640	up	3.18801	0.717939	0.2252	1.64483	2.67321
AT5G14700	up	5.39994	1.98839	0.368224	3.96794	0.399285
AT5G14710	up	2.98531	0.470149	0.157487	1.38525	3.37128
AT5G15130	up	4.49885	0.839031	0.186499	1.78885	0.685392
AT5G13890	up	4.72053	0.543196	0.115071	1.4572	0.616195
AT5G13820	up	7.09905	1.08371	0.152655	2.11948	0.0786698
AT5G14120	up	2.97661	0.640702	0.215246	1.55909	3.37128
AT5G14105	up	2.3262	0.180603	0.0776386	1.13336	7.64937
AT5G13420	up	12.4459	1.22233	0.0982114	2.33322	0
AT5G13760	up	4.37482	0.519084	0.118653	1.43305	0.784121
AT5G12930	up	5.58764	1.69213	0.302835	3.23134	0.399285
AT5G13200	up	4.69945	0.999695	0.212726	1.99958	0.616195
AT5G13320	up	2.58085	1.44349	0.559308	2.71977	5.36127
AT5G13330	up	4.76551	1.672	0.350855	3.18656	0.616195
AT5G13190	up	8.50975	0.949733	0.111605	1.93151	0
AT5G13220	up	23.962	2.27979	0.095142	4.85607	0
AT5G13390	up	2.47038	0.307661	0.12454	1.2377	5.36127
AT5G11980	up	2.47583	0.284609	0.114955	1.21808	5.36127
AT5G11860	up	4.99694	0.453028	0.0906609	1.36891	0.616195
AT5G11970	up	4.70017	1.20948	0.257327	2.31254	0.616195
AT5G12170	up	4.14352	0.877554	0.21179	1.83726	0.784121
AT5G12170	up	3.69154	0.59388	0.160876	1.5093	1.58551
AT5G12880	up	6.74527	1.42246	0.210883	2.68043	0.0786698
AT5G11680	up	2.9075	0.267666	0.0920605	1.20386	3.37128
AT5G11650	up	3.0927	0.631327	0.204135	1.54899	3.37128
AT5G11670	up	6.61821	1.03812	0.156858	2.05355	0.0786698
AT5G11960	up	2.70677	0.640047	0.236461	1.55838	4.23816
AT5G11600	up	2.70811	0.336806	0.124369	1.26296	4.23816
AT5G11520	up	2.48339	0.429887	0.173105	1.34713	5.36127
AT5G11000	up	3.9543	0.845042	0.213702	1.79632	1.07542
AT5G10740	up	7.3057	1.03724	0.141977	2.0523	0.0786698
AT5G11210	up	4.4032	1.81486	0.412168	3.51825	0.784121
AT5G10520	up	3.5655	0.903401	0.253373	1.87047	2.09022
AT5G10820	up	6.93419	0.996613	0.143724	1.99531	0.0786698
AT5G10830	up	6.31662	0.75941	0.120224	1.6928	0.206032
AT5G10270	up	4.50627	0.417031	0.0925445	1.33518	0.685392
AT5G10190	up	3.25363	0.725341	0.222933	1.65329	2.67321
AT5G10300	up	2.67682	0.956573	0.357354	1.9407	4.23816
AT5G09800	up	2.73827	0.837252	0.30576	1.78664	4.23816
AT5G09620	up	2.53422	0.239993	0.0947009	1.18099	5.36127
AT5G08565	up	3.33751	0.382306	0.114548	1.30342	2.67321
AT5G08160	up	3.01434	0.655135	0.21734	1.57476	3.37128
AT5G08240	up	7.3165	1.5315	0.209321	2.89086	0.0786698
AT5G07910	up	2.46844	0.512114	0.207464	1.42614	5.36127
AT5G07440	up	5.92264	1.124	0.189781	2.17951	0.35269
AT5G07730	up	3.43458	0.568495	0.165521	1.48298	2.09022
AT5G07270	up	3.63747	0.425641	0.117015	1.34317	1.58551
AT5G07360	up	3.37338	0.507981	0.150585	1.42206	2.09022
AT5G07150	up	3.09851	0.430418	0.138911	1.34762	2.67321
AT5G06960	up	4.03285	0.468633	0.116204	1.3838	1.07542
AT5G07010	up	2.47239	0.762171	0.308273	1.69604	5.36127
AT5G07100	up	10.2336	1.21909	0.119126	2.328	0
AT5G06860	up	6.32341	1.578	0.249549	2.98556	0.206032
AT5G06320	up	4.12247	1.16622	0.282895	2.24423	1.07542
AT5G06570	up	7.23308	3.0824	0.426154	8.47025	0.0786698
AT5G06660	up	2.63316	0.28077	0.106628	1.21484	5.36127
AT5G06560	up	4.00134	0.68294	0.170678	1.60541	1.07542
AT5G06140	up	2.91151	0.276813	0.0950757	1.21152	3.37128
AT5G05730	up	5.44617	1.47011	0.269934	2.77042	0.399285
AT5G05760	up	2.78636	0.403164	0.144692	1.3224	4.23816
AT5G05850	up	3.0228	0.841778	0.278477	1.79226	3.37128
AT5G05320	up	2.78098	0.802772	0.288665	1.74445	4.23816
AT5G05440	up	3.24693	1.34022	0.412764	2.53189	2.67321
AT5G05570	up	2.52035	0.475959	0.188847	1.39084	5.36127
AT5G05600	up	5.82496	0.987427	0.169517	1.98265	0.35269
AT5G05340	up	4.16751	2.13709	0.512798	4.39875	0.784121
AT5G04980	up	3.0865	0.483643	0.156696	1.39827	3.37128
AT5G05140	up	4.7292	1.26644	0.267792	2.40568	0.616195
AT5G05100	up	4.93608	0.638765	0.129407	1.557	0.616195
AT5G05190	up	8.74966	2.15872	0.246721	4.46519	0
AT5G04540	up	2.56826	0.456903	0.177904	1.37259	5.36127
AT5G04410	up	3.44833	0.289606	0.0839844	1.22231	2.09022
AT5G04020	up	3.36338	0.537791	0.159896	1.45175	2.09022
AT5G04520	up	3.71171	0.476952	0.128499	1.3918	1.58551
AT5G03795	up	2.98725	0.19105	0.0639552	1.14159	3.37128
AT5G03340	up	2.58618	0.386883	0.149596	1.30756	5.36127
AT5G03700	up	6.04704	2.11184	0.349235	4.32241	0.206032
AT5G03730	up	4.25161	0.739443	0.173921	1.66953	0.784121
AT5G03630	up	6.56693	1.13895	0.173438	2.20221	0.0786698
AT5G03610	up	9.3061	1.65119	0.177431	3.14093	0
AT5G03390	up	2.65276	0.709962	0.267631	1.63576	4.23816
AT5G03290	up	5.15474	0.510134	0.0989641	1.42418	0.526424
AT5G03160	up	3.15052	0.872248	0.276858	1.83051	2.67321
AT5G03320	up	2.86053	0.72568	0.253687	1.65368	4.23816
AT5G03380	up	3.1142	0.667505	0.214342	1.58832	2.67321
AT5G02780	up	4.46826	1.62815	0.364381	3.09116	0.685392
AT5G02800	up	3.06812	0.615828	0.200719	1.53244	3.37128
AT5G02850	up	4.628	0.54991	0.118822	1.46399	0.685392
AT5G02290	up	2.55376	0.524874	0.20553	1.43881	5.36127
AT5G02490	up	6.26299	0.924647	0.147637	1.89822	0.206032
AT5G02500	up	2.36438	0.244698	0.103494	1.18484	7.64937
AT5G02040	up	2.33235	0.448151	0.192146	1.36429	7.64937
AT5G02100	up	7.94637	1.26558	0.159266	2.40424	0
AT5G02430	up	2.92881	0.606352	0.207031	1.5224	3.37128
AT5G01540	up	3.53262	1.71063	0.484239	3.27304	2.09022
AT5G01830	up	3.29364	0.703122	0.213479	1.62802	2.67321
AT5G01850	up	3.37497	1.05297	0.311995	2.0748	2.09022
AT5G01750	up	4.51819	0.412942	0.0913956	1.3314	0.685392
AT5G01550	up	4.38979	2.19861	0.500845	4.59036	0.784121
AT5G01560	up	4.59227	2.20355	0.479838	4.60611	0.685392
AT5G01720	up	3.02839	0.677216	0.223622	1.59905	3.37128
AT5G01730	up	2.44626	0.432506	0.176803	1.34958	5.36127
AT5G01610	up	3.07429	0.88077	0.286495	1.84136	3.37128
AT5G01210	up	4.34168	1.59969	0.368449	3.03078	0.784121
AT3G63310	up	4.1276	0.630083	0.152651	1.54765	1.07542
AT3G63260	up	4.03593	0.271302	0.0672217	1.2069	1.07542
AT3G63380	up	6.5506	1.83237	0.279725	3.56121	0.0786698
AT3G62600	up	3.10421	0.884364	0.284892	1.84595	2.67321
AT3G62770	up	4.7373	0.623672	0.131651	1.54079	0.616195
AT3G62920	up	3.25686	0.378319	0.116161	1.29983	2.67321
AT3G63010	up	6.80078	0.815597	0.119927	1.76003	0.0786698
AT3G63090	up	2.43738	0.405997	0.166571	1.325	5.36127
AT3G63050	up	4.79551	0.810013	0.168911	1.75323	0.616195
AT3G62580	up	2.8976	0.364759	0.125883	1.28767	3.37128
AT3G62150	up	5.35772	1.96299	0.366385	3.89868	0.399285
AT3G62280	up	2.53646	0.607665	0.239572	1.52379	5.36127
AT3G60700	up	2.577	0.361652	0.140338	1.2849	5.36127
AT3G60800	up	2.60271	0.49645	0.190744	1.41074	5.36127
AT3G60860	up	5.49391	0.652131	0.118701	1.57149	0.399285
AT3G60260	up	3.38862	0.948724	0.279973	1.93016	2.09022
AT3G59920	up	3.8556	0.413759	0.107314	1.33215	1.58551
AT3G60200	up	2.31982	0.352017	0.151743	1.27634	7.64937
AT3G59630	up	4.08827	0.645003	0.157769	1.56374	1.07542
AT3G59660	up	5.7163	0.93077	0.162827	1.90629	0.35269
AT3G59700	up	6.64806	1.57302	0.236614	2.97528	0.0786698
AT3G59280	up	2.912	0.381069	0.130862	1.30231	3.37128
AT3G59080	up	5.75473	1.46284	0.254198	2.75651	0.35269
AT3G58600	up	2.99954	0.919628	0.30659	1.89163	3.37128
AT3G57890	up	2.34089	0.265054	0.113228	1.20168	7.64937
AT3G57880	up	3.33442	0.761644	0.228419	1.69542	2.67321
AT3G58580	up	2.83926	0.469537	0.165373	1.38467	4.23816
AT3G58620	up	2.36263	0.928065	0.392809	1.90272	7.64937
AT3G57630	up	2.59637	1.12974	0.435122	2.18819	5.36127
AT3G57760	up	3.30495	0.979359	0.296331	1.97159	2.67321
AT3G57390	up	2.61413	0.267538	0.102343	1.20375	5.36127
AT3G57280	up	5.27228	0.891992	0.169185	1.85574	0.526424
AT3G57480	up	3.29004	1.13735	0.345696	2.19977	2.67321
AT3G57450	up	6.43089	1.45665	0.226508	2.74471	0.0786698
AT3G57520	up	2.85856	0.609521	0.213227	1.52575	4.23816
AT3G57550	up	8.05226	1.65546	0.20559	3.15024	0
AT3G57330	up	5.82997	1.05055	0.180197	2.07131	0.35269
AT3G57090	up	5.64732	0.536915	0.0950744	1.45087	0.35269
AT3G57120	up	3.56318	0.662118	0.185822	1.5824	2.09022
AT3G56410	up	2.79009	0.575521	0.206273	1.49022	4.23816
AT3G56490	up	2.42597	0.289058	0.119152	1.22184	5.36127
AT3G56200	up	2.6494	0.60033	0.226591	1.51606	4.23816
AT3G56110	up	2.40062	0.239759	0.099874	1.1808	7.64937
AT3G56170	up	7.18644	0.92133	0.128204	1.89386	0.0786698
AT3G55980	up	2.50706	1.58942	0.633975	3.00927	5.36127
AT3G55740	up	2.89598	0.760531	0.262616	1.69411	3.37128
AT3G55700	up	5.36683	0.465257	0.0866914	1.38056	0.399285
AT3G55950	up	2.93367	0.923113	0.314662	1.8962	3.37128
AT3G55970	up	2.63107	1.19307	0.453453	2.28638	5.36127
AT3G55960	up	3.77362	0.534894	0.141745	1.44884	1.58551
AT3G55270	up	5.27352	0.683248	0.129562	1.60575	0.526424
AT3G55450	up	3.44535	0.585233	0.169861	1.50028	2.09022
AT3G55470	up	20.8265	1.85672	0.089152	3.62184	0
AT3G55560	up	6.13417	0.807613	0.131658	1.75031	0.206032
AT3G55380	up	3.45699	0.344304	0.0995965	1.26954	2.09022
AT3G54840	up	2.74974	0.26302	0.0956528	1.19999	4.23816
AT3G55050	up	3.5035	0.526947	0.150406	1.44088	2.09022
AT3G55150	up	13.6826	3.39213	0.247916	10.4987	0
AT3G54960	up	2.34882	1.11648	0.475336	2.16817	7.64937
AT3G54560	up	3.95733	0.57712	0.145836	1.49187	1.07542
AT3G54640	up	3.96206	1.29457	0.326741	2.45304	1.07542
AT3G54620	up	6.34508	0.862793	0.135978	1.81856	0.0786698
AT3G54680	up	3.50225	0.532078	0.151925	1.44601	2.09022
AT3G54850	up	5.20762	0.4805	0.0922686	1.39523	0.526424
AT3G54150	up	7.84455	1.71627	0.218784	3.28585	0
AT3G54420	up	5.99841	1.87601	0.312752	3.67059	0.206032
AT3G54100	up	3.3019	0.938362	0.284188	1.91635	2.67321
AT3G54110	up	2.68402	0.614068	0.228787	1.53057	4.23816
AT3G54130	up	2.50587	0.336031	0.134097	1.26228	5.36127
AT3G53720	up	5.45387	0.684484	0.125504	1.60713	0.399285
AT3G53810	up	8.06078	1.28972	0.159999	2.4448	0
AT3G53960	up	2.93423	0.88789	0.302597	1.85047	3.37128
AT3G54030	up	3.2096	0.755988	0.235539	1.68879	2.67321
AT3G53880	up	2.7517	0.379182	0.137799	1.3006	4.23816
AT3G53780	up	2.83972	0.529911	0.186607	1.44384	4.23816
AT3G53650	up	3.135	1.0605	0.338279	2.08566	2.67321
AT3G53150	up	4.01285	2.08841	0.520431	4.2528	1.07542
AT3G53180	up	4.9423	1.30725	0.264503	2.4747	0.616195
AT3G53260	up	4.25763	1.01137	0.237542	2.01582	0.784121
AT3G52800	up	6.65251	0.804467	0.120927	1.7465	0.0786698
AT3G51920	up	4.37753	0.715979	0.163558	1.6426	0.784121
AT3G51990	up	3.70772	0.660783	0.178218	1.58094	1.58551
AT3G52450	up	8.10252	3.66669	0.452537	12.6994	0
AT3G52400	up	7.84416	1.97151	0.251335	3.92179	0
AT3G52480	up	3.65881	0.521321	0.142484	1.43527	1.58551
AT3G51440	up	7.13448	1.90012	0.26633	3.73245	0.0786698
AT3G51660	up	3.66476	1.21983	0.332856	2.3292	1.58551
AT3G51670	up	4.85348	0.959317	0.197655	1.94439	0.616195
AT3G51970	up	2.80734	0.470422	0.167568	1.38551	4.23816
AT3G51090	up	4.06975	0.865379	0.212637	1.82182	1.07542
AT3G51330	up	7.08709	2.76222	0.389753	6.78438	0.0786698
AT3G51250	up	2.6412	0.273811	0.103669	1.209	4.23816
AT3G51460	up	4.17206	0.32667	0.0782995	1.25412	0.784121
AT3G51580	up	2.94184	0.27468	0.0933703	1.20973	3.37128
AT3G51620	up	4.9333	0.391554	0.0793696	1.31181	0.616195
AT3G51450	up	5.45599	1.51309	0.277327	2.85421	0.399285
AT3G51160	up	4.63513	0.71448	0.154144	1.64089	0.685392
AT3G50950	up	2.68166	0.542396	0.202262	1.45639	4.23816
AT3G50900	up	4.38884	0.579298	0.131993	1.49412	0.784121
AT3G50910	up	5.73949	0.857917	0.149476	1.81242	0.35269
AT3G50480	up	5.35625	1.66543	0.310933	3.17209	0.399285
AT3G50590	up	2.85837	0.292413	0.1023	1.22469	4.23816
AT3G50650	up	3.58467	0.442361	0.123404	1.35883	2.09022
AT3G50760	up	4.82111	1.05837	0.219529	2.08258	0.616195
AT3G50740	up	5.77504	1.78815	0.309635	3.45372	0.35269
AT3G50810	up	2.77412	0.598779	0.215845	1.51443	4.23816
AT3G50850	up	2.90997	0.33702	0.115815	1.26314	3.37128
AT3G50310	up	2.69471	0.496565	0.184274	1.41085	4.23816
AT3G50260	up	5.95	1.54838	0.260233	2.92489	0.35269
AT3G49780	up	11.5784	1.69695	0.146562	3.24216	0
AT3G49790	up	2.74915	0.724514	0.263541	1.65234	4.23816
AT3G49620	up	6.82408	1.91538	0.28068	3.77214	0.0786698
AT3G49530	up	3.26743	0.709546	0.217157	1.63529	2.67321
AT3G49210	up	13.66	1.16001	0.0849204	2.2346	0
AT3G49350	up	4.23787	0.862453	0.203511	1.81813	0.784121
AT3G49370	up	4.46041	1.41558	0.317366	2.66767	0.685392
AT3G48570	up	3.57335	1.22961	0.344105	2.34503	2.09022
AT3G48740	up	3.80024	0.399003	0.104994	1.3186	1.58551
AT3G48570	up	6.90441	1.02315	0.148188	2.03235	0.0786698
AT3G48760	up	4.79715	0.355424	0.0740905	1.27936	0.616195
AT3G48850	up	8.07384	1.75264	0.217076	3.36974	0
AT3G48640	up	3.40331	1.38997	0.408418	2.62074	2.09022
AT3G48650	up	2.79447	1.892	0.677052	3.7115	4.23816
AT3G48450	up	2.932	0.263924	0.0900153	1.20074	3.37128
AT3G48360	up	3.34075	1.86367	0.557859	3.63932	2.67321
AT3G48520	up	4.71552	0.774668	0.164281	1.7108	0.616195
AT3G48000	up	3.69542	0.450659	0.121951	1.36666	1.58551
AT3G47960	up	3.66786	0.502224	0.136926	1.4164	1.58551
AT3G47810	up	3.15281	0.306433	0.0971937	1.23665	2.67321
AT3G47670	up	3.2803	0.594959	0.181374	1.51043	2.67321
AT3G47420	up	6.03253	1.52631	0.253014	2.88049	0.206032
AT3G47550	up	6.65501	0.707313	0.106283	1.63276	0.0786698
AT3G47700	up	2.35934	0.367831	0.155904	1.29041	7.64937
AT3G47380	up	4.18565	1.43378	0.342546	2.70153	0.784121
AT3G47250	up	5.54599	0.581817	0.104908	1.49673	0.399285
AT3G46930	up	5.53618	1.60874	0.290586	3.04985	0.399285
AT3G46820	up	5.43175	0.438209	0.0806755	1.35492	0.399285
AT3G46830	up	3.11075	0.330627	0.106285	1.25756	2.67321
AT3G46690	up	5.43005	1.76095	0.324297	3.38921	0.399285
AT3G46700	up	2.72187	0.685665	0.25191	1.60844	4.23816
AT3G46280	up	24.7463	5.47504	0.221247	44.4785	0
AT3G46220	up	3.21424	0.329156	0.102405	1.25628	2.67321
AT3G46060	up	2.35162	0.274084	0.116551	1.20923	7.64937
AT3G46440	up	5.8058	0.443981	0.0764719	1.36035	0.35269
AT3G46110	up	4.50345	0.730533	0.162216	1.65925	0.685392
AT3G45290	up	4.86197	2.30359	0.473798	4.93685	0.616195
AT3G45640	up	3.04641	0.646626	0.212259	1.5655	3.37128
AT3G45040	up	6.8707	1.2078	0.175791	2.30986	0.0786698
AT3G45060	up	8.16656	3.01168	0.368782	8.06503	0
AT3G44720	up	5.22162	1.33381	0.25544	2.52068	0.526424
AT3G44340	up	2.40953	0.385995	0.160195	1.30676	7.64937
AT3G44110	up	2.87435	0.27157	0.0944804	1.20712	3.37128
AT3G44260	up	4.91175	1.16408	0.237	2.24091	0.616195
AT3G43770	up	2.35018	0.21196	0.0901891	1.15826	7.64937
AT3G43240	up	2.78188	0.43318	0.155715	1.35021	4.23816
AT3G43250	up	5.42918	2.16622	0.398995	4.48845	0.399285
AT3G43270	up	6.52783	1.31687	0.201732	2.49126	0.0786698
AT3G42700	up	3.47633	0.408073	0.117386	1.32691	2.09022
AT4G39890	up	4.92031	1.48711	0.302239	2.80327	0.616195
AT4G39950	up	3.68499	1.08778	0.295193	2.12547	1.58551
AT4G39980	up	3.20877	0.78663	0.24515	1.72504	2.67321
AT4G39910	up	3.52168	0.222266	0.0631135	1.16656	2.09022
AT4G40080	up	5.01039	0.461547	0.0921181	1.37702	0.526424
AT4G39780	up	6.81499	1.10338	0.161904	2.14857	0.0786698
AT4G39830	up	4.35424	2.14746	0.493189	4.43048	0.784121
AT4G39940	up	2.43684	0.7894	0.323944	1.72836	5.36127
AT4G39390	up	2.33247	0.679572	0.291352	1.60166	7.64937
AT4G39640	up	3.63755	1.43277	0.393883	2.69965	1.58551
AT4G39220	up	2.44913	0.417483	0.170461	1.3356	5.36127
AT4G38940	up	4.30808	0.290232	0.0673693	1.22284	0.784121
AT4G39230	up	8.05696	1.59927	0.198495	3.02989	0
AT4G39270	up	5.464	1.42717	0.261195	2.68919	0.399285
AT4G38550	up	3.86931	0.899995	0.232598	1.86606	1.07542
AT4G38560	up	4.54136	1.053	0.231868	2.07484	0.685392
AT4G37990	up	2.728	0.847418	0.310637	1.79928	4.23816
AT4G38470	up	3.60962	0.475252	0.131663	1.39016	1.58551
AT4G38540	up	6.0123	1.51222	0.251521	2.85249	0.206032
AT4G38480	up	2.73164	0.625102	0.228838	1.54232	4.23816
AT4G37900	up	3.57643	1.23288	0.344724	2.35036	2.09022
AT4G38120	up	3.27709	0.349156	0.106545	1.27382	2.67321
AT4G38230	up	2.49248	0.231571	0.0929081	1.17411	5.36127
AT4G37790	up	4.88273	0.812361	0.166374	1.75608	0.616195
AT4G37610	up	2.90519	1.32769	0.457005	2.51	3.37128
AT4G37640	up	4.90684	1.40875	0.287099	2.65506	0.616195
AT4G37780	up	2.6342	0.937211	0.355786	1.91482	5.36127
AT4G36220	up	2.91752	0.619369	0.212293	1.5362	3.37128
AT4G37360	up	2.45343	0.236614	0.0964418	1.17822	5.36127
AT4G36030	up	3.49127	1.20753	0.345872	2.30942	2.09022
AT4G35510	up	3.54013	0.431804	0.121974	1.34892	2.09022
AT4G35500	up	2.56898	0.518036	0.20165	1.432	5.36127
AT4G35480	up	13.5928	1.18536	0.0872051	2.2742	0
AT4G35630	up	3.71528	0.94098	0.253273	1.91983	1.58551
AT4G35110	up	4.50958	1.07055	0.237393	2.10023	0.685392
AT4G35170	up	8.89362	0.711998	0.0800572	1.63807	0
AT4G35180	up	3.38394	2.58944	0.765217	6.01867	2.09022
AT4G34710	up	2.88038	0.425001	0.14755	1.34257	3.37128
AT4G34460	up	2.84099	0.40338	0.141986	1.3226	4.23816
AT4G34660	up	2.69769	0.399334	0.148028	1.3189	4.23816
AT4G34540	up	2.37219	0.365893	0.154243	1.28868	7.64937
AT4G34390	up	5.37856	1.00307	0.186494	2.00426	0.399285
AT4G34180	up	4.86292	1.18101	0.242861	2.26736	0.616195
AT4G34200	up	6.85195	1.55057	0.226296	2.92933	0.0786698
AT4G34050	up	8.98604	1.11245	0.123797	2.16212	0
AT4G34230	up	5.69976	0.877858	0.154017	1.83764	0.35269
AT4G34110	up	3.00387	0.378412	0.125975	1.29991	3.37128
AT4G34120	up	4.11761	0.627474	0.152388	1.54486	1.07542
AT4G34150	up	8.06944	1.3654	0.169206	2.57648	0
AT4G33985	up	2.63404	0.451567	0.171435	1.36752	5.36127
AT4G33890	up	3.3536	0.30887	0.0921008	1.23874	2.09022
AT4G33910	up	5.33826	0.68309	0.127961	1.60557	0.399285
AT4G33920	up	3.85783	0.972721	0.252142	1.96254	1.58551
AT4G33940	up	2.62087	0.509908	0.194557	1.42396	5.36127
AT4G33430	up	6.22105	0.961627	0.154576	1.94751	0.206032
AT4G32680	up	2.75164	0.302206	0.109828	1.23303	4.23816
AT4G32650	up	10.671	2.59502	0.243184	6.04197	0
AT4G32870	up	8.15983	1.63023	0.199787	3.09563	0
AT4G33020	up	3.84779	0.466824	0.121323	1.38206	1.58551
AT4G33050	up	4.81625	1.4648	0.304137	2.76025	0.616195
AT4G32730	up	3.55958	0.353535	0.0993195	1.27769	2.09022
AT4G31860	up	2.38696	0.403007	0.168837	1.32226	7.64937
AT4G32070	up	3.05721	0.387943	0.126895	1.30853	3.37128
AT4G32040	up	7.79919	0.505107	0.064764	1.41923	0
AT4G32140	up	2.40997	0.292953	0.121559	1.22515	7.64937
AT4G32180	up	5.13726	0.510459	0.099364	1.4245	0.526424
AT4G31920	up	3.30447	0.731921	0.221494	1.66085	2.67321
AT4G31980	up	3.56974	0.710199	0.19895	1.63603	2.09022
AT4G31740	up	3.51714	0.21881	0.0622124	1.16377	2.09022
AT4G31340	up	2.53039	0.309708	0.122396	1.23946	5.36127
AT4G31500	up	3.65317	1.27107	0.347935	2.4134	1.58551
AT4G31550	up	4.62167	1.81686	0.393118	3.52314	0.685392
AT4G31670	up	2.64041	0.379353	0.143672	1.30076	4.23816
AT4G30340	up	3.86603	0.643474	0.166443	1.56209	1.07542
AT4G30190	up	10.1528	1.58618	0.156231	3.00253	0
AT4G30360	up	3.37842	0.349652	0.103496	1.27425	2.09022
AT4G30600	up	5.18416	0.54634	0.105386	1.46038	0.526424
AT4G30490	up	4.49686	0.851379	0.189327	1.80422	0.685392
AT4G30390	up	4.17158	0.5961	0.142895	1.51163	0.784121
AT4G29960	up	2.48609	0.647069	0.260275	1.56598	5.36127
AT4G29950	up	5.98165	0.851663	0.142379	1.80458	0.35269
AT4G30060	up	5.96735	1.28146	0.214745	2.43085	0.35269
AT4G29640	up	2.67668	0.240109	0.0897037	1.18108	4.23816
AT4G29740	up	4.12877	1.19197	0.288698	2.28464	1.07542
AT4G29700	up	7.47142	2.19184	0.293364	4.56889	0
AT4G29200	up	2.32352	0.297633	0.128096	1.22913	7.64937
AT4G29330	up	2.98187	0.877769	0.294368	1.83753	3.37128
AT4G29340	up	2.41367	0.312873	0.129626	1.24218	7.64937
AT4G28703	up	3.30612	0.955465	0.288999	1.93921	2.67321
AT4G29050	up	3.06671	0.696815	0.227219	1.62092	3.37128
AT4G29030	up	2.39721	0.196281	0.0818789	1.14574	7.64937
AT4G29040	up	2.75025	0.222799	0.0810106	1.167	4.23816
AT4G28770	up	2.35959	0.324873	0.137682	1.25255	7.64937
AT4G28550	up	8.66996	0.941455	0.108588	1.92046	0
AT4G28540	up	2.68166	0.437326	0.163081	1.35409	4.23816
AT4G28400	up	2.35163	0.37983	0.161518	1.30119	7.64937
AT4G28710	up	3.15049	0.406925	0.129162	1.32586	2.67321
AT4G28300	up	3.28269	0.747792	0.227799	1.67922	2.67321
AT4G28150	up	4.77443	0.988571	0.207055	1.98422	0.616195
AT4G28290	up	2.70575	0.724314	0.267694	1.65211	4.23816
AT4G28350	up	5.55342	1.82947	0.329432	3.55407	0.399285
AT4G28370	up	3.55239	0.525603	0.147958	1.43954	2.09022
AT4G28085	up	5.85088	2.18047	0.372675	4.53303	0.35269
AT4G27970	up	2.80099	0.528697	0.188753	1.44263	4.23816
AT4G27780	up	3.02098	0.363741	0.120405	1.28676	3.37128
AT4G27860	up	3.58202	1.05144	0.293532	2.07259	2.09022
AT4G27930	up	2.45842	0.248646	0.101141	1.18809	5.36127
AT4G27680	up	2.67266	0.327447	0.122517	1.25479	4.23816
AT4G27500	up	3.95782	0.394073	0.0995683	1.3141	1.07542
AT4G27410	up	4.52534	1.3362	0.29527	2.52485	0.685392
AT4G27435	up	3.85712	0.31994	0.0829478	1.24828	1.58551
AT4G27730	up	4.39714	1.15237	0.262074	2.22279	0.784121
AT4G26910	up	3.33816	0.953384	0.285602	1.93641	2.67321
AT4G26970	up	12.0807	0.913115	0.0755846	1.88311	0
AT4G26470	up	2.52609	0.513942	0.203454	1.42795	5.36127
AT4G26610	up	5.50765	0.60399	0.109664	1.51991	0.399285
AT4G26160	up	2.83248	0.18477	0.0652324	1.13664	4.23816
AT4G26060	up	2.87508	0.87662	0.304903	1.83607	3.37128
AT4G26080	up	2.95025	0.437861	0.148415	1.35459	3.37128
AT4G26050	up	2.78626	0.562436	0.201861	1.47676	4.23816
AT4G25835	up	3.13471	1.18195	0.377053	2.26883	2.67321
AT4G25840	up	4.30097	0.799001	0.185772	1.7399	0.784121
AT4G25900	up	4.82788	1.09718	0.22726	2.13937	0.616195
AT4G25880	up	2.94668	0.357208	0.121224	1.28094	3.37128
AT4G25350	up	9.40937	2.46869	0.262366	5.53542	0
AT4G25360	up	4.53611	0.581714	0.128241	1.49663	0.685392
AT4G25390	up	2.64007	0.876835	0.332125	1.83634	4.23816
AT4G25720	up	2.93677	0.463237	0.157737	1.37863	3.37128
AT4G24920	up	4.03004	0.65332	0.162112	1.57278	1.07542
AT4G25070	up	3.33291	0.650181	0.195079	1.56936	2.67321
AT4G25110	up	3.43357	1.98391	0.577797	3.95563	2.09022
AT4G25030	up	9.92175	1.00813	0.101608	2.01131	0
AT4G25230	up	4.33337	0.532275	0.122832	1.44621	0.784121
AT4G24570	up	3.13098	1.78251	0.569314	3.44024	2.67321
AT4G24520	up	2.80608	0.528118	0.188205	1.44205	4.23816
AT4G24240	up	14.0735	1.69516	0.120451	3.23813	0
AT4G24190	up	2.61175	0.598999	0.229348	1.51467	5.36127
AT4G24400	up	2.80946	0.55666	0.198138	1.47086	4.23816
AT4G24000	up	3.13667	0.924036	0.294592	1.89742	2.67321
AT4G23885	up	8.75276	0.978244	0.111764	1.97007	0
AT4G23850	up	5.30602	0.659363	0.124267	1.57939	0.526424
AT4G24040	up	3.3202	0.824451	0.248314	1.77086	2.67321
AT4G24110	up	4.10927	1.20699	0.293723	2.30855	1.07542
AT4G23700	up	8.74665	2.21296	0.253007	4.63626	0
AT4G23810	up	7.58989	2.18223	0.287518	4.53853	0
AT4G23190	up	9.75464	2.36683	0.242636	5.15805	0
AT4G23210	up	4.46842	1.5706	0.35149	2.97029	0.685392
AT4G23260	up	7.02929	1.50502	0.214107	2.83829	0.0786698
AT4G23270	up	3.49604	0.801879	0.229368	1.74337	2.09022
AT4G23280	up	4.59116	1.54195	0.335852	2.91188	0.685392
AT4G23290	up	4.48087	0.902864	0.201493	1.86977	0.685392
AT4G23300	up	6.11671	1.60308	0.262083	3.03792	0.206032
AT4G23220	up	5.3486	1.58943	0.297168	3.00931	0.399285
AT4G23460	up	4.94987	0.545111	0.110126	1.45913	0.616195
AT4G23470	up	5.52577	1.24539	0.225378	2.37082	0.399285
AT4G23150	up	2.56441	2.22141	0.866247	4.66349	5.36127
AT4G22820	up	2.3799	0.421011	0.176903	1.33887	7.64937
AT4G23010	up	7.25032	1.29206	0.178207	2.44877	0.0786698
AT4G22780	up	3.26995	0.600693	0.183701	1.51644	2.67321
AT4G22460	up	2.57947	0.330865	0.128268	1.25777	5.36127
AT4G22470	up	6.60505	2.13345	0.323003	4.38765	0.0786698
AT4G22530	up	6.89019	1.27839	0.185538	2.42568	0.0786698
AT4G22070	up	3.21149	1.08618	0.338216	2.12311	2.67321
AT4G22320	up	3.89179	0.430159	0.11053	1.34738	1.07542
AT4G22310	up	3.61845	0.375972	0.103904	1.29771	1.58551
AT4G21790	up	3.63171	0.539233	0.148479	1.4532	1.58551
AT4G21810	up	3.02658	0.459226	0.151731	1.3748	3.37128
AT4G21850	up	2.62591	1.20597	0.459258	2.30692	5.36127
AT4G21680	up	5.07218	2.11395	0.416774	4.32876	0.526424
AT4G21390	up	5.12531	2.12252	0.414124	4.35453	0.526424
AT4G21400	up	9.75933	2.03167	0.208178	4.08879	0
AT4G21410	up	6.53526	2.11651	0.323859	4.33643	0.0786698
AT4G21560	up	4.65311	0.366806	0.0788305	1.2895	0.685392
AT4G21450	up	3.02485	0.343875	0.113683	1.26916	3.37128
AT4G20830	up	5.27506	1.3924	0.26396	2.62515	0.526424
AT4G20850	up	2.74458	0.437295	0.159331	1.35406	4.23816
AT4G20860	up	19.135	2.58972	0.135339	6.01982	0
AT4G21120	up	15.5206	1.96833	0.126821	3.91315	0
AT4G21230	up	2.85464	0.450052	0.157657	1.36609	4.23816
AT4G20460	up	9.80752	2.71969	0.277307	6.58732	0
AT4G20780	up	6.07793	1.00712	0.165701	2.00989	0.206032
AT4G20110	up	3.29801	1.35224	0.410016	2.55308	2.67321
AT4G20010	up	4.52817	0.842488	0.186055	1.79314	0.685392
AT4G20000	up	10.956	3.42043	0.312197	10.7066	0
AT4G19640	up	3.04911	0.34403	0.11283	1.2693	3.37128
AT4G19810	up	7.41256	2.75719	0.371961	6.76076	0
AT4G19140	up	2.82695	0.553705	0.195867	1.46785	4.23816
AT4G19185	up	3.24656	0.328922	0.101314	1.25607	2.67321
AT4G19230	up	5.90077	1.11058	0.188209	2.15932	0.35269
AT4G19370	up	4.8481	1.67319	0.345124	3.1892	0.616195
AT4G19460	up	4.26804	1.10305	0.258443	2.14808	0.784121
AT4G18880	up	2.84609	0.936194	0.328941	1.91347	4.23816
AT4G18950	up	3.68518	1.33857	0.36323	2.52901	1.58551
AT4G18800	up	4.53454	0.682517	0.150515	1.60494	0.685392
AT4G18250	up	3.31876	1.62265	0.488934	3.07941	2.67321
AT4G18340	up	2.63988	0.723091	0.273911	1.65072	4.23816
AT4G18430	up	10.461	3.16945	0.302977	8.99705	0
AT4G18140	up	2.42046	0.412735	0.170519	1.33121	7.64937
AT4G17940	up	3.36042	0.313398	0.0932615	1.24263	2.09022
AT4G17895	up	3.30857	0.332684	0.100552	1.25935	2.67321
AT4G13510	up	4.3126	1.06471	0.246883	2.09174	0.784121
AT4G13345	up	2.44225	0.383932	0.157205	1.30489	5.36127
AT4G13180	up	3.97385	0.717526	0.180562	1.64436	1.07542
AT4G12720	up	3.48316	0.707165	0.203024	1.63259	2.09022
AT4G12790	up	3.84175	0.66145	0.172174	1.58167	1.58551
AT4G12480	up	7.90168	1.82615	0.23111	3.5459	0
AT4G12230	up	2.81289	0.480253	0.170733	1.39499	4.23816
AT4G12470	up	7.75716	1.47009	0.189514	2.7704	0
AT4G12500	up	19.1471	3.43605	0.179456	10.8232	0
AT4G12490	up	14.5877	2.67169	0.183148	6.37177	0
AT4G12400	up	3.81981	0.591972	0.154974	1.50731	1.58551
AT4G11860	up	2.87164	0.398876	0.138902	1.31848	3.37128
AT4G11820	up	6.66099	0.483721	0.07262	1.39835	0.0786698
AT4G11830	up	3.27402	0.476242	0.145461	1.39112	2.67321
AT4G12010	up	3.995	0.520023	0.130168	1.43398	1.07542
AT4G12020	up	3.61232	0.480012	0.132882	1.39476	1.58551
AT4G12120	up	5.19206	1.21848	0.234682	2.32702	0.526424
AT4G12070	up	8.42049	0.976635	0.115983	1.96787	0
AT4G12040	up	3.54228	0.596584	0.168418	1.51213	2.09022
AT4G11890	up	5.04854	1.37461	0.272278	2.59297	0.526424
AT4G11670	up	3.59675	0.533219	0.14825	1.44715	2.09022
AT4G11470	up	2.67842	1.09756	0.409778	2.13992	4.23816
AT4G11170	up	2.7547	1.30701	0.474466	2.47428	4.23816
AT4G11270	up	2.53368	0.263205	0.103883	1.20014	5.36127
AT4G11350	up	3.03565	0.440166	0.144999	1.35676	3.37128
AT4G11330	up	5.87936	1.14959	0.195529	2.2185	0.35269
AT4G11280	up	2.84703	1.35314	0.47528	2.55467	4.23816
AT4G11000	up	3.81664	0.828841	0.217165	1.77626	1.58551
AT4G10610	up	2.52043	0.310464	0.123179	1.24011	5.36127
AT4G09460	up	3.55459	0.61969	0.174335	1.53654	2.09022
AT4G09420	up	6.49231	1.28523	0.197962	2.43721	0.0786698
AT4G08500	up	3.30523	0.404321	0.122328	1.32347	2.67321
AT4G08770	up	9.63255	2.04184	0.211973	4.11769	0
AT4G08780	up	3.92384	0.852434	0.217245	1.80554	1.07542
AT4G08850	up	7.55105	1.19362	0.158073	2.28725	0
AT4G08300	up	3.15531	1.27037	0.402614	2.41223	2.67321
AT4G08290	up	10.8866	1.13798	0.104531	2.20073	0
AT4G08170	up	2.49117	0.347172	0.139361	1.27206	5.36127
AT4G08320	up	4.17642	0.430081	0.102978	1.34731	0.784121
AT4G08460	up	2.89586	0.223429	0.0771548	1.16751	3.37128
AT4G08180	up	3.66623	0.881888	0.240544	1.84278	1.58551
AT4G07820	up	3.42813	0.965087	0.28152	1.95218	2.09022
AT4G05390	up	4.92014	0.626725	0.12738	1.54406	0.616195
AT4G05620	up	2.42606	0.231701	0.095505	1.17422	5.36127
AT4G05050	up	3.61401	0.396141	0.109612	1.31598	1.58551
AT4G05020	up	5.11587	0.900994	0.176117	1.86735	0.526424
AT4G04960	up	3.70475	1.28835	0.347756	2.44248	1.58551
AT4G04800	up	2.62137	0.402357	0.153492	1.32167	5.36127
AT4G04920	up	3.65161	0.400074	0.109561	1.31958	1.58551
AT4G04220	up	3.04838	1.5462	0.507221	2.92048	3.37128
AT4G04510	up	4.95201	1.22694	0.247765	2.34069	0.616195
AT4G03960	up	3.01452	0.710942	0.235839	1.63687	3.37128
AT4G03550	up	2.4599	0.623089	0.253299	1.54017	5.36127
AT4G03450	up	2.34942	1.26775	0.539603	2.40786	7.64937
AT4G03320	up	4.2732	0.779346	0.18238	1.71635	0.784121
AT4G02940	up	4.25731	0.936887	0.220065	1.91439	0.784121
AT4G02380	up	7.84786	1.75224	0.223276	3.3688	0
AT4G02730	up	4.13301	0.494389	0.11962	1.40872	0.784121
AT4G02410	up	3.15683	0.535649	0.169679	1.44959	2.67321
AT4G02075	up	2.93239	1.12362	0.383175	2.17893	3.37128
AT4G02330	up	6.30581	1.55333	0.246333	2.93494	0.206032
AT4G02340	up	2.50213	0.275492	0.110103	1.21041	5.36127
AT4G02350	up	4.45122	0.651582	0.146383	1.57089	0.685392
AT4G01850	up	3.49246	0.229404	0.0656854	1.17235	2.09022
AT4G01960	up	3.32599	0.588959	0.177078	1.50416	2.67321
AT4G01810	up	2.97405	0.501933	0.168771	1.41611	3.37128
AT4G02030	up	3.43195	0.499852	0.145646	1.41407	2.09022
AT4G01250	up	6.71438	3.73406	0.556129	13.3065	0.0786698
AT4G01430	up	3.36977	0.674071	0.200035	1.59557	2.09022
AT4G01700	up	8.28966	3.01414	0.363602	8.07878	0
AT4G01720	up	11.3799	2.10625	0.185084	4.3057	0
AT4G01010	up	5.57101	0.982426	0.176346	1.97579	0.399285
AT4G01090	up	4.43458	0.862795	0.194561	1.81856	0.685392
AT4G00955	up	2.73073	0.882971	0.323346	1.84417	4.23816
AT4G00720	up	2.95852	0.1973	0.0666888	1.14655	3.37128
AT4G00960	up	4.44953	0.309183	0.0694866	1.23901	0.685392
AT4G00240	up	4.77709	0.698553	0.14623	1.62288	0.616195
AT4G00416	up	3.88485	0.253572	0.0652721	1.19216	1.07542
AT4G00500	up	2.49957	0.531035	0.21245	1.44497	5.36127
AT4G00660	up	2.36596	0.218107	0.0921854	1.16321	7.64937
AT4G00300	up	4.07483	0.644427	0.158148	1.56312	1.07542
AT4G00330	up	2.98329	0.650708	0.218118	1.56994	3.37128
AT1G25540	up	3.34796	0.40151	0.119927	1.32089	2.09022
AT1G25500	up	3.64297	1.15778	0.317811	2.23113	1.58551
AT1G25400	up	7.29535	1.51078	0.207089	2.84965	0.0786698
AT1G25550	up	2.72455	1.1141	0.408913	2.1646	4.23816
AT1G25390	up	10.4893	1.83501	0.17494	3.56773	0
AT1G25560	up	4.61497	1.05784	0.229219	2.08181	0.685392
AT1G18570	up	4.30069	1.30979	0.304554	2.47906	0.784121
AT1G19670	up	2.4663	0.648701	0.263026	1.56776	5.36127
AT4G10140	up	5.3403	0.578883	0.108399	1.49369	0.399285
AT5G34930	up	5.303	0.780316	0.147146	1.71751	0.526424
AT5G34940	up	4.07088	0.745664	0.18317	1.67675	1.07542
AT2G30270	up	2.61166	0.214778	0.082238	1.16052	5.36127
AT2G30360	up	4.43341	1.28083	0.288905	2.4298	0.685392
AT1G67060	up	4.63074	0.925253	0.199807	1.89902	0.685392
AT1G20310	up	3.01077	2.00243	0.665089	4.00675	3.37128
AT1G17890	up	4.33569	0.779447	0.179775	1.71647	0.784121
AT1G17860	up	7.53044	1.98361	0.263413	3.95482	0
AT1G66930	up	2.36267	0.24009	0.101618	1.18107	7.64937
AT1G22180	up	11.867	0.794421	0.0669439	1.73438	0
AT1G12640	up	6.65502	0.670724	0.100785	1.59187	0.0786698
AT1G20350	up	5.29313	1.12848	0.213197	2.18628	0.526424
AT1G22300	up	5.35194	0.404859	0.0756473	1.32396	0.399285
AT1G22280	up	2.62319	0.981463	0.374149	1.97447	5.36127
AT1G29760	up	3.27948	0.596691	0.181947	1.51224	2.67321
AT1G29750	up	8.1814	0.809804	0.098981	1.75297	0
AT1G19270	up	4.26193	0.792027	0.185838	1.73151	0.784121
AT1G19180	up	8.32302	1.76554	0.212128	3.40002	0
AT1G58340	up	4.71896	0.804632	0.17051	1.7467	0.616195
AT1G07230	up	3.58086	0.668856	0.186787	1.58981	2.09022
AT1G07000	up	4.13766	1.13644	0.274658	2.19838	0.784121
AT1G07240	up	2.42109	0.482776	0.199405	1.39743	7.64937
AT1G07020	up	2.55969	0.45687	0.178486	1.37256	5.36127
AT1G16900	up	2.64282	0.189187	0.0715853	1.14012	4.23816
AT1G18210	up	7.19909	0.980964	0.136262	1.97378	0.0786698
AT1G13570	up	3.43668	0.527802	0.153579	1.44173	2.09022
AT1G48790	up	5.84986	0.484883	0.0828879	1.39947	0.35269
AT1G55080	up	2.42026	0.646713	0.267208	1.5656	7.64937
AT1G13580	up	2.51062	0.585487	0.233204	1.50055	5.36127
AT1G30135	up	18.317	3.45287	0.188506	10.9501	0
AT1G51800	up	28.3245	3.81132	0.134559	14.0385	0
AT1G51790	up	7.2507	2.49937	0.344708	5.65439	0.0786698
AT1G51620	up	7.88066	2.44084	0.309725	5.42957	0
AT1G51820	up	5.60552	3.68893	0.658089	12.8967	0.399285
AT1G51740	up	3.14418	0.429223	0.136513	1.34651	2.67321
AT1G51680	up	5.71148	1.18399	0.2073	2.27204	0.35269
AT1G30110	up	7.16003	2.01754	0.281778	4.04893	0.0786698
AT1G58200	up	4.03255	0.465647	0.115472	1.38094	1.07542
AT3G12630	up	2.49077	0.392465	0.157568	1.31263	5.36127
AT3G12570	up	3.3105	0.484032	0.146211	1.39865	2.67321
AT3G12400	up	2.51536	0.564146	0.22428	1.47851	5.36127
AT3G12580	up	2.37951	0.745403	0.313259	1.67644	7.64937
AT3G11320	up	3.43163	0.484652	0.141231	1.39925	2.09022
AT3G11330	up	7.92657	0.891953	0.112527	1.85569	0
AT3G11340	up	2.99434	2.08936	0.69777	4.2556	3.37128
AT3G12480	up	3.933	0.383158	0.0974213	1.30419	1.07542
AT3G12620	up	3.3831	0.537473	0.15887	1.45143	2.09022
AT1G69450	up	7.66575	0.795515	0.103775	1.7357	0
AT1G66760	up	2.58169	1.15774	0.448444	2.23108	5.36127
AT3G02360	up	4.4021	0.659038	0.14971	1.57903	0.784121
AT1G72060	up	5.66846	2.68629	0.473901	6.43655	0.35269
AT1G54890	up	2.67221	0.599084	0.22419	1.51475	4.23816
AT1G66550	up	3.39008	1.13711	0.335424	2.19941	2.09022
AT1G66880	up	3.0507	1.23243	0.403985	2.34963	3.37128
AT1G66780	up	3.23967	1.45398	0.448806	2.73964	2.67321
AT1G66830	up	4.8181	1.05199	0.21834	2.07338	0.616195
AT1G66660	up	2.92617	0.311502	0.106454	1.241	3.37128
AT1G66570	up	5.84257	1.09967	0.188217	2.14305	0.35269
AT3G10985	up	5.66459	1.44226	0.25461	2.71746	0.35269
AT1G75170	up	5.04327	0.945878	0.187552	1.92636	0.526424
AT1G75230	up	4.00998	0.818402	0.204091	1.76345	1.07542
AT1G75220	up	5.27596	0.829195	0.157165	1.77669	0.526424
AT1G31470	up	5.26553	0.46257	0.0878487	1.37799	0.526424
AT1G36640	up	3.46791	0.564405	0.162751	1.47878	2.09022
AT1G33360	up	2.85647	0.486812	0.170425	1.40134	4.23816
AT1G33390	up	3.30735	0.75833	0.229286	1.69153	2.67321
AT1G66160	up	3.48546	1.59334	0.457139	3.01747	2.09022
AT1G66090	up	3.02777	1.78296	0.588869	3.44132	3.37128
AT1G42480	up	2.34785	0.392058	0.166986	1.31226	7.64937
AT3G29775	up	2.46916	0.171118	0.069302	1.12593	5.36127
AT3G14790	up	2.60724	0.511392	0.196143	1.42542	5.36127
AT3G28850	up	5.85184	1.02865	0.175782	2.04011	0.35269
AT3G32940	up	2.65311	0.516013	0.194494	1.43	4.23816
AT3G22260	up	6.17261	0.881116	0.142746	1.8418	0.206032
AT3G19970	up	3.40945	1.48979	0.436959	2.80848	2.09022
AT3G28340	up	4.07295	1.28585	0.315706	2.43826	1.07542
AT3G13620	up	2.91057	0.271599	0.0933145	1.20714	3.37128
AT3G12040	up	8.32928	1.11596	0.13398	2.16739	0
AT3G52190	up	4.11432	1.34972	0.328054	2.54863	1.07542
AT2G34140	up	4.40877	0.710329	0.161117	1.63618	0.685392
AT2G34070	up	4.4626	0.970039	0.217371	1.95889	0.685392
AT3G52240	up	3.8108	0.5675	0.148919	1.48195	1.58551
AT3G29400	up	8.08872	1.00384	0.124104	2.00533	0
AT3G25600	up	3.71642	0.805349	0.2167	1.74757	1.58551
AT3G25610	up	7.59719	1.63948	0.2158	3.11553	0
AT3G16860	up	4.31134	1.25816	0.291826	2.39191	0.784121
AT3G13782	up	2.46088	0.198557	0.0806854	1.14755	5.36127
AT3G13790	up	9.94439	1.52317	0.153169	2.87423	0
AT3G22160	up	8.95246	1.43059	0.159798	2.69556	0
AT3G18560	up	6.92841	2.25506	0.32548	4.77355	0.0786698
AT3G22850	up	4.05116	0.825717	0.203823	1.77242	1.07542
AT3G26400	up	3.95493	0.287053	0.072581	1.22015	1.07542
AT3G19030	up	7.1403	1.12009	0.156869	2.1736	0.0786698
AT3G24090	up	2.4359	1.36653	0.560994	2.57849	5.36127
AT3G18930	up	3.92249	0.476253	0.121416	1.39113	1.07542
AT3G19010	up	7.58289	1.6259	0.214416	3.08634	0
AT3G22460	up	2.68172	0.609403	0.227243	1.52563	4.23816
AT3G22600	up	2.56054	1.17027	0.45704	2.25053	5.36127
AT3G22630	up	2.50821	0.165804	0.0661043	1.12179	5.36127
AT3G13430	up	2.91269	0.686028	0.235531	1.60885	3.37128
AT3G13445	up	3.28013	0.403918	0.123141	1.3231	2.67321
AT3G21070	up	2.53447	0.865272	0.341402	1.82168	5.36127
AT3G21080	up	5.65263	1.88919	0.334214	3.70426	0.35269
AT3G28580	up	2.44096	0.388189	0.159031	1.30875	5.36127
AT3G14090	up	5.45166	0.732603	0.134382	1.66163	0.399285
AT3G19640	up	3.5494	0.33669	0.0948584	1.26286	2.09022
AT3G19580	up	7.64389	1.35064	0.176696	2.55025	0
AT3G19130	up	4.50285	0.587824	0.130545	1.50298	0.685392
AT3G19260	up	3.73101	1.24925	0.33483	2.37719	1.58551
AT3G18230	up	2.64254	0.408923	0.154746	1.32769	4.23816
AT3G18250	up	27.2109	3.39718	0.124847	10.5355	0
AT3G19660	up	7.35435	1.27125	0.172858	2.41371	0.0786698
AT3G20510	up	4.76474	1.07935	0.226529	2.11308	0.616195
AT3G27270	up	2.68348	0.32155	0.119826	1.24967	4.23816
AT3G24350	up	3.33221	0.444338	0.133346	1.36069	2.67321
AT3G27190	up	2.76576	0.44312	0.160217	1.35954	4.23816
AT3G16530	up	9.81128	1.61071	0.164169	3.05403	0
AT3G14910	up	2.55865	0.447304	0.17482	1.36349	5.36127
AT3G14990	up	3.22456	0.783113	0.242859	1.72084	2.67321
AT3G27890	up	3.28977	0.470303	0.142959	1.3854	2.67321
AT3G15060	up	2.53231	0.499896	0.197407	1.41411	5.36127
AT3G22060	up	12.167	3.00429	0.246921	8.02385	0
AT2G28890	up	4.18312	1.19223	0.285009	2.28505	0.784121
AT1G30850	up	3.52749	0.81914	0.232216	1.76435	2.09022
AT1G62840	up	2.99095	0.639802	0.213912	1.55811	3.37128
AT1G80960	up	3.70947	0.371384	0.100118	1.29359	1.58551
AT1G16130	up	4.02996	1.23592	0.306683	2.35531	1.07542
AT1G16150	up	2.46204	0.658367	0.267407	1.57829	5.36127
AT1G63580	up	3.28709	0.737205	0.224273	1.66694	2.67321
AT3G16330	up	3.89155	0.891779	0.229158	1.85546	1.07542
AT3G02800	up	5.4027	1.39891	0.258927	2.63702	0.399285
AT3G21520	up	3.87748	2.25002	0.580277	4.75688	1.07542
AT3G16830	up	2.9054	0.460645	0.158548	1.37616	3.37128
AT3G14960	up	3.18729	0.354842	0.11133	1.27885	2.67321
AT3G16870	up	3.13962	0.427512	0.136167	1.34491	2.67321
AT1G66480	up	2.74598	0.80268	0.292311	1.74434	4.23816
AT3G13800	up	2.55259	0.366245	0.14348	1.28899	5.36127
AT3G26510	up	3.0475	0.720259	0.236345	1.64748	3.37128
AT3G24810	up	2.549	0.401618	0.157559	1.32099	5.36127
AT3G20410	up	8.72941	1.25063	0.143266	2.37945	0
AT3G26210	up	8.4497	2.19875	0.260217	4.59082	0
AT3G26220	up	3.16286	1.2957	0.409661	2.45496	2.67321
AT3G26230	up	3.90116	0.913186	0.234081	1.8832	1.07542
AT3G25780	up	6.67851	1.26226	0.189004	2.39871	0.0786698
AT3G13310	up	4.63809	0.712649	0.153651	1.63881	0.685392
AT3G20390	up	2.86121	0.29363	0.102624	1.22572	4.23816
AT3G12740	up	3.55069	0.675823	0.190336	1.59751	2.09022
AT3G12760	up	2.84119	0.283468	0.0997708	1.21712	4.23816
AT3G13330	up	3.7943	0.464319	0.122373	1.37967	1.58551
AT3G27430	up	3.93047	0.243366	0.0619178	1.18375	1.07542
AT3G27470	up	2.79395	0.321359	0.11502	1.24951	4.23816
AT3G27390	up	3.23121	0.71804	0.22222	1.64495	2.67321
AT3G18690	up	2.5667	1.00649	0.392132	2.00901	5.36127
AT3G18830	up	7.41734	1.43363	0.19328	2.70125	0
AT3G25130	up	4.23522	0.935311	0.220842	1.9123	0.784121
AT3G26670	up	3.12282	0.709535	0.22721	1.63528	2.67321
AT3G26680	up	4.03467	0.487743	0.120888	1.40225	1.07542
AT3G26690	up	7.47583	1.14035	0.152538	2.20434	0
AT3G25180	up	3.66257	1.5383	0.420005	2.90452	1.58551
AT3G13050	up	12.0254	0.984497	0.0818683	1.97862	0
AT3G17780	up	2.34867	0.426359	0.181532	1.34384	7.64937
AT3G25070	up	3.59753	0.846372	0.235264	1.79797	2.09022
AT3G16940	up	3.12187	0.296624	0.0950149	1.22827	2.67321
AT3G17000	up	3.14571	0.450008	0.143054	1.36605	2.67321
AT3G16920	up	2.33293	0.197484	0.0846506	1.1467	7.64937
AT3G18030	up	3.19052	0.434542	0.136198	1.35148	2.67321
AT3G28450	up	6.31548	0.744966	0.117959	1.67594	0.206032
AT3G23250	up	6.8935	2.3561	0.341786	5.11986	0.0786698
AT3G23240	up	3.07056	0.4382	0.14271	1.35491	3.37128
AT3G19930	up	5.37835	0.989807	0.184036	1.98592	0.399285
AT3G21780	up	4.14413	1.2842	0.309884	2.43547	0.784121
AT3G21700	up	7.0745	1.66688	0.235618	3.17528	0.0786698
AT3G19790	up	3.40953	0.59573	0.174725	1.51124	2.09022
AT3G20770	up	3.67805	0.369024	0.100332	1.29148	1.58551
AT3G20800	up	3.5898	0.294419	0.0820155	1.22639	2.09022
AT3G28940	up	3.02929	0.495721	0.163643	1.41002	3.37128
AT3G28930	up	2.67073	0.912951	0.341836	1.88289	4.23816
AT3G19450	up	2.38725	0.543907	0.227838	1.45792	7.64937
AT3G21230	up	13.0827	3.05932	0.233844	8.33579	0
AT3G21220	up	3.01638	0.685908	0.227394	1.60871	3.37128
AT3G21240	up	15.1414	1.84368	0.121765	3.58925	0
AT3G16220	up	2.42719	0.434531	0.179026	1.35147	5.36127
AT3G29035	up	3.63016	1.35656	0.373692	2.56074	1.58551
AT3G25990	up	3.46578	0.390192	0.112584	1.31057	2.09022
AT3G26090	up	5.58598	0.868517	0.155481	1.82578	0.399285
AT3G26020	up	4.26541	0.731617	0.171523	1.6605	0.784121
AT3G23540	up	2.98424	0.492477	0.165026	1.40686	3.37128
AT3G23550	up	10.3549	2.72669	0.263323	6.61936	0
AT3G17790	up	3.18764	0.731773	0.229566	1.66068	2.67321
AT3G21610	up	2.8291	0.356303	0.125942	1.28014	4.23816
AT3G21630	up	6.46227	1.16233	0.179864	2.23818	0.0786698
AT3G17860	up	3.81802	0.67963	0.178006	1.60173	1.58551
AT3G29170	up	2.91538	0.414627	0.142221	1.33295	3.37128
AT3G13910	up	5.68233	0.977286	0.171987	1.96876	0.35269
AT3G13950	up	5.80265	2.56087	0.441328	5.90062	0.35269
AT3G14050	up	8.02649	1.61419	0.201108	3.0614	0
AT3G14060	up	5.3548	1.76034	0.328741	3.38778	0.399285
AT3G27610	up	3.45358	0.696921	0.201796	1.62104	2.09022
AT3G15810	up	2.40425	0.396289	0.164828	1.31612	7.64937
AT3G26830	up	5.8885	2.75624	0.468072	6.75634	0.35269
AT3G26910	up	3.83997	1.5803	0.41154	2.99032	1.58551
AT3G22750	up	3.15064	0.765786	0.243057	1.7003	2.67321
AT3G16150	up	2.64318	0.545435	0.206356	1.45946	4.23816
AT3G14380	up	3.18615	0.291714	0.0915569	1.22409	2.67321
AT3G14280	up	5.36352	0.555721	0.103611	1.4699	0.399285
AT3G15510	up	3.61872	0.633068	0.174942	1.55086	1.58551
AT3G15500	up	7.29023	2.39036	0.327885	5.24289	0.0786698
AT3G16760	up	2.50956	0.489224	0.194944	1.40369	5.36127
AT3G16785	up	4.52794	0.564258	0.124617	1.47863	0.685392
AT3G16720	up	2.71746	0.873675	0.321504	1.83232	4.23816
AT3G17240	up	3.42578	0.544075	0.158818	1.45809	2.09022
AT3G22290	up	8.3266	0.600601	0.0721304	1.51635	0
AT3G17410	up	3.84012	0.857131	0.223204	1.81143	1.58551
AT3G02420	up	2.89667	0.479757	0.165624	1.39451	3.37128
AT3G06490	up	2.75878	1.25746	0.455804	2.39074	4.23816
AT3G06940	up	2.72681	0.273806	0.100412	1.20899	4.23816
AT3G06860	up	5.96211	0.493886	0.0828374	1.40823	0.35269
AT3G05970	up	3.91189	0.39888	0.101966	1.31848	1.07542
AT3G04110	up	5.71846	1.21139	0.211838	2.3156	0.35269
AT3G04080	up	3.28612	0.763899	0.232463	1.69807	2.67321
AT3G04420	up	2.79508	0.354568	0.126854	1.2786	4.23816
AT3G04120	up	2.61451	0.522962	0.200023	1.4369	5.36127
AT3G02810	up	2.85216	0.174157	0.0610616	1.12831	4.23816
AT3G02875	up	6.18625	1.3127	0.212196	2.48405	0.206032
AT3G02880	up	3.82963	1.1614	0.303266	2.23674	1.58551
AT3G03000	up	2.63417	0.499198	0.189509	1.41343	5.36127
AT3G09840	up	3.31696	0.21408	0.0645409	1.15996	2.67321
AT3G09830	up	3.2966	1.24676	0.378196	2.37308	2.67321
AT3G09920	up	6.01429	0.535364	0.0890152	1.44931	0.206032
AT3G08720	up	5.15274	1.35034	0.262063	2.54973	0.526424
AT3G08760	up	3.50525	0.551014	0.157197	1.46512	2.09022
AT3G08640	up	2.54867	0.534365	0.209664	1.4483	5.36127
AT3G09570	up	6.31219	0.504891	0.0799867	1.41902	0.206032
AT3G09735	up	2.71892	0.359216	0.132117	1.28273	4.23816
AT3G09740	up	2.44348	0.341309	0.139682	1.26691	5.36127
AT3G09560	up	3.42915	0.369939	0.107881	1.2923	2.09022
AT3G11880	up	10.2307	0.680373	0.0665033	1.60255	0
AT3G05830	up	2.8776	0.379395	0.131844	1.3008	3.37128
AT3G10800	up	3.15307	0.643594	0.204117	1.56222	2.67321
AT3G10720	up	2.40777	0.689612	0.286411	1.61285	7.64937
AT3G10870	up	2.50653	0.319146	0.127326	1.24759	5.36127
AT3G10730	up	3.08583	0.500845	0.162305	1.41504	3.37128
AT3G11820	up	4.97352	1.44409	0.290357	2.72092	0.616195
AT3G11840	up	3.48359	0.998736	0.286698	1.99825	2.09022
AT3G04720	up	3.16628	1.14549	0.361778	2.21221	2.67321
AT3G04640	up	6.32249	1.08666	0.171872	2.12382	0.206032
AT3G04670	up	4.47729	0.769884	0.171953	1.70513	0.685392
AT3G04070	up	6.02749	1.49924	0.248733	2.82693	0.206032
AT3G04580	up	2.93612	0.534559	0.182063	1.4485	3.37128
AT3G07100	up	2.40875	0.23496	0.0975443	1.17687	7.64937
AT3G07090	up	7.7497	0.640416	0.0826376	1.55878	0
AT3G06300	up	7.23738	1.52475	0.210677	2.87737	0.0786698
AT3G02070	up	3.24916	0.822386	0.253108	1.76833	2.67321
AT3G02040	up	3.04102	1.3994	0.460175	2.63792	3.37128
AT3G03160	up	2.92643	0.462694	0.158109	1.37811	3.37128
AT3G06350	up	8.83069	1.217	0.137815	2.32463	0
AT3G10640	up	7.09766	1.06889	0.150598	2.09782	0.0786698
AT3G10500	up	5.19577	0.551016	0.106051	1.46512	0.526424
AT3G01830	up	6.68325	2.1344	0.319366	4.39055	0.0786698
AT3G01970	up	7.04026	1.33416	0.189504	2.52128	0.0786698
AT3G09320	up	2.70126	0.500382	0.18524	1.41459	4.23816
AT3G09440	up	3.41847	0.377475	0.110422	1.29907	2.09022
AT3G08970	up	3.2733	1.59056	0.48592	3.01167	2.67321
AT3G08930	up	3.39292	0.369915	0.109026	1.29228	2.09022
AT3G08850	up	2.56195	0.394043	0.153806	1.31407	5.36127
AT3G07390	up	5.57251	1.73536	0.311414	3.32963	0.399285
AT3G07420	up	2.37508	0.351683	0.148072	1.27605	7.64937
AT3G09410	up	2.83768	1.28133	0.45154	2.43062	4.23816
AT3G09350	up	2.82298	0.507968	0.17994	1.42205	4.23816
AT3G09270	up	2.97595	0.961396	0.323055	1.94719	3.37128
AT3G03490	up	3.05412	0.204354	0.066911	1.15217	3.37128
AT3G11650	up	2.72589	0.419969	0.154067	1.3379	4.23816
AT3G02140	up	3.76835	0.996718	0.264497	1.99546	1.58551
AT3G11640	up	2.8007	0.222966	0.0796109	1.16713	4.23816
AT3G02170	up	2.98212	0.582792	0.195429	1.49774	3.37128
AT3G05500	up	2.66161	0.705671	0.265129	1.6309	4.23816
AT3G05580	up	4.39878	0.822864	0.187066	1.76891	0.784121
AT3G05530	up	2.55126	0.353585	0.138593	1.27773	5.36127
AT3G01340	up	2.86693	0.205631	0.0717251	1.15319	4.23816
[truncated: 3,773 more rows]
