# Supplementary material for: GENE-Counter: A Computational Pipeline for the Analysis of RNA-Seq Data for Gene Expression Differences
Source: PLoS One. 2011 Oct 6;6(10):e25279. doi: 10.1371/journal.pone.0025279 (PMC3188579; doi:10.1371/journal.pone.0025279)
Supplement: Table S4 — Differentially expressed genes identified using Cufflinks. (XLS) [file pone.0025279.s005.xls]

## Sheet: Cufflinks_usable_genes
Table S4: Differentially expressed genes identified using Cufflinks*
Direction	test_id	gene_id	gene	locus	sample_1	sample_2	status	value_1	value_2	ln(fold_change)	test_stat	p_value	q_value	significant	Curator_summary	Short_description	GENE-counter
up	XLOC_000033	XLOC_000033	AT1G01520	Chr1:187210-237817	q1	q2	OK	0	0.183688	1.79769e+308	1.79769e+308	0	0	yes		myb family transcription factor	no
up	XLOC_000175	XLOC_000175	AT1G04090	Chr1:1040512-1099910	q1	q2	OK	0	0.0430112	1.79769e+308	1.79769e+308	8.32232e-312	0	yes		unknown protein	no
down	XLOC_000230	XLOC_000230	AT1G05240	Chr1:1511906-1534429	q1	q2	OK	0.0100295	0.00640888	-0.447848	4.78777	1.68647e-06	0.000160142	yes		peroxidase, putative	no
down	XLOC_000338	XLOC_000338	AT1G07330	Chr1:2215213-2256850	q1	q2	OK	0.0586055	0	-1.79769e+308	-1.79769e+308	0	0	yes		unknown protein	no
down	XLOC_000381	XLOC_000381	AT1G08005	Chr1:2462952-2501427	q1	q2	OK	0.963936	0.771699	-0.22243	5.99942	1.9802e-09	2.07936e-07	yes			no
down	XLOC_000382	XLOC_000382	AT1G08032	Chr1:2462952-2501427	q1	q2	OK	1.81889	1.38376	-0.273428	7.37495	1.64313e-13	1.83241e-11	yes		unknown protein	no
down	XLOC_000383	XLOC_000383	AT1G08035	Chr1:2462952-2501427	q1	q2	OK	0.435449	0	-1.79769e+308	-1.79769e+308	3.34016e-265	1.18646e-262	yes		unknown protein	no
up	XLOC_000433	XLOC_000433	AT1G08985	Chr1:2884410-2904830	q1	q2	OK	0	0.373499	1.79769e+308	1.79769e+308	1.31353e-147	2.92969e-145	yes		DNA binding	no
down	XLOC_000478	XLOC_000478	AT1G09750	Chr1:3157500-3161692	q1	q2	OK	80.5291	4.37346	-2.91307	4.72673	2.28163e-06	0.000214533	yes		chloroplast nucleoid DNA-binding protein-related	yes
down	XLOC_000488	XLOC_000488	AT1G10010	Chr1:3265975-3268726	q1	q2	OK	5.9449	0.128069	-3.83772	3.38531	0.000710976	0.0491736	yes	Encodes a high affinity amino acid transporter that is probably responsible for import of organic nitrogen into developing seeds. One of eight gene family members that encode amino acid permeases. Most closely related to AAP1 (75%) identity.	AAP8; amino acid transmembrane transporter	no
up	XLOC_000586	XLOC_000586	AT1G11595	Chr1:3888689-3910028	q1	q2	OK	0	0.00907519	1.79769e+308	1.79769e+308	5.92986e-134	1.25451e-131	yes			no
up	XLOC_000587	XLOC_000587	AT1G11600	Chr1:3888689-3910028	q1	q2	OK	0	0.0732266	1.79769e+308	1.79769e+308	5.92986e-134	1.26381e-131	yes	member of CYP77B	CYP77B1; electron carrier/ heme binding / iron ion binding / monooxygenase/ oxygen binding	no
up	XLOC_000678	XLOC_000678	AT1G12890	Chr1:4375514-4469033	q1	q2	OK	1.03047	24.2705	3.15924	-3.54633	0.00039063	0.028967	yes	encodes a member of the ERF (ethylene response factor) subfamily B-1 of ERF/AP2 transcription factor family. The protein contains one AP2 domain. There are 15 members in this subfamily including ATERF-3, ATERF-4, ATERF-7, and leafy petiole.	AP2 domain-containing transcription factor, putative	no
down	XLOC_000679	XLOC_000679	AT1G12938	Chr1:4375514-4469033	q1	q2	OK	0.88829	0	-1.79769e+308	-1.79769e+308	0	0	yes		unknown protein	no
up	XLOC_000781	XLOC_000781	AT1G14800	Chr1:5099571-5104718	q1	q2	OK	0	0.110929	1.79769e+308	1.79769e+308	8.6202e-52	1.23393e-49	yes			no
up	XLOC_000897	XLOC_000897	AT1G16858	Chr1:5758852-5778484	q1	q2	OK	0	0.0123673	1.79769e+308	1.79769e+308	0	0	yes	Upstream open reading frames (uORFs) are small open reading frames found in the 5' UTR of a mature mRNA, and can potentially mediate translational regulation of the largest, or major, ORF (mORF). CPuORF55 represents a conserved upstream opening reading frame relative to major ORF AT1G16860.1	CPuORF55 (Conserved peptide upstream open reading frame 55)	no
up	XLOC_001055	XLOC_001055	AT1G19373	Chr1:6688521-6711787	q1	q2	OK	0	5.57443	1.79769e+308	1.79769e+308	2.8818e-186	7.74908e-184	yes		snoRNA	no
down	XLOC_001097	XLOC_001097	AT1G20080	Chr1:6949042-6970956	q1	q2	OK	0.100986	0	-1.79769e+308	-1.79769e+308	8.79751e-231	2.72174e-228	yes		SYTB	no
up	XLOC_001122	XLOC_001122	AT1G20470	Chr1:7094259-7105881	q1	q2	OK	33.8153	294.975	2.16598	-4.26801	1.97224e-05	0.00171436	yes		auxin-responsive family protein	no
down	XLOC_001126	XLOC_001126	AT1G20600	Chr1:7128883-7149977	q1	q2	OK	0.0538639	0	-1.79769e+308	-1.79769e+308	0	0	yes		DNA-binding protein-related	no
up	XLOC_001191	XLOC_001191	AT1G21722	Chr1:7609962-7636594	q1	q2	OK	0.156444	0.35989	0.833104	-28.8433	0	0	yes		unknown protein	no
up	XLOC_001224	XLOC_001224	AT1G22210	Chr1:7835781-7851122	q1	q2	OK	0	0.0508777	1.79769e+308	1.79769e+308	5.46799e-127	1.10018e-124	yes		trehalose-6-phosphate phosphatase, putative	no
down	XLOC_001404	XLOC_001404	AT1G26290	Chr1:9095899-9099760	q1	q2	OK	0.119889	0	-1.79769e+308	-1.79769e+308	6.03611e-11	6.52898e-09	yes		unknown protein	no
up	XLOC_001665	XLOC_001665	AT1G30282	Chr1:10638910-10667566	q1	q2	OK	0	0.043038	1.79769e+308	1.79769e+308	1.05446e-240	3.40887e-238	yes	Potential natural antisense gene, locus overlaps with AT1G30280	other RNA	no
down	XLOC_001680	XLOC_001680	AT1G30473	Chr1:10786978-10792575	q1	q2	OK	0.0841866	0	-1.79769e+308	-1.79769e+308	7.45778e-59	1.11758e-56	yes		metal ion binding	no
up	XLOC_001693	XLOC_001693	AT1G30700	Chr1:10892569-10894572	q1	q2	OK	7.09055	118.658	2.81748	-5.14999	2.60501e-07	2.57565e-05	yes		FAD-binding domain-containing protein	yes
up	XLOC_001695	XLOC_001695	AT1G30720	Chr1:10898150-10899912	q1	q2	OK	9.73127	167.692	2.84679	-4.94422	7.64495e-07	7.40608e-05	yes		FAD-binding domain-containing protein	yes
up	XLOC_001696	XLOC_001696	AT1G30730	Chr1:10900853-10902534	q1	q2	OK	3.54809	47.0342	2.58446	-3.94305	8.04519e-05	0.00663255	yes		FAD-binding domain-containing protein	yes
down	XLOC_001802	XLOC_001802	AT1G32480	Chr1:11738117-11758118	q1	q2	OK	0.185305	0	-1.79769e+308	-1.79769e+308	6.24838e-226	1.91254e-223	yes		oxidoreductase/ oxidoreductase, acting on the CH-OH group of donors, NAD or NADP as acceptor	no
down	XLOC_001812	XLOC_001812	AT1G32600	Chr1:11794801-11797141	q1	q2	OK	0.22296	0	-1.79769e+308	-1.79769e+308	0.000444844	0.0325676	yes		F-box family protein-related	no
up	XLOC_001837	XLOC_001837	AT1G33020	Chr1:11962745-11966276	q1	q2	OK	0	0.0557993	1.79769e+308	1.79769e+308	1.08324e-05	0.000977019	yes		F-box family protein	no
up	XLOC_002328	XLOC_002328	AT1G44140	Chr1:16787487-16793532	q1	q2	OK	0	0.445115	1.79769e+308	1.79769e+308	2.55118e-14	2.85613e-12	yes		transposable element gene	no
up	XLOC_002333	XLOC_002333	AT1G44318	Chr1:16830309-16838299	q1	q2	OK	0	0.102169	1.79769e+308	1.79769e+308	8.92412e-164	2.12202e-161	yes		hemb2; catalytic/ metal ion binding / porphobilinogen synthase	no
down	XLOC_002450	XLOC_002450	AT1G47810	Chr1:17597153-17630282	q1	q2	OK	0.157989	0	-1.79769e+308	-1.79769e+308	1.80784e-53	2.62703e-51	yes		F-box family protein	no
down	XLOC_002562	XLOC_002562	AT1G49570	Chr1:18342553-18366559	q1	q2	OK	0.146484	0	-1.79769e+308	-1.79769e+308	5.02563e-95	8.76349e-93	yes		peroxidase, putative	no
down	XLOC_002578	XLOC_002578	AT1G49960	Chr1:18498638-18504619	q1	q2	OK	0.0980951	0	-1.79769e+308	-1.79769e+308	7.76633e-225	2.32763e-222	yes		xanthine/uracil permease family protein	no
up	XLOC_002685	XLOC_002685	AT1G51800	Chr1:19214125-19217970	q1	q2	OK	9.12262	168.565	2.91656	-5.16502	2.40411e-07	2.3852e-05	yes		leucine-rich repeat protein kinase, putative	yes
up	XLOC_002700	XLOC_002700	AT1G52210	Chr1:19434508-19452874	q1	q2	OK	0	0.0539616	1.79769e+308	1.79769e+308	0	0	yes		transposable element gene	no
up	XLOC_002795	XLOC_002795	AT1G53810	Chr1:20081698-20106565	q1	q2	OK	0	0.0353602	1.79769e+308	1.79769e+308	4.51888e-177	1.17133e-174	yes		transposable element gene	no
down	XLOC_002796	XLOC_002796	AT1G53820	Chr1:20081698-20106565	q1	q2	OK	0.121232	0.0135556	-2.19091	44.8055	0	0	yes		zinc finger (C3HC4-type RING finger) family protein	no
down	XLOC_002813	XLOC_002813	AT1G54070	Chr1:20170714-20187096	q1	q2	OK	0.254348	0	-1.79769e+308	-1.79769e+308	7.59476e-234	2.40128e-231	yes		dormancy/auxin associated protein-related	no
down	XLOC_002846	XLOC_002846	AT1G54720	Chr1:20401376-20438227	q1	q2	OK	0.694753	0	-1.79769e+308	-1.79769e+308	5.93308e-166	1.43451e-163	yes		early-responsive to dehydration protein-related / ERD protein-related	no
up	XLOC_002907	XLOC_002907	AT1G55640	Chr1:20791674-20798481	q1	q2	OK	0	0.229562	1.79769e+308	1.79769e+308	2.76082e-08	2.83694e-06	yes		PRA1.G1 (PRENYLATED RAB ACCEPTOR 1.G1)	no
down	XLOC_002908	XLOC_002908	AT1G55650	Chr1:20791674-20798481	q1	q2	OK	0.142603	0	-1.79769e+308	-1.79769e+308	1.41599e-06	0.000134904	yes		high mobility group (HMG1/2) family protein / ARID/BRIGHT DNA-binding domain-containing protein	no
up	XLOC_002953	XLOC_002953	AT1G56530	Chr1:21159721-21185306	q1	q2	OK	0	0.252009	1.79769e+308	1.79769e+308	5.19192e-95	8.99892e-93	yes		hydroxyproline-rich glycoprotein family protein	no
down	XLOC_003058	XLOC_003058	AT1G57740	Chr1:21377614-21398280	q1	q2	OK	0.0975357	0	-1.79769e+308	-1.79769e+308	6.48143e-160	1.5039e-157	yes			no
down	XLOC_003059	XLOC_003059	AT1G57760	Chr1:21377614-21398280	q1	q2	OK	0.188508	0	-1.79769e+308	-1.79769e+308	6.48143e-160	1.51613e-157	yes	Encodes a ECA1 gametogenesis related family protein		no
down	XLOC_003127	XLOC_003127	AT1G59833	Chr1:22020518-22051061	q1	q2	OK	0.96783	0	-1.79769e+308	-1.79769e+308	0	0	yes	Encodes a defensin-like (DEFL) family protein.		no
up	XLOC_003130	XLOC_003130	AT1G59885	Chr1:22020518-22051061	q1	q2	OK	0.288893	0.817977	1.04078	-53.7916	0	0	yes		unknown protein	no
down	XLOC_003163	XLOC_003163	AT1G60720	Chr1:22349891-22360158	q1	q2	OK	0.127044	0	-1.79769e+308	-1.79769e+308	2.4901e-80	4.11754e-78	yes			no
up	XLOC_003184	XLOC_003184	AT1G61110	Chr1:22508537-22542670	q1	q2	OK	0	0.0738743	1.79769e+308	1.79769e+308	5.18709e-112	9.75444e-110	yes		anac025 (Arabidopsis NAC domain containing protein 25); transcription factor	no
up	XLOC_003250	XLOC_003250	AT1G62300	Chr1:23016682-23029339	q1	q2	OK	1.03485	32.5738	3.44926	-6.17332	6.6871e-10	7.07357e-08	yes	transcription factor WRKY6 (WRKY6)	WRKY6; transcription factor	yes
down	XLOC_003262	XLOC_003262	AT1G62460	Chr1:23101405-23129759	q1	q2	OK	0.0227633	0	-1.79769e+308	-1.79769e+308	2.51706e-204	7.24209e-202	yes		transposable element gene	no
down	XLOC_003270	XLOC_003270	AT1G62620	Chr1:23179469-23184991	q1	q2	OK	0.0409207	0	-1.79769e+308	-1.79769e+308	2.62259e-16	3.0304e-14	yes		flavin-containing monooxygenase family protein / FMO family protein	no
up	XLOC_003442	XLOC_003442	AT1G65390	Chr1:24292456-24294631	q1	q2	OK	5.20237	52.4698	2.31112	-3.91229	9.14253e-05	0.00749427	yes		ATPP2-A5 (ARABIDOPSIS THALIANA PHLOEM PROTEIN 2 A5); carbohydrate binding	yes
up	XLOC_003559	XLOC_003559	AT1G67670	Chr1:25363534-25376034	q1	q2	OK	0.465412	0.90637	0.666524	-13.5954	0	0	yes		unknown protein	no
up	XLOC_003700	XLOC_003700	AT1G69930	Chr1:26323110-26354575	q1	q2	OK	5.83878	75.7632	2.56309	-3.90844	9.28948e-05	0.0075931	yes	Encodes glutathione transferase belonging to the tau class of GSTs. Naming convention according to Wagner et al. (2002).	ATGSTU11 (GLUTATHIONE S-TRANSFERASE TAU 11); glutathione transferase	no
up	XLOC_003777	XLOC_003777	AT1G71300	Chr1:26874063-26880024	q1	q2	OK	0	0.076738	1.79769e+308	1.79769e+308	1.30656e-05	0.00116747	yes		Vps52/Sac2 family protein	no
down	XLOC_003984	XLOC_003984	AT1G75166	Chr1:28204386-28220227	q1	q2	OK	3.06755	0	-1.79769e+308	-1.79769e+308	4.20642e-48	5.84672e-46	yes		snoRNA	no
up	XLOC_004029	XLOC_004029	AT1G75920	Chr1:28504451-28507302	q1	q2	OK	0.162046	7.82542	3.87725	-3.49321	0.000477258	0.0346759	yes		family II extracellular lipase 5 (EXL5)	no
up	XLOC_004164	XLOC_004164	AT1G78420	Chr1:29486412-29514841	q1	q2	OK	20.098	379.867	2.9392	-6.67719	2.43574e-11	2.65459e-09	yes		protein binding / zinc ion binding	no
up	XLOC_004208	XLOC_004208	AT1G79330	Chr1:29794386-29897104	q1	q2	OK	0.0735466	0.10923	0.395539	-15.1755	0	0	yes	Metacaspase AtMCPb2/AMC6. Caspase family protein. Arginine/lysine-specific cysteine protease activity. Induces apoptosis in yeast. Contains Pfam domain, PF00656: ICE-like protease (caspase) p20 domain.	ATMC5 (ARABIDOPSIS THALIANA METACASPASE 5); cysteine-type endopeptidase	no
down	XLOC_004210	XLOC_004210	AT1G79370	Chr1:29794386-29897104	q1	q2	OK	0.0444211	0.00262	-2.83054	108.598	0	0	yes	member of CYP79C	CYP79C1; electron carrier/ heme binding / iron ion binding / monooxygenase/ oxygen binding	no
up	XLOC_004246	XLOC_004246	AT1G80140	Chr1:30133126-30152190	q1	q2	OK	0	0.0817494	1.79769e+308	1.79769e+308	1.91716e-166	4.75521e-164	yes		glycoside hydrolase family 28 protein / polygalacturonase (pectinase) family protein	no
up	XLOC_004372	XLOC_004372	AT1G02360	Chr1:463854-492944	q1	q2	OK	4.75245	86.2398	2.89847	-3.90453	9.44091e-05	0.00769501	yes		chitinase, putative	yes
up	XLOC_004450	XLOC_004450	AT1G03746	Chr1:930827-943377	q1	q2	OK	0	2.95976	1.79769e+308	1.79769e+308	1.57588e-111	2.94423e-109	yes		snoRNA	no
up	XLOC_004549	XLOC_004549	AT1G05250	Chr1:1511906-1534429	q1	q2	OK	0.0102358	0.0187189	0.603645	-6.45333	1.09422e-10	1.17473e-08	yes		peroxidase, putative	no
up	XLOC_004553	XLOC_004553	AT1G05300	Chr1:1545105-1547849	q1	q2	OK	16.1306	114.092	1.95629	-3.75633	0.000172426	0.0133721	yes	member of Fe(II) transporter isolog family	ZIP5; cation transmembrane transporter/ metal ion transmembrane transporter	yes
up	XLOC_004737	XLOC_004737	AT1G08300	Chr1:2614773-2621545	q1	q2	OK	4.90206	8.07443	0.499048	-4.55846	5.15308e-06	0.00047218	yes			no
up	XLOC_004892	XLOC_004892	AT1G10980	Chr1:3655776-3678524	q1	q2	OK	0	0.0310569	1.79769e+308	1.79769e+308	0	0	yes			no
up	XLOC_005002	XLOC_005002	AT1G12870	Chr1:4375514-4469033	q1	q2	OK	0	0.164277	1.79769e+308	1.79769e+308	0	0	yes		S locus F-box-related / SLF-related	no
down	XLOC_005177	XLOC_005177	AT1G15990	Chr1:5478753-5504535	q1	q2	OK	0.0647283	0.0373603	-0.549591	13.9325	0	0	yes	member of Cyclic nucleotide gated channel family	ATCNGC7 (CYCLIC NUCLEOTIDE GATED CHANNEL 7); calmodulin binding / cyclic nucleotide binding / ion channel	no
up	XLOC_005237	XLOC_005237	AT1G17390	Chr1:5951541-5970769	q1	q2	OK	0	0.190817	1.79769e+308	1.79769e+308	5.62832e-166	1.37236e-163	yes		transposable element gene	no
down	XLOC_005414	XLOC_005414	AT1G20590	Chr1:7128883-7149977	q1	q2	OK	0.0288994	0	-1.79769e+308	-1.79769e+308	0	0	yes		cyclin, putative	no
down	XLOC_005418	XLOC_005418	AT1G20657	Chr1:7154403-7181499	q1	q2	OK	0.0969472	0	-1.79769e+308	-1.79769e+308	0	0	yes	Pseudogene of AT3G61340; F-box family protein		no
up	XLOC_005450	XLOC_005450	AT1G21290	Chr1:7419677-7455019	q1	q2	OK	0	0.185753	1.79769e+308	1.79769e+308	0	0	yes		transposable element gene	no
up	XLOC_005535	XLOC_005535	AT1G22900	Chr1:8103658-8104505	q1	q2	OK	56.1932	352.671	1.83674	-3.6272	0.000286516	0.0216938	yes			yes
up	XLOC_005555	XLOC_005555	AT1G23300	Chr1:8242422-8271933	q1	q2	OK	0	0.0607558	1.79769e+308	1.79769e+308	0	0	yes		MATE efflux family protein	no
up	XLOC_005670	XLOC_005670	AT1G25500	Chr1:8951201-8983050	q1	q2	OK	2.71836	33.3971	2.50844	-3.9975	6.40145e-05	0.00533862	yes		choline transporter-related	no
down	XLOC_005845	XLOC_005845	AT1G29080	Chr1:10149790-10158735	q1	q2	OK	0.164277	0	-1.79769e+308	-1.79769e+308	5.05372e-80	8.26168e-78	yes		peptidase C1A papain family protein	no
down	XLOC_005992	XLOC_005992	AT1G31630	Chr1:11312960-11324176	q1	q2	OK	0.107875	0.0225884	-1.56354	8.43088	0	0	yes		AGL86 (AGAMOUS-LIKE 86); DNA binding / transcription factor	no
down	XLOC_006058	XLOC_006058	AT1G32840	Chr1:11895633-11931801	q1	q2	OK	0.0421145	0	-1.79769e+308	-1.79769e+308	2.25768e-117	4.41891e-115	yes		transposable element gene	no
up	XLOC_006060	XLOC_006060	AT1G32880	Chr1:11895633-11931801	q1	q2	OK	0.0440978	0.379145	2.15151	-38.8007	0	0	yes		importin alpha-1 subunit, putative	no
up	XLOC_006134	XLOC_006134	AT1G34230	Chr1:12458669-12474179	q1	q2	OK	0	0.344223	1.79769e+308	1.79769e+308	8.01503e-103	1.45037e-100	yes		transposable element gene	no
down	XLOC_006213	XLOC_006213	AT1G35625	Chr1:13156367-13160245	q1	q2	OK	0.251556	0	-1.79769e+308	-1.79769e+308	2.67258e-43	3.55997e-41	yes		peptidase/ protein binding / zinc ion binding	no
up	XLOC_006270	XLOC_006270	AT1G36622	Chr1:13836130-13838987	q1	q2	OK	20.3281	215.492	2.36092	-3.79739	0.00014623	0.0116547	yes		unknown protein	yes
up	XLOC_006513	XLOC_006513	AT1G44478	Chr1:16848358-16882558	q1	q2	OK	0	0.363163	1.79769e+308	1.79769e+308	2.00566e-305	7.79823e-303	yes			no
down	XLOC_006735	XLOC_006735	AT1G50325	Chr1:18622025-18640815	q1	q2	OK	0.188273	0	-1.79769e+308	-1.79769e+308	4.87982e-252	1.65179e-249	yes		enzyme inhibitor/ pectinesterase	no
up	XLOC_006808	XLOC_006808	AT1G51790	Chr1:19206710-19211417	q1	q2	OK	6.43932	50.2541	2.05467	-3.76504	0.000166525	0.0130198	yes		kinase	yes
up	XLOC_006817	XLOC_006817	AT1G51890	Chr1:19274785-19278528	q1	q2	OK	4.2794	48.3785	2.42524	-4.78092	1.74496e-06	0.000165151	yes		leucine-rich repeat protein kinase, putative	yes
up	XLOC_006844	XLOC_006844	AT1G52200	Chr1:19434508-19452874	q1	q2	OK	71.185	505.719	1.9607	-4.06624	4.77776e-05	0.00403125	yes		unknown protein	yes
down	XLOC_006923	XLOC_006923	AT1G53480	Chr1:19963213-19969757	q1	q2	OK	0.18743	0	-1.79769e+308	-1.79769e+308	9.07299e-31	1.13008e-28	yes	Encodes MRD1 (mto 1 responding down). Down-regulated in mto1-1 mutant that over-accumulates soluble methionine.	unknown protein	no
up	XLOC_006932	XLOC_006932	AT1G53625	Chr1:20014409-20014923	q1	q2	OK	96.0988	721.999	2.01665	-3.97396	7.06886e-05	0.00586125	yes		unknown protein	yes
up	XLOC_006950	XLOC_006950	AT1G53801	Chr1:20081698-20106565	q1	q2	OK	0.164726	0.257298	0.445953	-9.12003	0	0	yes	Potential natural antisense gene, locus overlaps with AT1G53800	other RNA	no
up	XLOC_007013	XLOC_007013	AT1G55100	Chr1:20553010-20580010	q1	q2	OK	0	0.156697	1.79769e+308	1.79769e+308	1.15152e-281	4.24762e-279	yes		transposable element gene	no
up	XLOC_007064	XLOC_007064	AT1G55790	Chr1:20852684-20867611	q1	q2	OK	0	0.0810325	1.79769e+308	1.79769e+308	1.33377e-51	1.89976e-49	yes		ATP binding / nucleotide binding / phenylalanine-tRNA ligase	no
down	XLOC_007137	XLOC_007137	AT1G57730	Chr1:21377614-21398280	q1	q2	OK	0.529934	0.243386	-0.778105	15.5862	0	0	yes		zinc finger (C3HC4-type RING finger) family protein	no
up	XLOC_007195	XLOC_007195	AT1G59535	Chr1:21861381-21880788	q1	q2	OK	0.599028	1.71893	1.05415	-6.60128	4.07618e-11	4.42566e-09	yes		unknown protein	no
down	XLOC_007265	XLOC_007265	AT1G60610	Chr1:22327911-22349297	q1	q2	OK	34.8833	7.67501	-1.51404	3.51078	0.000446788	0.0326269	yes		protein binding / zinc ion binding	no
up	XLOC_007312	XLOC_007312	AT1G61270	Chr1:22593457-22606216	q1	q2	OK	0	0.0774407	1.79769e+308	1.79769e+308	3.33184e-16	3.81927e-14	yes		lysine and histidine specific transporter, putative	no
down	XLOC_007478	XLOC_007478	AT1G63870	Chr1:23695224-23716145	q1	q2	OK	0.0558778	0.0311355	-0.58482	7.03986	1.92424e-12	2.13761e-10	yes		disease resistance protein (TIR-NBS-LRR class), putative	no
up	XLOC_007481	XLOC_007481	AT1G63990	Chr1:23740515-23745374	q1	q2	OK	0.0471441	0.112059	0.865814	-6.30384	2.90359e-10	3.09415e-08	yes	Encodes AtSPO11-2, one of the three Arabidopsis homologues of the archaeal DNA topoisomerase VIA subunit (topo VIA). Required for meiotic recombination. Plants homozygous for atspo11-2 exhibit a severe sterility phenotype. Both male and female meiosis are severely disrupted in the atspo11-2 mutant, and this is associated with severe defects in synapsis during the first meiotic division and reduce…	SPO11-2 (SPORULATION 11-2); ATP binding / DNA binding / DNA topoisomerase (ATP-hydrolyzing)/ catalytic	no
up	XLOC_007492	XLOC_007492	AT1G64170	Chr1:23815238-23818293	q1	q2	OK	3.45305	47.1519	2.61411	-4.04845	5.1558e-05	0.00432486	yes	member of Putative Na+/H+ antiporter family	ATCHX16 (CATION/H+ EXCHANGER 16); monovalent cation:proton antiporter/ sodium:hydrogen antiporter	yes
up	XLOC_007574	XLOC_007574	AT1G65690	Chr1:24431429-24446291	q1	q2	OK	8.17695	70.0728	2.14822	-3.47613	0.000508714	0.0365918	yes		harpin-induced protein-related / HIN1-related / harpin-responsive protein-related	yes
up	XLOC_007582	XLOC_007582	AT1G65845	Chr1:24468923-24493818	q1	q2	OK	155.461	2657.61	2.83879	-5.23258	1.67157e-07	1.68162e-05	yes		unknown protein	yes
up	XLOC_007583	XLOC_007583	AT1G65810	Chr1:24468923-24493818	q1	q2	OK	0.0282098	0.0780329	1.01746	-32.7968	0	0	yes		tRNA-splicing endonuclease positive effector-related	no
up	XLOC_007732	XLOC_007732	AT1G68280	Chr1:25585775-25607072	q1	q2	OK	0	0.374036	1.79769e+308	1.79769e+308	1.88682e-86	3.17471e-84	yes		thioesterase-related	no
up	XLOC_007766	XLOC_007766	AT1G68850	Chr1:25881976-25889734	q1	q2	OK	0	0.137177	1.79769e+308	1.79769e+308	4.2119e-05	0.00357477	yes		peroxidase, putative	no
down	XLOC_007779	XLOC_007779	AT1G69080	Chr1:25963742-25991896	q1	q2	OK	483.718	61.2876	-2.06592	4.17206	3.01859e-05	0.00260813	yes		universal stress protein (USP) family protein	no
up	XLOC_007785	XLOC_007785	AT1G69190	Chr1:26005043-26026171	q1	q2	OK	0	0.128019	1.79769e+308	1.79769e+308	2.9555e-51	4.16841e-49	yes	encodes a bifunctional cytosolic hydroxymethyldihydropterin pyrophosphokinase/ dihydropteroate synthase (HPPK/DHPS)that is involved in tetrahydrofolate biosynthesis and is responsive to oxidative stress.	2-amino-4-hydroxy-6-hydroxymethyldihydropteridine diphosphokinase/ dihydropteroate synthase	no
up	XLOC_008529	XLOC_008529	AT2G01960	Chr2:440635-454898	q1	q2	OK	0	0.10497	1.79769e+308	1.79769e+308	2.95357e-123	5.86069e-121	yes	Member of TETRASPANIN family	TET14 (TETRASPANIN14)	no
down	XLOC_008578	XLOC_008578	AT2G02720	Chr2:763010-767436	q1	q2	OK	0.0414598	0	-1.79769e+308	-1.79769e+308	2.39795e-08	2.4818e-06	yes		pectate lyase family protein	no
up	XLOC_009393	XLOC_009393	AT2G15990	Chr2:6950063-6960197	q1	q2	OK	0	0.312794	1.79769e+308	1.79769e+308	3.09797e-274	1.11418e-271	yes		transposable element gene	no
up	XLOC_009581	XLOC_009581	AT2G18970	Chr2:8221630-8241784	q1	q2	OK	0.141309	0.292873	0.728789	-20.7895	0	0	yes		unknown protein	no
up	XLOC_009598	XLOC_009598	AT2G19280	Chr2:8324693-8367022	q1	q2	OK	2.34201	42.3318	2.89453	-3.87476	0.000106728	0.00865006	yes		pentatricopeptide (PPR) repeat-containing protein	no
up	XLOC_009613	XLOC_009613	AT2G19510	Chr2:8438455-8459525	q1	q2	OK	0	0.234699	1.79769e+308	1.79769e+308	0	0	yes		LBD8 (LOB DOMAIN-CONTAINING PROTEIN 8)	no
up	XLOC_009657	XLOC_009657	AT2G20350	Chr2:8767082-8794401	q1	q2	OK	0	0.347896	1.79769e+308	1.79769e+308	8.70914e-190	2.40942e-187	yes	encodes a member of the ERF (ethylene response factor) subfamily B-6 of ERF/AP2 transcription factor family. The protein contains one AP2 domain. There are 12 members in this subfamily including RAP2.11.	AP2 domain-containing transcription factor, putative	no
down	XLOC_009710	XLOC_009710	AT2G21187	Chr2:9051747-9085909	q1	q2	OK	0.230144	0.194057	-0.170553	7.0148	2.30282e-12	2.53858e-10	yes	Potential natural antisense gene, locus overlaps with AT2G21185	other RNA	no
down	XLOC_009830	XLOC_009830	AT2G23050	Chr2:9804031-9830589	q1	q2	OK	0.0675258	0.0483744	-0.333539	7.88011	3.33067e-15	3.74336e-13	yes	A member of the NPY gene family (NPY1/AT4G31820, NPY2/AT2G14820, NPY3/AT5G67440, NPY4/AT2G23050, NPY5/AT4G37590). Involved in auxin-mediated organogenesis.	NPY4 (NAKED PINS IN YUC MUTANTS 4); protein binding / signal transducer	no
up	XLOC_009861	XLOC_009861	AT2G23480	Chr2:9988753-10009471	q1	q2	OK	0	0.0171419	1.79769e+308	1.79769e+308	4.19863e-61	6.39169e-59	yes		transposable element gene	no
down	XLOC_010018	XLOC_010018	AT2G26110	Chr2:11120868-11123295	q1	q2	OK	71.686	8.84482	-2.09246	3.50711	0.00045301	0.0329975	yes		unknown protein	no
up	XLOC_010192	XLOC_010192	AT2G29270	Chr2:12582518-12605272	q1	q2	OK	0	0.521596	1.79769e+308	1.79769e+308	3.91145e-166	9.61883e-164	yes			no
down	XLOC_010195	XLOC_010195	AT2G29330	Chr2:12582518-12605272	q1	q2	OK	0.183308	0	-1.79769e+308	-1.79769e+308	6.93648e-161	1.63587e-158	yes		TRI (tropinone reductase); binding / catalytic/ oxidoreductase	no
up	XLOC_010289	XLOC_010289	AT2G31090	Chr2:13243910-13262099	q1	q2	OK	3.33725	108.413	3.4808	-4.92078	8.62006e-07	8.26721e-05	yes		unknown protein	no
up	XLOC_010313	XLOC_010313	AT2G31430	Chr2:13387003-13404287	q1	q2	OK	0	0.0135929	1.79769e+308	1.79769e+308	2.62678e-289	9.8153e-287	yes		invertase/pectin methylesterase inhibitor family protein	no
down	XLOC_010359	XLOC_010359	AT2G32300	Chr2:13719547-13746286	q1	q2	OK	0.0874237	0.05311	-0.4984	3.57593	0.000348984	0.0262166	yes	Encodes a uclacyanin, a protein precursor that is closely related to precursors of stellacyanins and a blue copper protein from pea pods.	UCC1 (UCLACYANIN 1); copper ion binding / electron carrier	no
up	XLOC_010360	XLOC_010360	AT2G32310	Chr2:13719547-13746286	q1	q2	OK	0.0266395	0.05037	0.636999	-4.57022	4.87222e-06	0.000447871	yes		unknown protein	no
up	XLOC_010362	XLOC_010362	AT2G32370	Chr2:13719547-13746286	q1	q2	OK	2.03236	4.2141	0.729241	-5.23217	1.6753e-07	1.6795e-05	yes	Encodes a homeobox-leucine zipper family protein belonging to the HD-ZIP IV family. Together with ATML1 and PDF2, it is involved in cotyledon development.	HDG3 (HOMEODOMAIN GLABROUS 3); DNA binding / transcription factor	no
down	XLOC_010364	XLOC_010364	AT2G32350	Chr2:13719547-13746286	q1	q2	OK	0.0228842	0	-1.79769e+308	-1.79769e+308	1.88857e-22	2.26408e-20	yes			no
up	XLOC_010426	XLOC_010426	AT2G33280	Chr2:14097431-14116087	q1	q2	OK	0	0.0568297	1.79769e+308	1.79769e+308	5.74443e-46	7.83311e-44	yes		integral membrane transporter family protein	no
down	XLOC_010573	XLOC_010573	AT2G35613	Chr2:14946062-14980606	q1	q2	OK	0.361932	0	-1.79769e+308	-1.79769e+308	1.81961e-95	3.19231e-93	yes	unknown pseudogene		no
up	XLOC_010651	XLOC_010651	AT2G36916	Chr2:15502013-15511514	q1	q2	OK	0	1.80175	1.79769e+308	1.79769e+308	3.80354e-117	7.39429e-115	yes		unknown protein	no
down	XLOC_010687	XLOC_010687	AT2G37555	Chr2:15744768-15758279	q1	q2	OK	0.0536561	0.0161657	-1.1997	15.177	0	0	yes	Potential natural antisense gene, locus overlaps with AT2G37550	other RNA	no
up	XLOC_010939	XLOC_010939	AT2G41610	Chr2:17332083-17355084	q1	q2	OK	0	0.0526691	1.79769e+308	1.79769e+308	4.65497e-103	8.47675e-101	yes		unknown protein	no
up	XLOC_011051	XLOC_011051	AT2G43610	Chr2:18087839-18095049	q1	q2	OK	133.238	1524.74	2.43744	-4.36359	1.27944e-05	0.00114679	yes		glycoside hydrolase family 19 protein	no
up	XLOC_011093	XLOC_011093	AT2G44400	Chr2:18307308-18339214	q1	q2	OK	6.99449	206.72	3.38624	-4.69085	2.72073e-06	0.000254159	yes		DC1 domain-containing protein	no
up	XLOC_011100	XLOC_011100	AT2G44460	Chr2:18346438-18367725	q1	q2	OK	0	0.0666226	1.79769e+308	1.79769e+308	2.71719e-294	1.02867e-291	yes		BGLU28 (BETA GLUCOSIDASE 28); catalytic/ cation binding / hydrolase, hydrolyzing O-glycosyl compounds	no
up	XLOC_011194	XLOC_011194	AT2G45940	Chr2:18894073-18914739	q1	q2	OK	0	0.0466178	1.79769e+308	1.79769e+308	0	0	yes		unknown protein	no
down	XLOC_011314	XLOC_011314	AT2G48020	Chr2:19629455-19650148	q1	q2	OK	48.8811	7.46106	-1.87969	3.94247	8.06461e-05	0.00662957	yes		sugar transporter, putative	no
down	XLOC_011460	XLOC_011460	AT2G03370	Chr2:1008459-1044992	q1	q2	OK	0.108486	0	-1.79769e+308	-1.79769e+308	2.73956e-255	9.38366e-253	yes		transferase, transferring glycosyl groups	no
up	XLOC_011462	XLOC_011462	AT2G03460	Chr2:1008459-1044992	q1	q2	OK	0	0.0180213	1.79769e+308	1.79769e+308	3.07941e-225	9.32639e-223	yes			no
up	XLOC_011521	XLOC_011521	AT2G04378	Chr2:1525314-1535139	q1	q2	OK	0	0.113169	1.79769e+308	1.79769e+308	1.50048e-189	4.11159e-187	yes		beta-galactosidase	no
down	XLOC_012205	XLOC_012205	AT2G16360	Chr2:7074327-7092080	q1	q2	OK	0.464686	0	-1.79769e+308	-1.79769e+308	2.51804e-60	3.79314e-58	yes		40S ribosomal protein S25 (RPS25A)	no
up	XLOC_012239	XLOC_012239	AT2G16810	Chr2:7281461-7295346	q1	q2	OK	0	0.0511302	1.79769e+308	1.79769e+308	3.51074e-30	4.33523e-28	yes		F-box family protein (FBX8)	no
up	XLOC_012286	XLOC_012286	AT2G17740	Chr2:7706895-7716464	q1	q2	OK	9.17453	194.686	3.05495	-5.07735	3.82728e-07	3.77118e-05	yes		DC1 domain-containing protein	yes
up	XLOC_012287	XLOC_012287	AT2G17750	Chr2:7706895-7716464	q1	q2	OK	0	0.127096	1.79769e+308	1.79769e+308	2.78653e-320	1.12921e-317	yes		unknown protein	no
up	XLOC_012408	XLOC_012408	AT2G19802	Chr2:8501324-8542044	q1	q2	OK	0	0.358678	1.79769e+308	1.79769e+308	0	0	yes		unknown protein	no
up	XLOC_012419	XLOC_012419	AT2G19980	Chr2:8616092-8631740	q1	q2	OK	0	0.358184	1.79769e+308	1.79769e+308	6.3765e-20	7.48836e-18	yes		allergen V5/Tpx-1-related family protein	no
up	XLOC_012596	XLOC_012596	AT2G22880	Chr2:9741118-9741487	q1	q2	OK	79.8214	459.768	1.75093	-3.38917	0.00070105	0.0486039	yes		VQ motif-containing protein	yes
up	XLOC_012646	XLOC_012646	AT2G23755	Chr2:10097558-10104029	q1	q2	OK	0	0.103439	1.79769e+308	1.79769e+308	4.75262e-12	5.21917e-10	yes		unknown protein	no
down	XLOC_012682	XLOC_012682	AT2G24410	Chr2:10361125-10386625	q1	q2	OK	1.44207	0	-1.79769e+308	-1.79769e+308	1.92103e-189	5.21434e-187	yes			no
up	XLOC_012704	XLOC_012704	AT2G24710	Chr2:10511429-10533887	q1	q2	OK	0	0.0577043	1.79769e+308	1.79769e+308	4.2608e-08	4.3627e-06	yes	member of Putative ligand-gated ion channel subunit family	ATGLR2.3; intracellular ligand-gated ion channel	no
down	XLOC_012709	XLOC_012709	AT2G24780	Chr2:10560290-10572570	q1	q2	OK	0.122434	0	-1.79769e+308	-1.79769e+308	2.89193e-153	6.6037e-151	yes		unknown protein	no
up	XLOC_012769	XLOC_012769	AT2G25735	Chr2:10975059-10975761	q1	q2	OK	13.7522	108.139	2.06221	-3.44225	0.000576895	0.0407824	yes		unknown protein	yes
down	XLOC_012780	XLOC_012780	AT2G25980	Chr2:11068643-11085350	q1	q2	OK	0.0448389	0	-1.79769e+308	-1.79769e+308	6.54138e-139	1.40454e-136	yes		jacalin lectin family protein	no
up	XLOC_012867	XLOC_012867	AT2G27310	Chr2:11683837-11696649	q1	q2	OK	37.5132	211.682	1.73039	-3.48695	0.000488572	0.0354085	yes		F-box family protein	no
up	XLOC_013054	XLOC_013054	AT2G30370	Chr2:12932603-12954097	q1	q2	OK	0	0.160443	1.79769e+308	1.79769e+308	1.53293e-146	3.36684e-144	yes		allergen-related	no
up	XLOC_013082	XLOC_013082	AT2G30750	Chr2:13095975-13112012	q1	q2	OK	2.38137	58.2719	3.19744	-4.5206	6.16658e-06	0.0005597	yes	putative cytochrome P450	CYP71A12 (cytochrome P450, family 71, subfamily A, polypeptide 12); electron carrier/ heme binding / iron ion binding / monooxygenase/ oxygen binding	yes
down	XLOC_013157	XLOC_013157	AT2G31920	Chr2:13554893-13578871	q1	q2	OK	0.066686	0	-1.79769e+308	-1.79769e+308	1.07491e-128	2.19342e-126	yes		unknown protein	no
down	XLOC_013219	XLOC_013219	AT2G33051	Chr2:14021869-14025085	q1	q2	OK	0.349642	0	-1.79769e+308	-1.79769e+308	7.72306e-09	8.02194e-07	yes	Potential natural antisense gene, locus overlaps with AT2G33050	other RNA	no
down	XLOC_013306	XLOC_013306	AT2G34450	Chr2:14506692-14532505	q1	q2	OK	26.208	2.53421	-2.33618	3.4518	0.000556859	0.0396583	yes		high mobility group (HMG1/2) family protein	no
up	XLOC_013402	XLOC_013402	AT2G35930	Chr2:15082854-15084487	q1	q2	OK	12.203	96.6975	2.0699	-3.77945	0.000157178	0.0124582	yes	Encodes a cytoplasmically localized U-box domain containing E3 ubiquitin ligase that is involved in the response to water stress and acts as a negative regulator of PAMP-triggered immunity.	PUB23 (PLANT U-BOX 23); ubiquitin-protein ligase	yes
down	XLOC_013411	XLOC_013411	AT2G36100	Chr2:15135571-15169514	q1	q2	OK	0.125641	0	-1.79769e+308	-1.79769e+308	0	0	yes		integral membrane family protein	no
up	XLOC_013507	XLOC_013507	AT2G37740	Chr2:15827705-15840932	q1	q2	OK	0	0.0629034	1.79769e+308	1.79769e+308	5.92247e-98	1.05186e-95	yes		ZFP10 (ZINC-FINGER PROTEIN 10); nucleic acid binding / transcription factor/ zinc ion binding	no
up	XLOC_013582	XLOC_013582	AT2G39200	Chr2:16356147-16359837	q1	q2	OK	37.9722	785.753	3.02979	-4.76544	1.88445e-06	0.000177769	yes	A member of a large family of seven-transmembrane domain proteins specific to plants, homologs of the barley mildew resistance locus o (MLO) protein. The Arabidopsis genome contains 15 genes encoding MLO proteins, with localization in plasma membrane. Phylogenetic analysis revealed four clades of closely-related AtMLO genes. ATMLO6 belongs to the clade IV, with AtMLO2, AtMLO3 and AtMLO12. The gen…	MLO12 (MILDEW RESISTANCE LOCUS O 12); calmodulin binding	yes
up	XLOC_013597	XLOC_013597	AT2G39380	Chr2:16447005-16449099	q1	q2	OK	1.68241	69.5816	3.72227	-4.66259	3.12254e-06	0.000289812	yes	A member of EXO70 gene family, putative exocyst subunits, conserved in land plants. Arabidopsis thaliana contains 23 putative EXO70 genes, which can be classified into eight clusters on the phylogenetic tree.	ATEXO70H2 (EXOCYST SUBUNIT EXO70 FAMILY PROTEIN H2); protein binding	yes
down	XLOC_013609	XLOC_013609	AT2G39590	Chr2:16495851-16538299	q1	q2	OK	0.271644	0	-1.79769e+308	-1.79769e+308	1.98283e-167	4.96088e-165	yes		40S ribosomal protein S15A (RPS15aC)	no
up	XLOC_013853	XLOC_013853	AT2G43730	Chr2:18095774-18145608	q1	q2	OK	0	0.121998	1.79769e+308	1.79769e+308	0	0	yes		lectin-related	no
up	XLOC_013910	XLOC_013910	AT2G44780	Chr2:18457321-18476017	q1	q2	OK	0	0.153562	1.79769e+308	1.79769e+308	8.75459e-44	1.17157e-41	yes	Encodes a Uclacyanin/Basic blue family protein [pseudogene]		no
up	XLOC_013930	XLOC_013930	AT2G45220	Chr2:18644083-18646449	q1	q2	OK	16.0735	239.21	2.70017	-5.27529	1.32548e-07	1.33813e-05	yes		pectinesterase family protein	yes
up	XLOC_014029	XLOC_014029	AT2G47140	Chr2:19336678-19361147	q1	q2	OK	0.13272	2.76807	3.03767	-4.64903	3.33499e-06	0.000308535	yes		short-chain dehydrogenase/reductase (SDR) family protein	no
up	XLOC_014110	XLOC_014110	-	Chr2:18087839-18095049	q1	q2	OK	121.623	1069.31	2.17384	-4.11463	3.87802e-05	0.00330113	yes			no
down	XLOC_014332	XLOC_014332	AT3G04810	Chr3:1288598-1325953	q1	q2	OK	24.9013	4.78598	-1.64923	3.48089	0.000499754	0.0360374	yes	Encodes AtNek2, a member of the NIMA-related serine/threonine kinases (Neks) that have been linked to cell-cycle regulation in fungi and mammals. Plant Neks might be involved in plant development processes.	ATNEK2 (NIMA-RELATED KINASE 2); ATP binding / kinase/ protein kinase/ protein serine/threonine kinase	no
down	XLOC_014582	XLOC_014582	AT3G09863	Chr3:3011965-3036593	q1	q2	OK	1.79689	0	-1.79769e+308	-1.79769e+308	0	0	yes		unknown protein	no
up	XLOC_014603	XLOC_014603	AT3G10185	Chr3:3139382-3154644	q1	q2	OK	0	0.0199958	1.79769e+308	1.79769e+308	2.8681e-10	3.06769e-08	yes	Encodes a Gibberellin-regulated GASA/GAST/Snakin family protein		no
down	XLOC_014793	XLOC_014793	AT3G13600	Chr3:4429297-4447383	q1	q2	OK	48.7855	3.15284	-2.73913	3.64181	0.000270733	0.0206072	yes		calmodulin-binding family protein	no
down	XLOC_014895	XLOC_014895	AT3G15095	Chr3:5062010-5085843	q1	q2	OK	34.2396	10.4943	-1.18255	3.84221	0.000121929	0.00985436	yes		unknown protein	no
down	XLOC_014903	XLOC_014903	AT3G15251	Chr3:5121414-5142644	q1	q2	OK	0.985099	0	-1.79769e+308	-1.79769e+308	4.16097e-87	7.12616e-85	yes		unknown protein	no
up	XLOC_014921	XLOC_014921	AT3G15490	Chr3:5226235-5236088	q1	q2	OK	0	0.0823188	1.79769e+308	1.79769e+308	1.084e-56	1.60768e-54	yes		unknown protein	no
up	XLOC_015092	XLOC_015092	AT3G18180	Chr3:6220625-6234060	q1	q2	OK	0	0.0498938	1.79769e+308	1.79769e+308	2.7846e-80	4.5782e-78	yes		transferase, transferring glycosyl groups	no
up	XLOC_015266	XLOC_015266	AT3G20966	Chr3:7326381-7350305	q1	q2	OK	0	0.18302	1.79769e+308	1.79769e+308	1.121e-148	2.51979e-146	yes		unknown protein	no
up	XLOC_015343	XLOC_015343	AT3G22060	Chr3:7770991-7772340	q1	q2	OK	135.95	1398.24	2.33069	-3.65724	0.000254946	0.0195088	yes	contains Pfam profile: PF01657 Domain of unknown function that is usually associated with protein kinase domain Pfam:PF00069, however this protein does not have the protein kinase domain	receptor protein kinase-related	yes
down	XLOC_015347	XLOC_015347	AT3G22121	Chr3:7794956-7796327	q1	q2	OK	703.057	91.5518	-2.03853	3.65119	0.000261031	0.0199214	yes	Potential natural antisense gene, locus overlaps with AT3G22120	other RNA	no
down	XLOC_015381	XLOC_015381	AT3G22492	Chr3:7963536-7972907	q1	q2	OK	0.267914	0	-1.79769e+308	-1.79769e+308	4.24205e-37	5.4732e-35	yes	pseudogene of prefoldin-related KE2 family protein		no
up	XLOC_015588	XLOC_015588	AT3G25790	Chr3:9403865-9415003	q1	q2	OK	0	0.0855431	1.79769e+308	1.79769e+308	0	0	yes		myb family transcription factor	no
up	XLOC_015682	XLOC_015682	AT3G27415	Chr3:10144676-10173518	q1	q2	OK	0.0819981	0.162841	0.68608	-9.84138	0	0	yes		unknown protein	no
up	XLOC_015774	XLOC_015774	AT3G28899	Chr3:10880167-10904458	q1	q2	OK	0.389356	6.52567	2.819	-3.48625	0.000489844	0.0354115	yes		unknown protein	no
up	XLOC_015775	XLOC_015775	AT3G28870	Chr3:10880167-10904458	q1	q2	OK	0	0.104143	1.79769e+308	1.79769e+308	2.40959e-73	3.8516e-71	yes			no
up	XLOC_015777	XLOC_015777	AT3G28899	Chr3:10880167-10904458	q1	q2	OK	0	2.77078	1.79769e+308	1.79769e+308	2.40959e-73	3.83032e-71	yes		unknown protein	no
down	XLOC_015835	XLOC_015835	AT3G29642	Chr3:11497887-11501389	q1	q2	OK	0.121402	0	-1.79769e+308	-1.79769e+308	8.33438e-07	8.01996e-05	yes		transposable element gene	no
down	XLOC_016228	XLOC_016228	AT3G42810	Chr3:14908531-14927032	q1	q2	OK	0.158323	0	-1.79769e+308	-1.79769e+308	1.90178e-05	0.00166824	yes		transposable element gene	no
up	XLOC_016471	XLOC_016471	AT3G46050	Chr3:16892755-16920018	q1	q2	OK	0	0.134423	1.79769e+308	1.79769e+308	0	0	yes		kelch repeat-containing F-box family protein	no
up	XLOC_016480	XLOC_016480	AT3G46340	Chr3:17005482-17031842	q1	q2	OK	6.40214	187.261	3.37587	-4.39694	1.09787e-05	0.000987126	yes		leucine-rich repeat protein kinase, putative	no
up	XLOC_016568	XLOC_016568	AT3G47710	Chr3:17587090-17610889	q1	q2	OK	0	0.42305	1.79769e+308	1.79769e+308	1.13559e-39	1.48514e-37	yes		bHLH family protein	no
down	XLOC_016569	XLOC_016569	AT3G47720	Chr3:17587090-17610889	q1	q2	OK	0.238169	0	-1.79769e+308	-1.79769e+308	6.11663e-32	7.68505e-30	yes	Encodes a protein with similarity to RCD1 but without the WWE domain. The protein does have a PARP signature upstream of the C-terminal protein interaction domain. The PARP signature may bind NAD+ and attach the ADP-ribose-moiety from NAD+ to the target molecule. Its presence suggests a role for the protein in ADP ribosylation.	SRO4 (SIMILAR TO RCD ONE 4); NAD+ ADP-ribosyltransferase	no
down	XLOC_016635	XLOC_016635	AT3G48620	Chr3:18011544-18024627	q1	q2	OK	0.114938	0	-1.79769e+308	-1.79769e+308	1.93755e-15	2.19477e-13	yes			no
down	XLOC_016648	XLOC_016648	AT3G48790	Chr3:18075793-18095546	q1	q2	OK	0.119981	0.0192355	-1.83057	33.8199	0	0	yes		serine C-palmitoyltransferase, putative	no
up	XLOC_017002	XLOC_017002	AT3G55310	Chr3:20496080-20520875	q1	q2	OK	0	0.0459339	1.79769e+308	1.79769e+308	3.74262e-242	1.22367e-239	yes		binding / catalytic/ oxidoreductase	no
up	XLOC_017015	XLOC_017015	AT3G55540	Chr3:20590551-20606403	q1	q2	OK	0	0.41882	1.79769e+308	1.79769e+308	1.59122e-48	2.23329e-46	yes		nuclear transport factor 2 (NTF2) family protein	no
up	XLOC_017198	XLOC_017198	AT3G59030	Chr3:21819047-21838620	q1	q2	OK	0	0.0743992	1.79769e+308	1.79769e+308	3.73049e-127	7.5587e-125	yes	Encodes a proton antiporter. Involved in the transportation of proanthocyanidin precursors into the vacuole. In vitro transport experiments showed that cyanidin-3-O-glucoside (anthocyanin) was an effective substrate, whereas the proanthocyanidin precursor epicatechin was not transported. However catechin-3-O-glucoside inhibited anthocyanin transport in a dose-dependent manner suggesting that glyc…	TT12 (TRANSPARENT TESTA 12); antiporter/ solute:hydrogen antiporter/ transmembrane transporter/ transporter	no
up	XLOC_017257	XLOC_017257	AT3G60090	Chr3:22171702-22201451	q1	q2	OK	0	0.253826	1.79769e+308	1.79769e+308	1.36286e-54	2.00062e-52	yes		VQ motif-containing protein	no
up	XLOC_017376	XLOC_017376	AT3G61897	Chr3:22905867-22927117	q1	q2	OK	0	1.5882	1.79769e+308	1.79769e+308	1.87545e-19	2.19351e-17	yes	Encodes a microRNA that targets several HD-ZIPIII family members including PHV, PHB, REV, ATHB-8, and ATHB-15. MicroRNAs are regulatory RNAs with a mature length of ~21-nucleotides that are processed from hairpin precursors by Dicer-like enzymes. MicroRNAs can negatively regulate gene expression by attenuating translation or by directing mRNA cleavage.Mature sequence: UCGGACCAGGCUUCAUUCCCC	MIR166/MIR166B; miRNA	no
down	XLOC_017380	XLOC_017380	AT3G61940	Chr3:22931154-22952851	q1	q2	OK	0.174765	0.0939156	-0.621043	6.90597	4.98601e-12	5.45466e-10	yes	member of Zinc transporter (ZAT) family	MTPA1; efflux transmembrane transporter/ inorganic anion transmembrane transporter/ zinc ion transmembrane transporter	no
up	XLOC_017400	XLOC_017400	AT3G62475	Chr3:23089640-23110680	q1	q2	OK	0.0605161	0.0855553	0.346254	-8.32699	0	0	yes		transposable element gene	no
up	XLOC_017541	XLOC_017541	AT3G02440	Chr3:489606-528313	q1	q2	OK	0	0.0631518	1.79769e+308	1.79769e+308	0	0	yes		unknown protein	no
down	XLOC_017680	XLOC_017680	AT3G04735	Chr3:1288598-1325953	q1	q2	OK	0.364753	0	-1.79769e+308	-1.79769e+308	0	0	yes	Rapid alkalinization factor (RALF) family protein. Member of a diversely expressed predicted peptide family showing sequence similarity to tobacco Rapid Alkalinization Factor (RALF), and is believed to play an essential role in the physiology of Arabidopsis. Consists of a single exon and is characterized by a conserved C-terminal motif and N-terminal signal peptide.	RALFL21 (RALF-LIKE 21); signal transducer	no
down	XLOC_017683	XLOC_017683	AT3G04765	Chr3:1288598-1325953	q1	q2	OK	2.57509	0	-1.79769e+308	-1.79769e+308	0	0	yes	Encodes a microRNA that targets ARF family members ARF6 and ARF8. MicroRNAs are regulatory RNAs with a mature length of ~21-nucleotides that are processed from hairpin precursors by Dicer-like enzymes. MicroRNAs can negatively regulate gene expression by attenuating translation or by directing mRNA cleavage.Mature sequence: UAAGCUGCCAGCAUGAUCUUG	MIR167C; miRNA	no
down	XLOC_017706	XLOC_017706	AT3G05110	Chr3:1416147-1439548	q1	q2	OK	0.129493	0	-1.79769e+308	-1.79769e+308	9.78368e-130	2.01069e-127	yes			no
up	XLOC_017789	XLOC_017789	AT3G06280	Chr3:1896136-1907297	q1	q2	OK	0	0.156807	1.79769e+308	1.79769e+308	5.26697e-45	7.08137e-43	yes			no
down	XLOC_017812	XLOC_017812	AT3G06640	Chr3:2062205-2083292	q1	q2	OK	0.0593751	0	-1.79769e+308	-1.79769e+308	1.99398e-63	3.06795e-61	yes		protein kinase family protein	no
up	XLOC_017818	XLOC_017818	AT3G06690	Chr3:2102381-2153440	q1	q2	OK	0.0788647	0.156202	0.683415	-22.6759	0	0	yes		FAD binding / acyl-CoA oxidase/ electron carrier/ oxidoreductase/ oxidoreductase, acting on the CH-CH group of donors	no
down	XLOC_017825	XLOC_017825	AT3G06870	Chr3:2167708-2169222	q1	q2	OK	0.104448	0	-1.79769e+308	-1.79769e+308	2.25587e-05	0.001955	yes		proline-rich family protein	no
up	XLOC_017916	XLOC_017916	AT3G08900	Chr3:2706631-2709714	q1	q2	OK	0	0.121911	1.79769e+308	1.79769e+308	2.8434e-06	0.000264758	yes	Encodes a reversible autoglycosylated protein peripherally associated with cell membranes. Highly expressed in roots ans suspension-cultured cells.	RGP3 (REVERSIBLY GLYCOSYLATED POLYPEPTIDE 3); transferase, transferring hexosyl groups	no
down	XLOC_018061	XLOC_018061	AT3G11325	Chr3:3549992-3558279	q1	q2	OK	0.0855515	0	-1.79769e+308	-1.79769e+308	7.12192e-246	2.3827e-243	yes		acyltransferase	no
up	XLOC_018211	XLOC_018211	AT3G13438	Chr3:4377060-4379575	q1	q2	OK	0	0.168643	1.79769e+308	1.79769e+308	7.23504e-05	0.0059818	yes	Member of Sadhu non-coding retrotransposon family	transposable element gene	no
down	XLOC_018318	XLOC_018318	AT3G15270	Chr3:5121414-5142644	q1	q2	OK	0.135251	0	-1.79769e+308	-1.79769e+308	4.16097e-87	7.08399e-85	yes	Encodes a member of the SPL (squamosa-promoter binding protein-like)gene family, a novel gene family encoding DNA binding proteins and putative transcription factors. Contains the SBP-box, which encodes the SBP-domain, required and sufficient for interaction with DNA. It is involved in regulation of flowering and vegetative phase change. Its temporal expression is regulated by the microRNA miR156…	SPL5 (SQUAMOSA PROMOTER BINDING PROTEIN-LIKE 5); DNA binding / transcription factor	no
up	XLOC_018471	XLOC_018471	AT3G18250	Chr3:6251482-6267658	q1	q2	OK	22.3174	354.695	2.76589	-4.357	1.31855e-05	0.00117453	yes		unknown protein	yes
up	XLOC_018521	XLOC_018521	AT3G19010	Chr3:6548868-6557938	q1	q2	OK	72.9317	277.441	1.33609	-4.05308	5.05469e-05	0.00425244	yes		oxidoreductase, 2OG-Fe(II) oxygenase family protein	yes
up	XLOC_018647	XLOC_018647	AT3G21230	Chr3:7448039-7452018	q1	q2	OK	9.87979	100.107	2.31575	-4.49329	7.01327e-06	0.000634547	yes	The gene encodes a 4-coumarate coenzyme A ligase being able to use sinapate as substrate. The catalytic efficiency was in the following (descending) order: p-coumaric acid, caffeic acid, 5-OH-ferulic acid, ferulic acid and sinapic acid. At4CL5 was unable to use cinnamic acid as substrate. Knockout of At4CL5 (4cl5) revealed no effect on syringyl lignin content indicating that the activity observed…	4CL5 (4-coumarate:CoA ligase 5); 4-coumarate-CoA ligase	yes
down	XLOC_018718	XLOC_018718	AT3G22490	Chr3:7963536-7972907	q1	q2	OK	0.172889	0	-1.79769e+308	-1.79769e+308	4.24205e-37	5.49785e-35	yes		late embryogenesis abundant protein, putative / LEA protein, putative	no
up	XLOC_018719	XLOC_018719	AT3G22500	Chr3:7963536-7972907	q1	q2	OK	0	0.105426	1.79769e+308	1.79769e+308	7.27966e-39	9.4774e-37	yes	late embryogenesis abundant (LEA) protein	ATECP31	no
up	XLOC_018738	XLOC_018738	AT3G22730	Chr3:8028896-8039923	q1	q2	OK	0	0.247339	1.79769e+308	1.79769e+308	3.22848e-30	4.00387e-28	yes		F-box family protein	no
up	XLOC_018764	XLOC_018764	AT3G23171	Chr3:8267941-8282778	q1	q2	OK	0	1.03753	1.79769e+308	1.79769e+308	1.20259e-23	1.45381e-21	yes		unknown protein	no
up	XLOC_018770	XLOC_018770	AT3G23245	Chr3:8295643-8315427	q1	q2	OK	0	0.362715	1.79769e+308	1.79769e+308	2.57975e-145	5.62307e-143	yes		unknown protein	no
up	XLOC_018778	XLOC_018778	AT3G23550	Chr3:8448272-8450697	q1	q2	OK	7.64655	53.6739	1.94867	-3.54636	0.000390595	0.0290393	yes		MATE efflux family protein	yes
up	XLOC_018890	XLOC_018890	AT3G25460	Chr3:9214338-9236620	q1	q2	OK	0	0.118405	1.79769e+308	1.79769e+308	1.11755e-133	2.34702e-131	yes		F-box family protein	no
down	XLOC_018903	XLOC_018903	AT3G25650	Chr3:9328710-9338065	q1	q2	OK	0.24578	0	-1.79769e+308	-1.79769e+308	2.40546e-06	0.000225439	yes		ASK15 (ARABIDOPSIS SKP1-LIKE 15); protein binding / ubiquitin-protein ligase	no
up	XLOC_018962	XLOC_018962	AT3G26500	Chr3:9706485-9712660	q1	q2	OK	31.0962	204.578	1.88386	-3.39312	0.00069101	0.0480236	yes		leucine-rich repeat family protein	yes
down	XLOC_018982	XLOC_018982	AT3G26805	Chr3:9853827-9870640	q1	q2	OK	0.178149	0	-1.79769e+308	-1.79769e+308	5.4702e-36	6.96409e-34	yes			no
up	XLOC_018992	XLOC_018992	AT3G26860	Chr3:9892770-9914514	q1	q2	OK	0	0.00436101	1.79769e+308	1.79769e+308	1.63747e-107	3.02009e-105	yes			no
up	XLOC_018994	XLOC_018994	AT3G26872	Chr3:9892770-9914514	q1	q2	OK	0	0.30549	1.79769e+308	1.79769e+308	1.63747e-107	3.00085e-105	yes	Pseudogene of AT3G26880; self-incompatibility protein-related		no
up	XLOC_018997	XLOC_018997	AT3G26934	Chr3:9915110-9935514	q1	q2	OK	0	0.205699	1.79769e+308	1.79769e+308	6.52059e-125	1.30285e-122	yes		unknown protein	no
up	XLOC_019131	XLOC_019131	AT3G28800	Chr3:10816375-10833284	q1	q2	OK	0	0.141734	1.79769e+308	1.79769e+308	2.06904e-12	2.28963e-10	yes		transposable element gene	no
down	XLOC_019184	XLOC_019184	AT3G29340	Chr3:11249651-11269952	q1	q2	OK	0.103628	0	-1.79769e+308	-1.79769e+308	4.80077e-213	1.39523e-210	yes		zinc finger (C2H2 type) family protein	no
up	XLOC_019758	XLOC_019758	AT3G45060	Chr3:16475965-16479505	q1	q2	OK	4.08204	52.219	2.54885	-4.27597	1.90306e-05	0.00166428	yes	member of High affinity nitrate transporter family	ATNRT2.6; nitrate transmembrane transporter	yes
up	XLOC_019813	XLOC_019813	AT3G45800	Chr3:16816865-16837569	q1	q2	OK	0	0.0722468	1.79769e+308	1.79769e+308	5.00106e-62	7.65375e-60	yes		unknown protein	no
up	XLOC_019846	XLOC_019846	AT3G46280	Chr3:17005482-17031842	q1	q2	OK	4.78548	161.793	3.52073	-5.55803	2.72844e-08	2.81372e-06	yes		protein kinase-related	yes
up	XLOC_019972	XLOC_019972	AT3G48360	Chr3:17908191-17910525	q1	q2	OK	78.4605	446.061	1.73786	-3.53711	0.000404532	0.0297677	yes	encodes a protein (BT2) that is an essential component of the TAC1-mediated telomerase activation pathway. Acts redundantly with BT3 and BT1 during female gametophyte development and with BT3 during male gametophyte development.	BT2 (BTB AND TAZ DOMAIN PROTEIN 2); protein binding / transcription factor/ transcription regulator	yes
down	XLOC_020055	XLOC_020055	AT3G49760	Chr3:18442274-18462638	q1	q2	OK	0.338443	0	-1.79769e+308	-1.79769e+308	4.19269e-35	5.31418e-33	yes		AtbZIP5 (Arabidopsis thaliana basic leucine-zipper 5); DNA binding / transcription factor	no
up	XLOC_020105	XLOC_020105	AT3G50510	Chr3:18744211-18760510	q1	q2	OK	0	0.161341	1.79769e+308	1.79769e+308	2.60071e-45	3.52961e-43	yes		LBD28 (LOB DOMAIN-CONTAINING PROTEIN 28)	no
up	XLOC_020244	XLOC_020244	AT3G52810	Chr3:19569310-19579423	q1	q2	OK	0	0.0961598	1.79769e+308	1.79769e+308	4.70685e-260	1.63163e-257	yes		PAP21 (PURPLE ACID PHOSPHATASE 21); acid phosphatase/ protein serine/threonine phosphatase	no
up	XLOC_020332	XLOC_020332	AT3G54363	Chr3:20128304-20136803	q1	q2	OK	0	0.217355	1.79769e+308	1.79769e+308	4.41888e-111	8.20259e-109	yes		unknown protein	no
up	XLOC_020386	XLOC_020386	AT3G55150	Chr3:20438771-20442604	q1	q2	OK	0.574281	29.8041	3.94928	-3.82439	0.000131095	0.0105654	yes	A member of EXO70 gene family, putative exocyst subunits, conserved in land plants. Arabidopsis thaliana contains 23 putative EXO70 genes, which can be classified into eight clusters on the phylogenetic tree.	ATEXO70H1 (exocyst subunit EXO70 family protein H1); protein binding	yes
down	XLOC_020404	XLOC_020404	AT3G55550	Chr3:20590551-20606403	q1	q2	OK	0.0397928	0	-1.79769e+308	-1.79769e+308	4.80457e-45	6.49e-43	yes		lectin protein kinase, putative	no
up	XLOC_020706	XLOC_020706	AT3G60920	Chr3:22501697-22513031	q1	q2	OK	0	0.017323	1.79769e+308	1.79769e+308	1.63671e-18	1.90653e-16	yes		beige/BEACH domain-containing protein	no
up	XLOC_020719	XLOC_020719	AT3G61090	Chr3:22602909-22641237	q1	q2	OK	0.00575254	0.0953357	2.80776	-82.5714	0	0	yes		unknown protein	no
down	XLOC_020723	XLOC_020723	AT3G61117	Chr3:22602909-22641237	q1	q2	OK	0.00443441	0	-1.79769e+308	-1.79769e+308	0	0	yes		unknown protein	no
up	XLOC_020771	XLOC_020771	AT3G61827	Chr3:22860245-22897558	q1	q2	OK	0	0.748004	1.79769e+308	1.79769e+308	5.64753e-200	1.59305e-197	yes		unknown protein	no
up	XLOC_020828	XLOC_020828	AT3G62725	Chr3:23201116-23213888	q1	q2	OK	0.000892944	0.105442	4.77139	-4.13712	3.51695e-05	0.00302058	yes		transposable element gene	no
down	XLOC_020868	XLOC_020868	AT3G63360	Chr3:23387855-23411988	q1	q2	OK	0.428161	0	-1.79769e+308	-1.79769e+308	7.86081e-113	1.48797e-110	yes	Encodes a defensin-like (DEFL) family protein.	defensin-related	no
up	XLOC_020909	XLOC_020909	-	Chr3:7854418-7885583	q1	q2	OK	1406.18	45476.1	3.47631	-3.44164	0.000578198	0.0407743	yes			no
up	XLOC_020929	XLOC_020929	-	Chr3:17005482-17031842	q1	q2	OK	41.3902	1565.1	3.63266	-4.5572	5.1841e-06	0.000473514	yes			no
up	XLOC_020963	XLOC_020963	AT4G00320	Chr4:133626-144523	q1	q2	OK	0	0.0142115	1.79769e+308	1.79769e+308	0	0	yes		F-box family protein	no
up	XLOC_021001	XLOC_021001	AT4G00975	Chr4:421972-424605	q1	q2	OK	0	0.181164	1.79769e+308	1.79769e+308	4.18844e-06	0.000386249	yes	Potential natural antisense gene, locus overlaps with AT4G00980	other RNA	no
up	XLOC_021087	XLOC_021087	AT4G02330	Chr4:1032412-1035047	q1	q2	OK	42.7939	190.725	1.49443	-4.12348	3.73187e-05	0.00319563	yes		ATPMEPCRB; pectinesterase	yes
down	XLOC_021124	XLOC_021124	AT4G02950	Chr4:1309328-1337338	q1	q2	OK	0.218034	0	-1.79769e+308	-1.79769e+308	1.0915e-275	3.97527e-273	yes		ubiquitin family protein	no
down	XLOC_021145	XLOC_021145	AT4G03220	Chr4:1403116-1441863	q1	q2	OK	0.144246	0	-1.79769e+308	-1.79769e+308	0	0	yes		F-box family protein	no
up	XLOC_021219	XLOC_021219	AT4G04105	Chr4:1961138-1982785	q1	q2	OK	0	0.0459448	1.79769e+308	1.79769e+308	7.67437e-08	7.80237e-06	yes		transposable element gene	no
up	XLOC_021548	XLOC_021548	AT4G07965	Chr4:4798043-4819768	q1	q2	OK	0	0.328516	1.79769e+308	1.79769e+308	3.08192e-16	3.54691e-14	yes		unknown protein	no
up	XLOC_021849	XLOC_021849	AT4G11890	Chr4:7115735-7149921	q1	q2	OK	18.4937	91.3979	1.59779	-4.12158	3.76277e-05	0.00321253	yes		protein kinase family protein	no
down	XLOC_021872	XLOC_021872	AT4G12280	Chr4:7296129-7307138	q1	q2	OK	0.069387	0	-1.79769e+308	-1.79769e+308	0	0	yes		copper amine oxidase family protein	no
up	XLOC_022394	XLOC_022394	AT4G20860	Chr4:11172614-11180799	q1	q2	OK	21.9678	234.711	2.36878	-4.98809	6.09784e-07	5.96758e-05	yes		FAD-binding domain-containing protein	yes
up	XLOC_022546	XLOC_022546	AT4G23550	Chr4:12291796-12293096	q1	q2	OK	6.27677	65.0275	2.33796	-3.76902	0.000163892	0.0128839	yes	Encodes WRKY DNA-binding protein 29 (WRKY29).	WRKY29; transcription factor	yes
down	XLOC_022581	XLOC_022581	AT4G24026	Chr4:12485407-12514614	q1	q2	OK	0.207918	0.117397	-0.571581	7.94005	1.9984e-15	2.25482e-13	yes		unknown protein	no
up	XLOC_022694	XLOC_022694	AT4G25930	Chr4:13163912-13191507	q1	q2	OK	0	0.125418	1.79769e+308	1.79769e+308	3.52113e-132	7.28849e-130	yes		unknown protein	no
down	XLOC_022719	XLOC_022719	AT4G26288	Chr4:13307460-13313109	q1	q2	OK	0.173557	0.108601	-0.468825	4.35685	1.31949e-05	0.00117174	yes			no
down	XLOC_022911	XLOC_022911	AT4G29370	Chr4:14444887-14464859	q1	q2	OK	0.0775053	0	-1.79769e+308	-1.79769e+308	4.70556e-245	1.55619e-242	yes		kelch repeat-containing F-box family protein	no
up	XLOC_022954	XLOC_022954	AT4G30320	Chr4:14819175-14838020	q1	q2	OK	0	0.376679	1.79769e+308	1.79769e+308	0	0	yes		allergen V5/Tpx-1-related family protein	no
up	XLOC_023100	XLOC_023100	AT4G32640	Chr4:15742000-15754854	q1	q2	OK	9.50367	32.1876	1.2199	-3.74843	0.000177947	0.0137262	yes		protein binding / zinc ion binding	no
down	XLOC_023183	XLOC_023183	AT4G34103	Chr4:16326882-16344818	q1	q2	OK	0.230841	0	-1.79769e+308	-1.79769e+308	0	0	yes	pseudogene of protein binding / zinc ion binding protein		no
down	XLOC_023287	XLOC_023287	AT4G35660	Chr4:16904058-16926674	q1	q2	OK	0.0798431	0	-1.79769e+308	-1.79769e+308	1.52756e-117	3.01034e-115	yes		unknown protein	no
up	XLOC_023298	XLOC_023298	AT4G35770	Chr4:16940499-16960180	q1	q2	OK	28.6676	139.451	1.58194	-3.75622	0.000172502	0.013342	yes	Senescence-associated gene that is strongly induced by phosphate starvation. Transcripts are differentially regulated at the level of mRNA stability at different times of day. mRNAs are targets of the mRNA degradation pathway mediated by the downstream (DST) instability determinant.	SEN1 (SENESCENCE 1)	no
up	XLOC_023367	XLOC_023367	AT4G37220	Chr4:17512235-17520956	q1	q2	OK	0	0.105559	1.79769e+308	1.79769e+308	7.57881e-24	9.20074e-22	yes		stress-responsive protein, putative	no
up	XLOC_023386	XLOC_023386	AT4G37520	Chr4:17631561-17633249	q1	q2	OK	30.6611	169.275	1.70853	-3.41702	0.000633115	0.0444292	yes		peroxidase 50 (PER50) (P50) (PRXR2)	yes
up	XLOC_023543	XLOC_023543	AT4G00225	Chr4:80432-97454	q1	q2	OK	0	0.24134	1.79769e+308	1.79769e+308	6.88169e-21	8.14815e-19	yes			no
up	XLOC_023641	XLOC_023641	AT4G01671	Chr4:704406-733513	q1	q2	OK	0.186838	0.714061	1.34073	-34.4557	0	0	yes		unknown protein	no
up	XLOC_023643	XLOC_023643	AT4G01700	Chr4:704406-733513	q1	q2	OK	34.2172	464.613	2.60847	-5.23059	1.6897e-07	1.68806e-05	yes		chitinase, putative	yes
up	XLOC_023646	XLOC_023646	AT4G01750	Chr4:756362-766865	q1	q2	OK	1.67697	56.7198	3.52113	-3.40084	0.000671785	0.0469141	yes	Encodes a protein with UDP-xylose-dependent xylosyltransferase activity, which transfers Xyl onto L-fucose and (albeit less efficiently) L-arabinose. The linkage to L-fucose was shown to be preferentially to the <i>O</i>-4 position. Analysis of mutant containing T-DNA insertion in this gene indicate that the RGXT2 protein might be involved in the synthesis of the &alpha;-D-Xyl-(1,3)-&alpha;-L-Fuc…	RGXT2 (rhamnogalacturonan xylosyltransferase 2); UDP-xylosyltransferase	yes
down	XLOC_023815	XLOC_023815	AT4G04221	Chr4:2033420-2036370	q1	q2	OK	0.416531	0	-1.79769e+308	-1.79769e+308	5.55915e-05	0.00464965	yes	Potential natural antisense gene, locus overlaps with AT4G04220	other RNA	no
down	XLOC_024309	XLOC_024309	AT4G10370	Chr4:6420454-6448136	q1	q2	OK	0.897443	0.0366783	-3.19737	3.76609	0.000165822	0.0130001	yes		DC1 domain-containing protein	no
up	XLOC_024441	XLOC_024441	AT4G12490	Chr4:7409620-7410428	q1	q2	OK	238.549	3964.89	2.81066	-3.4151	0.000637578	0.0446336	yes		protease inhibitor/seed storage/lipid transfer protein (LTP) family protein	yes
up	XLOC_024442	XLOC_024442	AT4G12500	Chr4:7414149-7414951	q1	q2	OK	217.806	4976.14	3.1288	-4.33139	1.48172e-05	0.00131175	yes		protease inhibitor/seed storage/lipid transfer protein (LTP) family protein	yes
up	XLOC_024679	XLOC_024679	AT4G15980	Chr4:9052151-9068512	q1	q2	OK	0	0.0736914	1.79769e+308	1.79769e+308	7.7069e-87	1.30437e-84	yes		pectinesterase family protein	no
up	XLOC_024784	XLOC_024784	AT4G17512	Chr4:9749718-9787460	q1	q2	OK	0	0.560292	1.79769e+308	1.79769e+308	0	0	yes	Pseudogene of AT4G17510; UCH3; ubiquitin thiolesterase		no
up	XLOC_024787	XLOC_024787	AT4G17565	Chr4:9749718-9787460	q1	q2	OK	0	0.0262536	1.79769e+308	1.79769e+308	0	0	yes		F-box family protein	no
down	XLOC_024819	XLOC_024819	AT4G17980	Chr4:9974370-9994420	q1	q2	OK	0.290029	0	-1.79769e+308	-1.79769e+308	8.47137e-68	1.31042e-65	yes		anac071 (Arabidopsis NAC domain containing protein 71); transcription factor	no
up	XLOC_024852	XLOC_024852	AT4G18540	Chr4:10221202-10223028	q1	q2	OK	0.138473	6.58253	3.8615	-3.46218	0.000535822	0.0384456	yes		unknown protein	yes
up	XLOC_024937	XLOC_024937	AT4G19810	Chr4:10763933-10777509	q1	q2	OK	40.0294	365.108	2.21058	-3.78373	0.000154494	0.0122793	yes		glycosyl hydrolase family 18 protein	yes
up	XLOC_025079	XLOC_025079	AT4G22370	Chr4:11807641-11811214	q1	q2	OK	0	0.171572	1.79769e+308	1.79769e+308	2.15347e-56	3.17742e-54	yes		unknown protein	no
up	XLOC_025172	XLOC_025172	AT4G23810	Chr4:12390166-12393996	q1	q2	OK	21.3739	117.219	1.70188	-3.45018	0.000560207	0.0397002	yes	member of WRKY Transcription Factor; Group III	WRKY53; DNA binding / protein binding / transcription activator/ transcription factor	yes
down	XLOC_025285	XLOC_025285	AT4G25790	Chr4:13121067-13140960	q1	q2	OK	0.100617	0	-1.79769e+308	-1.79769e+308	1.81172e-72	2.84847e-70	yes		allergen V5/Tpx-1-related family protein	no
up	XLOC_025377	XLOC_025377	AT4G27510	Chr4:13743109-13754745	q1	q2	OK	0.073787	0.12916	0.559872	-31.9337	0	0	yes		unknown protein	no
down	XLOC_025457	XLOC_025457	AT4G29103	Chr4:14340999-14349701	q1	q2	OK	0.453374	0	-1.79769e+308	-1.79769e+308	6.65724e-37	8.55099e-35	yes		unknown protein	no
up	XLOC_025606	XLOC_025606	AT4G31550	Chr4:15289946-15291561	q1	q2	OK	45.6078	178.236	1.36303	-3.82056	0.000133148	0.0107009	yes	member of WRKY Transcription Factor; Group II-d; negative regulator of basal resistance to Pseudomonas syringae.	WRKY11; calmodulin binding / transcription factor	yes
down	XLOC_025669	XLOC_025669	AT4G32580	Chr4:15713735-15726109	q1	q2	OK	0.112687	0	-1.79769e+308	-1.79769e+308	5.7536e-175	1.46498e-172	yes		thioredoxin family protein	no
up	XLOC_025695	XLOC_025695	AT4G33050	Chr4:15944321-15947026	q1	q2	OK	42.109	118.338	1.03329	-3.45983	0.000540516	0.0386859	yes		EDA39 (embryo sac development arrest 39); calmodulin binding	no
up	XLOC_025900	XLOC_025900	AT4G36740	Chr4:17314558-17331624	q1	q2	OK	0	0.11325	1.79769e+308	1.79769e+308	1.50311e-198	4.19879e-196	yes	Encodes a homeodomain leucine zipper class I (HD-Zip I) protein.	ATHB40 (ARABIDOPSIS THALIANA HOMEOBOX PROTEIN 40); DNA binding / transcription factor	no
down	XLOC_025918	XLOC_025918	AT4G37095	Chr4:17473271-17489294	q1	q2	OK	2.96961	0.718275	-1.41933	26.0478	0	0	yes		unknown protein	no
down	XLOC_025921	XLOC_025921	AT4G37140	Chr4:17489466-17506368	q1	q2	OK	0.647924	0.228929	-1.04036	14.0961	0	0	yes	Encodes a protein with similarity to SABP2, a methyl salicylate esterase from tobacco. However, this protein is truncated and lacks two of the residues of the predicted catalytic triad, suggesting that it does not have this enzymatic activity.	MEE69 (MATERNAL EFFECT EMBRYO ARREST 69); hydrolase, acting on ester bonds	no
down	XLOC_025923	XLOC_025923	AT4G37160	Chr4:17489466-17506368	q1	q2	OK	0.0993154	0	-1.79769e+308	-1.79769e+308	9.07291e-82	1.50893e-79	yes		sks15 (SKU5 Similar 15); copper ion binding / oxidoreductase	no
up	XLOC_025936	XLOC_025936	AT4G37360	Chr4:17554659-17571704	q1	q2	OK	0	0.0747942	1.79769e+308	1.79769e+308	0	0	yes	member of CYP81D	CYP81D2; electron carrier/ heme binding / iron ion binding / monooxygenase/ oxygen binding	no
up	XLOC_025944	XLOC_025944	AT4G37490	Chr4:17605757-17624529	q1	q2	OK	0	0.0337984	1.79769e+308	1.79769e+308	2.16243e-115	4.17567e-113	yes	Cyclin-dependent protein kinase CYCB1;1. Functions as an effector of growth control at G2/M. Regulated by TCP20.	CYCB1;1 (CYCLIN B1;1); cyclin-dependent protein kinase regulator	no
up	XLOC_026022	XLOC_026022	AT4G38870	Chr4:18111360-18159936	q1	q2	OK	0	0.0187649	1.79769e+308	1.79769e+308	1.72093e-298	6.60196e-296	yes		F-box family protein	no
up	XLOC_026055	XLOC_026055	AT4G39500	Chr4:18362187-18374204	q1	q2	OK	0	0.07504	1.79769e+308	1.79769e+308	6.68206e-54	9.7592e-52	yes	member of CYP96A	CYP96A11; electron carrier/ heme binding / iron ion binding / monooxygenase/ oxygen binding	no
up	XLOC_026205	XLOC_026205	AT5G02140	Chr5:423383-426079	q1	q2	OK	0	0.0328508	1.79769e+308	1.79769e+308	3.29282e-09	3.44512e-07	yes		thaumatin-like protein, putative	no
up	XLOC_026262	XLOC_026262	AT5G03000	Chr5:682576-716327	q1	q2	OK	0	0.0816068	1.79769e+308	1.79769e+308	0	0	yes		kelch repeat-containing F-box family protein	no
up	XLOC_026313	XLOC_026313	AT5G03750	Chr5:974497-1006373	q1	q2	OK	0	0.570372	1.79769e+308	1.79769e+308	7.80625e-176	2.00537e-173	yes			no
down	XLOC_026363	XLOC_026363	AT5G04781	Chr5:1383660-1403961	q1	q2	OK	0.113599	0	-1.79769e+308	-1.79769e+308	6.34511e-317	2.53558e-314	yes	Pseudogene of AT1G75170; SEC14 cytosolic factor family protein / phosphoglyceride transfer family protein		no
down	XLOC_026675	XLOC_026675	AT5G10500	Chr5:3300224-3320008	q1	q2	OK	0.0167641	0	-1.79769e+308	-1.79769e+308	1.1931e-28	1.46076e-26	yes		kinase interacting family protein	no
down	XLOC_026729	XLOC_026729	AT5G11420	Chr5:3638430-3652404	q1	q2	OK	52.2466	7.7743	-1.90515	3.39559	0.000684804	0.0477074	yes			no
up	XLOC_026757	XLOC_026757	AT5G11977	Chr5:3854915-3888077	q1	q2	OK	0.0291767	4.79025	5.10097	-10.2346	0	0	yes	Encodes a microRNA that targets several SPL family members, including SPL3,4, and 5. By regulating the expression of SPL3 (and probably also SPL4 and SPL5), this microRNA regulates vegetative phase change. MicroRNAs are regulatory RNAs with a mature length of ~21-nucleotides that are processed from hairpin precursors by Dicer-like enzymes. MicroRNAs can negatively regulate gene expression by atte…	MIR156E; miRNA	no
up	XLOC_026762	XLOC_026762	AT5G12090	Chr5:3898046-3918679	q1	q2	OK	0	0.237139	1.79769e+308	1.79769e+308	4.26526e-113	8.12716e-111	yes		protein kinase family protein	no
up	XLOC_026797	XLOC_026797	AT5G13220	Chr5:4218887-4220883	q1	q2	OK	129.228	1608.65	2.52157	-3.58247	0.000340361	0.0256357	yes		JAZ10 (JASMONATE-ZIM-DOMAIN PROTEIN 10)	yes
up	XLOC_026881	XLOC_026881	AT5G14810	Chr5:4782945-4798102	q1	q2	OK	0	0.0319548	1.79769e+308	1.79769e+308	3.71715e-48	5.19174e-46	yes		transposable element gene	no
up	XLOC_026909	XLOC_026909	AT5G15290	Chr5:4958336-4978910	q1	q2	OK	0	0.178816	1.79769e+308	1.79769e+308	5.33884e-73	8.44005e-71	yes		integral membrane family protein	no
up	XLOC_026981	XLOC_026981	AT5G16567	Chr5:5417504-5434134	q1	q2	OK	0	0.987301	1.79769e+308	1.79769e+308	4.25568e-22	5.08069e-20	yes		unknown protein	no
down	XLOC_027087	XLOC_027087	AT5G18636	Chr5:6195916-6230541	q1	q2	OK	0.0983068	0	-1.79769e+308	-1.79769e+308	9.70976e-216	2.88009e-213	yes		unknown protein	no
up	XLOC_027254	XLOC_027254	AT5G22170	Chr5:7346943-7370295	q1	q2	OK	0	0.236203	1.79769e+308	1.79769e+308	3.02401e-43	4.00953e-41	yes		unknown protein	no
up	XLOC_027346	XLOC_027346	AT5G23903	Chr5:8058672-8067950	q1	q2	OK	0	0.477253	1.79769e+308	1.79769e+308	1.73168e-97	3.05669e-95	yes		unknown protein	no
up	XLOC_027490	XLOC_027490	AT5G26731	Chr5:9283517-9296865	q1	q2	OK	0	0.300892	1.79769e+308	1.79769e+308	3.23868e-237	1.03537e-234	yes		unknown protein	no
up	XLOC_027779	XLOC_027779	AT5G30500	Chr5:11596126-11621298	q1	q2	OK	0	0.00810276	1.79769e+308	1.79769e+308	1.24337e-100	2.23589e-98	yes		galactinol synthase, putative	no
up	XLOC_028127	XLOC_028127	AT5G37383	Chr5:14816758-14836346	q1	q2	OK	0	0.0429921	1.79769e+308	1.79769e+308	9.72142e-47	1.3383e-44	yes		transposable element gene	no
up	XLOC_028212	XLOC_028212	AT5G38710	Chr5:15501222-15529531	q1	q2	OK	30.4653	122.56	1.39202	-3.63147	0.000281809	0.0213937	yes		proline oxidase, putative / osmotic stress-responsive proline dehydrogenase, putative	yes
up	XLOC_028216	XLOC_028216	AT5G38770	Chr5:15501222-15529531	q1	q2	OK	0	0.915202	1.79769e+308	1.79769e+308	2.05427e-170	5.18468e-168	yes		AtGDU7 (Arabidopsis thaliana GLUTAMINE DUMPER 7)	no
down	XLOC_028223	XLOC_028223	AT5G38870	Chr5:15561443-15562122	q1	q2	OK	262.12	39.6388	-1.889	3.70303	0.00021304	0.0163456	yes		transposable element gene	yes
up	XLOC_028256	XLOC_028256	AT5G39400	Chr5:15766036-15770410	q1	q2	OK	0	0.0534347	1.79769e+308	1.79769e+308	8.0199e-34	1.01205e-31	yes		PTEN1; phosphatase	no
up	XLOC_028358	XLOC_028358	AT5G41071	Chr5:16425882-16443985	q1	q2	OK	0	1.03537	1.79769e+308	1.79769e+308	2.16171e-114	4.14645e-112	yes		unknown protein	no
up	XLOC_028429	XLOC_028429	AT5G42180	Chr5:16852629-16855645	q1	q2	OK	0	0.0723636	1.79769e+308	1.79769e+308	6.7424e-52	9.69961e-50	yes		peroxidase 64 (PER64) (P64) (PRXR4)	no
up	XLOC_028459	XLOC_028459	AT5G42568	Chr5:17007412-17028189	q1	q2	OK	0	0.278702	1.79769e+308	1.79769e+308	6.15039e-141	1.33052e-138	yes	Pseudogene of AT1G47830; clathrin coat assembly protein, putative		no
up	XLOC_028481	XLOC_028481	AT5G42830	Chr5:17171958-17196052	q1	q2	OK	7.63265	76.5812	2.30592	-3.89846	9.68081e-05	0.00786826	yes		transferase family protein	yes
up	XLOC_028482	XLOC_028482	AT5G42840	Chr5:17171958-17196052	q1	q2	OK	0	0.00733188	1.79769e+308	1.79769e+308	5.01451e-263	1.75948e-260	yes		DC1 domain-containing protein	no
up	XLOC_028595	XLOC_028595	AT5G44575	Chr5:17961180-17985473	q1	q2	OK	93.4795	457.694	1.58846	-3.45104	0.000558435	0.0396724	yes		unknown protein	yes
up	XLOC_028599	XLOC_028599	AT5G44585	Chr5:17961180-17985473	q1	q2	OK	6.90593	135.002	2.97291	-3.53091	0.000414128	0.0303962	yes		unknown protein	yes
up	XLOC_028739	XLOC_028739	AT5G46877	Chr5:19005583-19035388	q1	q2	OK	0	0.734966	1.79769e+308	1.79769e+308	2.35106e-69	3.65646e-67	yes	Encodes a defensin-like (DEFL) family protein.		no
up	XLOC_028986	XLOC_028986	AT5G51160	Chr5:20792210-20795399	q1	q2	OK	0.0503783	1.11629	3.0982	-3.56078	0.000369752	0.0275609	yes		ankyrin repeat family protein	no
up	XLOC_029103	XLOC_029103	AT5G53110	Chr5:21529000-21529744	q1	q2	OK	19.3666	213.351	2.39939	-3.53927	0.000401241	0.0296013	yes			yes
up	XLOC_029121	XLOC_029121	AT5G53380	Chr5:21643893-21663577	q1	q2	OK	0.0775014	0.112507	0.372718	-6.45582	1.07635e-10	1.15987e-08	yes		unknown protein	no
up	XLOC_029177	XLOC_029177	AT5G54206	Chr5:21997079-22017933	q1	q2	OK	0	0.109982	1.79769e+308	1.79769e+308	6.29813e-07	6.1427e-05	yes			no
up	XLOC_029178	XLOC_029178	AT5G54210	Chr5:21997079-22017933	q1	q2	OK	0	0.171449	1.79769e+308	1.79769e+308	6.29813e-07	6.12195e-05	yes		NLI interacting factor (NIF) family protein	no
up	XLOC_029234	XLOC_029234	AT5G55110	Chr5:22358274-22376086	q1	q2	OK	0.14709	0.273909	0.62175	-9.3775	0	0	yes		stigma-specific Stig1 family protein	no
up	XLOC_029252	XLOC_029252	AT5G55440	Chr5:22461839-22468263	q1	q2	OK	0	0.104756	1.79769e+308	1.79769e+308	1.06969e-22	1.28775e-20	yes		unknown protein	no
up	XLOC_029280	XLOC_029280	AT5G55930	Chr5:22652714-22658064	q1	q2	OK	10.9872	79.6422	1.98081	-3.81685	0.000135165	0.0108328	yes	oligopeptide transporter	OPT1 (OLIGOPEPTIDE TRANSPORTER 1); oligopeptide transporter	yes
down	XLOC_029330	XLOC_029330	AT5G56700	Chr5:22923921-22944978	q1	q2	OK	0.286643	0.0819409	-1.25224	27.5775	0	0	yes		F-box protein-related	no
down	XLOC_029451	XLOC_029451	AT5G59040	Chr5:23818753-23848570	q1	q2	OK	0.280426	0	-1.79769e+308	-1.79769e+308	6.3188e-147	1.3985e-144	yes	encodes a member of copper transporter family and functionally complements a high affinity copper transporter mutant in yeast	COPT3; copper ion transmembrane transporter/ high affinity copper ion transmembrane transporter	no
up	XLOC_029460	XLOC_029460	AT5G59305	Chr5:23919867-23942213	q1	q2	OK	0	0.229611	1.79769e+308	1.79769e+308	1.39363e-201	3.97005e-199	yes		unknown protein	no
down	XLOC_029493	XLOC_029493	AT5G59860	Chr5:24112199-24114449	q1	q2	OK	0.264753	0	-1.79769e+308	-1.79769e+308	4.07049e-47	5.63058e-45	yes		RNA recognition motif (RRM)-containing protein	no
up	XLOC_029512	XLOC_029512	AT5G60110	Chr5:24197998-24206397	q1	q2	OK	0	0.271628	1.79769e+308	1.79769e+308	9.83654e-40	1.29231e-37	yes		APUM18 (Arabidopsis Pumilio 18); RNA binding / binding	no
up	XLOC_029562	XLOC_029562	AT5G60964	Chr5:24522956-24537047	q1	q2	OK	0	0.100832	1.79769e+308	1.79769e+308	1.46466e-77	2.35425e-75	yes	Encodes a ECA1 gametogenesis related family protein		no
up	XLOC_029594	XLOC_029594	AT5G61610	Chr5:24764437-24783350	q1	q2	OK	0	0.039857	1.79769e+308	1.79769e+308	2.80321e-177	7.33218e-175	yes			no
down	XLOC_029595	XLOC_029595	AT5G61620	Chr5:24764437-24783350	q1	q2	OK	0.0507314	0	-1.79769e+308	-1.79769e+308	2.51756e-178	6.70696e-176	yes		myb family transcription factor	no
down	XLOC_029699	XLOC_029699	AT5G63530	Chr5:25433153-25435834	q1	q2	OK	150.338	24.1323	-1.82933	4.9429	7.69685e-07	7.43133e-05	yes	Farnesylated protein that binds metals.	ATFP3; metal ion binding / transition metal ion binding	yes
down	XLOC_029701	XLOC_029701	AT5G63560	Chr5:25444671-25475196	q1	q2	OK	0.0635023	0	-1.79769e+308	-1.79769e+308	1.03868e-132	2.16557e-130	yes		transferase family protein	no
down	XLOC_029755	XLOC_029755	AT5G64572	Chr5:25810108-25813335	q1	q2	OK	0.072082	0	-1.79769e+308	-1.79769e+308	4.94418e-16	5.62269e-14	yes	Potential natural antisense gene, locus overlaps with AT5G64570	other RNA	no
up	XLOC_029783	XLOC_029783	AT5G65005	Chr5:25963561-25991315	q1	q2	OK	0	0.192856	1.79769e+308	1.79769e+308	1.81155e-98	3.23739e-96	yes		nucleic acid binding	no
down	XLOC_029884	XLOC_029884	AT5G66740	Chr5:26634319-26657546	q1	q2	OK	0.376	0.0038907	-4.571	3.99486	6.47321e-05	0.00538286	yes		unknown protein	no
up	XLOC_029987	XLOC_029987	AT5G02000	Chr5:370385-404323	q1	q2	OK	0.0619302	0.148155	0.872252	-15.2899	0	0	yes		unknown protein	no
up	XLOC_030056	XLOC_030056	AT5G03435	Chr5:845616-858428	q1	q2	OK	0.0120585	0.0722739	1.79069	-18.3411	0	0	yes		C2 domain-containing protein	no
up	XLOC_030071	XLOC_030071	AT5G03668	Chr5:947100-971627	q1	q2	OK	0	0.0527431	1.79769e+308	1.79769e+308	8.58837e-72	1.34296e-69	yes	Potential natural antisense gene, locus overlaps with AT5G03670	other RNA	no
down	XLOC_030094	XLOC_030094	AT5G03960	Chr5:1063930-1078304	q1	q2	OK	0.0116984	0	-1.79769e+308	-1.79769e+308	4.24353e-28	5.17352e-26	yes		IQD12 (IQ-domain 12); calmodulin binding	no
down	XLOC_030151	XLOC_030151	AT5G05030	Chr5:1471480-1493457	q1	q2	OK	0.0724706	0	-1.79769e+308	-1.79769e+308	6.2318e-79	1.013e-76	yes		unknown protein	no
down	XLOC_030152	XLOC_030152	AT5G05040	Chr5:1471480-1493457	q1	q2	OK	0.0419808	0	-1.79769e+308	-1.79769e+308	6.2318e-79	1.00731e-76	yes			no
down	XLOC_030184	XLOC_030184	AT5G05690	Chr5:1702686-1706787	q1	q2	OK	109.783	35.8197	-1.12	3.5619	0.000368177	0.0275147	yes	Encodes a member of the CP90A family, a cytochrome P450 monooxygenase which converts 6-deoxocathasterone to 6-deoxoteasterone in the late C6 oxidation pathway and cathasterone to teasterone in the early C6 oxidation pathway of brassinolide biosynthesis. Expressed in cotyledons and leaves. Mutants display de-etiolation and derepression of light-induced genes in the dark, dwarfism, male sterility a…	CPD (CONSTITUTIVE PHOTOMORPHOGENIC DWARF); electron carrier/ heme binding / iron ion binding / monooxygenase/ oxygen binding	yes
up	XLOC_030230	XLOC_030230	AT5G06570	Chr5:2007599-2011041	q1	q2	OK	12.043	77.0642	1.85615	-3.57346	0.000352291	0.0263962	yes		hydrolase	yes
down	XLOC_030347	XLOC_030347	AT5G09210	Chr5:2854953-2869054	q1	q2	OK	0.132258	0	-1.79769e+308	-1.79769e+308	3.37453e-152	7.64504e-150	yes		DNA binding / transcription factor	no
up	XLOC_030467	XLOC_030467	AT5G11080	Chr5:3510117-3535221	q1	q2	OK	0	0.137217	1.79769e+308	1.79769e+308	0	0	yes		ubiquitin family protein	no
down	XLOC_030484	XLOC_030484	AT5G11416	Chr5:3638430-3652404	q1	q2	OK	0.732321	0.324414	-0.814197	8.76255	0	0	yes		unknown protein	no
up	XLOC_030575	XLOC_030575	AT5G13420	Chr5:4292746-4304312	q1	q2	OK	53.8193	192.302	1.27343	-3.73098	0.000190735	0.0146733	yes		transaldolase, putative	yes
up	XLOC_030589	XLOC_030589	AT5G13670	Chr5:4404603-4409011	q1	q2	OK	0	0.0701414	1.79769e+308	1.79769e+308	1.73777e-05	0.00152903	yes		nodulin MtN21 family protein	no
down	XLOC_030629	XLOC_030629	AT5G14150	Chr5:4555939-4570947	q1	q2	OK	0.133521	0	-1.79769e+308	-1.79769e+308	5.67431e-164	1.36051e-161	yes		unknown protein	no
up	XLOC_030719	XLOC_030719	AT5G15800	Chr5:5130491-5161358	q1	q2	OK	0.0487892	8.57082	5.16861	-13.8138	0	0	yes	Encodes a MADS box transcription factor involved flower and ovule development. Functionally redundant with SEP2 and SEP3.	SEP1 (SEPALLATA1); DNA binding / transcription factor	no
down	XLOC_030856	XLOC_030856	AT5G18220	Chr5:6017864-6020453	q1	q2	OK	0.138109	0	-1.79769e+308	-1.79769e+308	1.93514e-20	2.28188e-18	yes		glycosyl hydrolase family 17 protein	no
down	XLOC_030896	XLOC_030896	AT5G18880	Chr5:6298121-6306290	q1	q2	OK	0.165492	0	-1.79769e+308	-1.79769e+308	2.35881e-31	2.95077e-29	yes			no
up	XLOC_030918	XLOC_030918	AT5G19270	Chr5:6477729-6495284	q1	q2	OK	0	0.115829	1.79769e+308	1.79769e+308	2.48757e-52	3.59661e-50	yes		unknown protein	no
up	XLOC_031012	XLOC_031012	AT5G20860	Chr5:7076445-7103198	q1	q2	OK	0	0.0475313	1.79769e+308	1.79769e+308	0	0	yes		pectinesterase family protein	no
up	XLOC_031049	XLOC_031049	AT5G22260	Chr5:7346943-7370295	q1	q2	OK	0.0353855	0.799898	3.11818	-3.77439	0.000160398	0.0126438	yes	Sporophytic factor controlling anther and pollen development. Mutants fail to make functional pollen;pollen degeneration occurs after microspore release and the tapetum also appears abnormally vacuolated. Similar to PHD-finger motif transcription factors.	MS1 (male sterility 1); DNA binding / transcription factor	no
up	XLOC_031244	XLOC_031244	AT5G25451	Chr5:8856993-8858951	q1	q2	OK	0	0.398853	1.79769e+308	1.79769e+308	1.06325e-16	1.23355e-14	yes	Pseudogene of AT5G25440; protein kinase family protein		no
up	XLOC_031881	XLOC_031881	AT5G36925	Chr5:14564101-14566268	q1	q2	OK	61.6008	554.429	2.19726	-4.0741	4.61922e-05	0.00390895	yes		unknown protein	yes
up	XLOC_031910	XLOC_031910	AT5G37390	Chr5:14816758-14836346	q1	q2	OK	0	0.00980741	1.79769e+308	1.79769e+308	9.72142e-47	1.33193e-44	yes		transposable element gene	no
up	XLOC_032053	XLOC_032053	AT5G39580	Chr5:15847077-15849108	q1	q2	OK	14.29	227.755	2.76872	-5.37851	7.51049e-08	7.66283e-06	yes		peroxidase, putative	yes
up	XLOC_032340	XLOC_032340	AT5G44380	Chr5:17878721-17881464	q1	q2	OK	7.12444	95.6049	2.59669	-4.54447	5.50735e-06	0.000501447	yes		FAD-binding domain-containing protein	yes
up	XLOC_032341	XLOC_032341	AT5G44390	Chr5:17882195-17885004	q1	q2	OK	4.98596	37.2125	2.01002	-3.45812	0.000543951	0.0388352	yes		FAD-binding domain-containing protein	yes
down	XLOC_032388	XLOC_032388	AT5G45180	Chr5:18264716-18282019	q1	q2	OK	0.084956	0	-1.79769e+308	-1.79769e+308	6.09767e-94	1.05055e-91	yes		flavin-containing monooxygenase family protein / FMO family protein	no
down	XLOC_032415	XLOC_032415	AT5G45576	Chr5:18475757-18489869	q1	q2	OK	0.0546108	0	-1.79769e+308	-1.79769e+308	4.42087e-30	5.43579e-28	yes		transposable element gene	no
up	XLOC_032586	XLOC_032586	AT5G48430	Chr5:19627711-19629163	q1	q2	OK	1.22852	202.976	5.10728	-5.30764	1.11053e-07	1.12508e-05	yes		aspartic-type endopeptidase	yes
down	XLOC_032611	XLOC_032611	AT5G48750	Chr5:19756816-19772745	q1	q2	OK	0.134349	0	-1.79769e+308	-1.79769e+308	2.60213e-51	3.6881e-49	yes		auxin-responsive protein, putative	no
up	XLOC_032738	XLOC_032738	AT5G51000	Chr5:20729034-20747297	q1	q2	OK	0	0.0940203	1.79769e+308	1.79769e+308	2.36229e-214	6.9355e-212	yes		F-box family protein	no
up	XLOC_032798	XLOC_032798	AT5G52130	Chr5:21176421-21195763	q1	q2	OK	0	0.338968	1.79769e+308	1.79769e+308	2.12488e-21	2.52632e-19	yes		unknown protein	no
down	XLOC_032983	XLOC_032983	AT5G55565	Chr5:22504577-22525645	q1	q2	OK	0.502494	0	-1.79769e+308	-1.79769e+308	6.45983e-43	8.52579e-41	yes	Encodes a defensin-like (DEFL) family protein.		no
up	XLOC_033087	XLOC_033087	AT5G57540	Chr5:23275168-23311564	q1	q2	OK	0	0.124484	1.79769e+308	1.79769e+308	0	0	yes		xyloglucan:xyloglucosyl transferase, putative / xyloglucan endotransglycosylase, putative / endo-xyloglucan transferase, putative	no
up	XLOC_033096	XLOC_033096	AT5G57650	Chr5:23325306-23350039	q1	q2	OK	0	2.94356	1.79769e+308	1.79769e+308	4.5631e-233	1.42706e-230	yes		eukaryotic translation initiation factor-related	no
up	XLOC_033102	XLOC_033102	AT5G57730	Chr5:23384770-23405112	q1	q2	OK	0	1.30962	1.79769e+308	1.79769e+308	0	0	yes		unknown protein	no
up	XLOC_033148	XLOC_033148	AT5G58630	Chr5:23693327-23697452	q1	q2	OK	0	0.078018	1.79769e+308	1.79769e+308	1.50835e-36	1.92881e-34	yes		unknown protein	no
down	XLOC_033178	XLOC_033178	AT5G59105	Chr5:23851904-23873691	q1	q2	OK	0.234013	0	-1.79769e+308	-1.79769e+308	6.99572e-61	1.05937e-58	yes	Encodes a defensin-like (DEFL) family protein.		no
up	XLOC_033206	XLOC_033206	AT5G59620	Chr5:24015456-24023925	q1	q2	OK	0	0.0294696	1.79769e+308	1.79769e+308	4.58512e-83	7.66995e-81	yes		transposable element gene	no
down	XLOC_033242	XLOC_033242	AT5G60330	Chr5:24264621-24291020	q1	q2	OK	0.313929	0	-1.79769e+308	-1.79769e+308	0	0	yes		unknown protein	no
up	XLOC_033283	XLOC_033283	AT5G61050	Chr5:24557200-24571066	q1	q2	OK	0	0.168661	1.79769e+308	1.79769e+308	5.4579e-155	1.25628e-152	yes		histone deacetylase-related / HD-related	no
up	XLOC_033316	XLOC_033316	AT5G61630	Chr5:24764437-24783350	q1	q2	OK	0.0417744	0.125238	1.09793	-22.0534	0	0	yes		unknown protein	no
down	XLOC_033396	XLOC_033396	AT5G63240	Chr5:25355635-25373861	q1	q2	OK	0.0790507	0	-1.79769e+308	-1.79769e+308	5.6847e-178	1.50055e-175	yes		glycosyl hydrolase family protein 17	no
up	XLOC_033445	XLOC_033445	AT5G64120	Chr5:25658090-25666244	q1	q2	OK	85.5077	1264.23	2.69361	-4.26932	1.96069e-05	0.00170949	yes	encodes a cell wall bound peroxidase that is induced by hypo-osmolarity	peroxidase, putative	yes
*Column A: designation of induced (up) or repressed (down) expression (hrcC vs mock); Columns B-O are Cufflink outputs (value 1 = mock; value 2 = hrcC); Column P and Q are gene descriptions from www.arabidopsis.org/; Column R = designation of presence (yes) or absence (no) in list produced by GENE-counter (see supporting table S1)

## Sheet: Cufflinks_usable_transcript
Differentially expressed transcripts identified using Cufflinks*
Direction	test_id	gene_id	gene	locus	sample_1	sample_2	status	value_1	value_2	ln(fold_change)	test_stat	p_value	q_value	significant	Curator_summary	Short_description	GENE-counter
up	TCONS_00000046	XLOC_000033	AT1G01520	Chr1:187210-237817	q1	q2	OK	0	0.183688	1.79769e+308	1.79769e+308	0	0	yes		myb family transcription factor	no
down	TCONS_00000069	XLOC_000051	AT1G01840	Chr1:298287-315908	q1	q2	OK	1.61747	0.00162746	-6.9016	4.97523	6.51707e-07	7.49842e-05	yes		unknown protein	no
up	TCONS_00000249	XLOC_000175	AT1G04090	Chr1:1040512-1099910	q1	q2	OK	0	0.0430112	1.79769e+308	1.79769e+308	8.59561e-312	0	yes		unknown protein	no
down	TCONS_00000315	XLOC_000230	AT1G05240	Chr1:1511906-1534429	q1	q2	OK	0.0100295	0.00640888	-0.447848	4.78777	1.68647e-06	0.000187173	yes		peroxidase, putative	no
up	TCONS_00000478	XLOC_000335	AT1G07280	Chr1:2215213-2256850	q1	q2	OK	0.701536	28.0155	3.68724	-3.86949	0.000109062	0.00954265	yes		binding	no
down	TCONS_00000479	XLOC_000335	AT1G07280	Chr1:2215213-2256850	q1	q2	OK	38.4958	5.25084	-1.99216	3.63435	0.000278686	0.0223567	yes		binding	no
up	TCONS_00000481	XLOC_000335	AT1G07280	Chr1:2215213-2256850	q1	q2	OK	0.995102	23.3652	3.15616	-4.25279	2.11126e-05	0.00206859	yes		binding	no
down	TCONS_00000486	XLOC_000338	AT1G07330	Chr1:2215213-2256850	q1	q2	OK	0.0586055	0	-1.79769e+308	-1.79769e+308	0	0	yes		unknown protein	no
up	TCONS_00000538	XLOC_000373	AT1G07890	Chr1:2437329-2439674	q1	q2	OK	10.2587	140.819	2.61936	-4.64172	3.45525e-06	0.000372494	yes	Encodes a cytosolic ascorbate peroxidase APX1. Ascorbate peroxidases are enzymes that scavenge hydrogen peroxide in plant cells. Eight types of APX have been described for Arabidopsis: three cytosolic (APX1, APX2, APX6), two chloroplastic types (stromal sAPX, thylakoid tAPX), and three microsomal (APX3, APX4, APX5) isoforms. At least part of the induction of heat shock proteins during light stres…	APX1 (ascorbate peroxidase 1); L-ascorbate peroxidase	yes
down	TCONS_00000554	XLOC_000381	AT1G08005	Chr1:2462952-2501427	q1	q2	OK	0.963936	0.771699	-0.22243	5.99942	1.98022e-09	2.51702e-07	yes			no
down	TCONS_00000555	XLOC_000382	AT1G08032	Chr1:2462952-2501427	q1	q2	OK	1.81889	1.38376	-0.273428	7.37494	1.64313e-13	2.2399e-11	yes		unknown protein	no
down	TCONS_00000556	XLOC_000383	AT1G08035	Chr1:2462952-2501427	q1	q2	OK	0.435449	0	-1.79769e+308	-1.79769e+308	3.34049e-265	1.47862e-262	yes		unknown protein	no
up	TCONS_00000593	XLOC_000404	AT1G08550	Chr1:2675799-2709531	q1	q2	OK	1.17711	17.7208	2.71168	-3.90395	9.46358e-05	0.00843739	yes	Violaxanthin deepoxidase involved in xanthophyll cycle.Two major consequences of the npq1 mutation are the absence of zeaxanthin formation in strong light and the partial inhibition of the quenching of singlet excited chlorophylls in the photosystem II light-harvesting complex	NPQ1 (NON-PHOTOCHEMICAL QUENCHING 1); violaxanthin de-epoxidase	no
up	TCONS_00000644	XLOC_000433	AT1G08985	Chr1:2884410-2904830	q1	q2	OK	0	0.373499	1.79769e+308	1.79769e+308	1.47508e-147	4.111e-145	yes		DNA binding	no
down	TCONS_00000667	XLOC_000450	AT1G09340	Chr1:3015308-3018234	q1	q2	OK	81.1319	1.55487	-3.95469	4.80301	1.56297e-06	0.00017398	yes	Encodes CHLOROPLAST RNA BINDING (CRB), a putative RNA-binding protein. CRB is important for the proper functioning of the chloroplast. Mutations in CRB also affects the circadian system, altering the expression of both oscillator and output genes.	CRB (CHLOROPLAST RNA BINDING); binding / catalytic/ coenzyme binding	no
down	TCONS_00000703	XLOC_000478	AT1G09750	Chr1:3157500-3161692	q1	q2	OK	80.5291	4.37346	-2.91307	4.72673	2.28163e-06	0.000251006	yes		chloroplast nucleoid DNA-binding protein-related	yes
up	TCONS_00000849	XLOC_000586	AT1G11595	Chr1:3888689-3910028	q1	q2	OK	0	0.00907519	1.79769e+308	1.79769e+308	5.92986e-134	1.57116e-131	yes			no
up	TCONS_00000850	XLOC_000587	AT1G11600	Chr1:3888689-3910028	q1	q2	OK	0	0.0732266	1.79769e+308	1.79769e+308	5.92986e-134	1.5823e-131	yes	member of CYP77B	CYP77B1; electron carrier/ heme binding / iron ion binding / monooxygenase/ oxygen binding	no
up	TCONS_00000936	XLOC_000647	AT1G12490	Chr1:4260782-4270808	q1	q2	OK	0	0.144833	1.79769e+308	1.79769e+308	2.75626e-05	0.00264544	yes		F-box family protein-related	no
up	TCONS_00000977	XLOC_000678	AT1G12890	Chr1:4375514-4469033	q1	q2	OK	1.03047	24.2705	3.15924	-3.54633	0.00039063	0.0305552	yes	encodes a member of the ERF (ethylene response factor) subfamily B-1 of ERF/AP2 transcription factor family. The protein contains one AP2 domain. There are 15 members in this subfamily including ATERF-3, ATERF-4, ATERF-7, and leafy petiole.	AP2 domain-containing transcription factor, putative	no
down	TCONS_00000978	XLOC_000679	AT1G12938	Chr1:4375514-4469033	q1	q2	OK	0.88829	0	-1.79769e+308	-1.79769e+308	0	0	yes		unknown protein	no
down	TCONS_00000980	XLOC_000681	AT1G12950	Chr1:4375514-4469033	q1	q2	OK	0.0613872	0.0488117	-0.229233	3.66024	0.000251984	0.0204765	yes		MATE efflux family protein	no
up	TCONS_00001117	XLOC_000781	AT1G14800	Chr1:5099571-5104718	q1	q2	OK	0	0.110929	1.79769e+308	1.79769e+308	9.38247e-52	1.67301e-49	yes			no
down	TCONS_00001189	XLOC_000832	AT1G15830	Chr1:5448725-5452374	q1	q2	OK	10.6919	1.28651	-2.11755	3.54034	0.000399619	0.0311935	yes		unknown protein	no
up	TCONS_00001269	XLOC_000894	AT1G16810	Chr1:5755587-5758464	q1	q2	OK	32.6191	186.05	1.74112	-3.66632	0.000246063	0.0201258	yes		unknown protein	no
up	TCONS_00001273	XLOC_000897	AT1G16858	Chr1:5758852-5778484	q1	q2	OK	0	0.0123673	1.79769e+308	1.79769e+308	0	0	yes	Upstream open reading frames (uORFs) are small open reading frames found in the 5' UTR of a mature mRNA, and can potentially mediate translational regulation of the largest, or major, ORF (mORF). CPuORF55 represents a conserved upstream opening reading frame relative to major ORF AT1G16860.1	CPuORF55 (Conserved peptide upstream open reading frame 55)	no
down	TCONS_00001389	XLOC_001000	AT1G18486	Chr1:6366396-6368849	q1	q2	OK	0.262874	0	-1.79769e+308	-1.79769e+308	7.13059e-14	9.75569e-12	yes		unknown protein	no
up	TCONS_00001468	XLOC_001055	AT1G19373	Chr1:6688521-6711787	q1	q2	OK	0	5.57443	1.79769e+308	1.79769e+308	3.02842e-186	1.01733e-183	yes		snoRNA	no
down	TCONS_00001517	XLOC_001097	AT1G20080	Chr1:6949042-6970956	q1	q2	OK	0.100986	0	-1.79769e+308	-1.79769e+308	9.45908e-231	3.66895e-228	yes		SYTB	no
up	TCONS_00001544	XLOC_001122	AT1G20470	Chr1:7094259-7105881	q1	q2	OK	32.0829	294.27	2.21618	-4.25057	2.13224e-05	0.00207833	yes		auxin-responsive family protein	no
down	TCONS_00001549	XLOC_001126	AT1G20600	Chr1:7128883-7149977	q1	q2	OK	0.0538639	0	-1.79769e+308	-1.79769e+308	0	0	yes		DNA-binding protein-related	no
up	TCONS_00001648	XLOC_001191	AT1G21722	Chr1:7609962-7636594	q1	q2	OK	0.156444	0.35989	0.833104	-28.8433	0	0	yes		unknown protein	no
up	TCONS_00001687	XLOC_001224	AT1G22210	Chr1:7835781-7851122	q1	q2	OK	0	0.0508777	1.79769e+308	1.79769e+308	5.49757e-127	1.38819e-124	yes		trehalose-6-phosphate phosphatase, putative	no
down	TCONS_00001938	XLOC_001404	AT1G26290	Chr1:9095899-9099760	q1	q2	OK	0.119889	0	-1.79769e+308	-1.79769e+308	6.28108e-11	8.2919e-09	yes		unknown protein	no
up	TCONS_00002118	XLOC_001543	AT1G28420	Chr1:9969417-9987659	q1	q2	OK	0.0162502	0.792734	3.88738	-5.01124	5.40817e-07	6.26083e-05	yes		HB-1 (homeobox-1); transcription factor	no
up	TCONS_00002281	XLOC_001665	AT1G30282	Chr1:10638910-10667566	q1	q2	OK	0	0.043038	1.79769e+308	1.79769e+308	1.05478e-240	4.26721e-238	yes	Potential natural antisense gene, locus overlaps with AT1G30280	other RNA	no
down	TCONS_00002299	XLOC_001680	AT1G30473	Chr1:10786978-10792575	q1	q2	OK	0.0841866	0	-1.79769e+308	-1.79769e+308	7.89039e-59	1.48434e-56	yes		metal ion binding	no
up	TCONS_00002316	XLOC_001693	AT1G30700	Chr1:10892569-10894572	q1	q2	OK	7.09055	118.658	2.81748	-5.14999	2.60501e-07	3.04382e-05	yes		FAD-binding domain-containing protein	yes
up	TCONS_00002318	XLOC_001695	AT1G30720	Chr1:10898150-10899912	q1	q2	OK	9.73127	167.692	2.84679	-4.94422	7.64495e-07	8.66367e-05	yes		FAD-binding domain-containing protein	yes
up	TCONS_00002319	XLOC_001696	AT1G30730	Chr1:10900853-10902534	q1	q2	OK	3.54809	47.0342	2.58446	-3.94305	8.04519e-05	0.00727625	yes		FAD-binding domain-containing protein	yes
down	TCONS_00002461	XLOC_001802	AT1G32480	Chr1:11738117-11758118	q1	q2	OK	0.185305	0	-1.79769e+308	-1.79769e+308	6.58902e-226	2.52964e-223	yes		oxidoreductase/ oxidoreductase, acting on the CH-OH group of donors, NAD or NADP as acceptor	no
down	TCONS_00002475	XLOC_001812	AT1G32600	Chr1:11794801-11797141	q1	q2	OK	0.22296	0	-1.79769e+308	-1.79769e+308	0.000463942	0.0354784	yes		F-box family protein-related	no
up	TCONS_00002508	XLOC_001837	AT1G33020	Chr1:11962745-11966276	q1	q2	OK	0	0.0557993	1.79769e+308	1.79769e+308	1.11866e-05	0.00114995	yes		F-box family protein	no
up	TCONS_00002631	XLOC_001934	AT1G34590	Chr1:12646692-12667818	q1	q2	OK	0	0.0347455	1.79769e+308	1.79769e+308	1.63352e-08	2.0217e-06	yes		transposable element gene	no
up	TCONS_00003052	XLOC_002328	AT1G44140	Chr1:16787487-16793532	q1	q2	OK	0	0.445115	1.79769e+308	1.79769e+308	2.70264e-14	3.72469e-12	yes		transposable element gene	no
up	TCONS_00003057	XLOC_002333	AT1G44318	Chr1:16830309-16838299	q1	q2	OK	0	0.102169	1.79769e+308	1.79769e+308	9.4504e-164	2.7997e-161	yes		hemb2; catalytic/ metal ion binding / porphobilinogen synthase	no
down	TCONS_00003195	XLOC_002450	AT1G47810	Chr1:17597153-17630282	q1	q2	OK	0.157989	0	-1.79769e+308	-1.79769e+308	1.80784e-53	3.27011e-51	yes		F-box family protein	no
down	TCONS_00003335	XLOC_002562	AT1G49570	Chr1:18342553-18366559	q1	q2	OK	0.146484	0	-1.79769e+308	-1.79769e+308	5.03402e-95	1.1076e-92	yes		peroxidase, putative	no
down	TCONS_00003354	XLOC_002578	AT1G49960	Chr1:18498638-18504619	q1	q2	OK	0.0980951	0	-1.79769e+308	-1.79769e+308	7.7663e-225	2.92199e-222	yes		xanthine/uracil permease family protein	no
up	TCONS_00003479	XLOC_002685	AT1G51800	Chr1:19214125-19217970	q1	q2	OK	9.12262	168.565	2.91656	-5.16502	2.40411e-07	2.81782e-05	yes		leucine-rich repeat protein kinase, putative	yes
up	TCONS_00003495	XLOC_002700	AT1G52210	Chr1:19434508-19452874	q1	q2	OK	0	0.0539616	1.79769e+308	1.79769e+308	0	0	yes		transposable element gene	no
up	TCONS_00003625	XLOC_002795	AT1G53810	Chr1:20081698-20106565	q1	q2	OK	0	0.0353602	1.79769e+308	1.79769e+308	4.52047e-177	1.46619e-174	yes		transposable element gene	no
down	TCONS_00003626	XLOC_002796	AT1G53820	Chr1:20081698-20106565	q1	q2	OK	0.121232	0.0135556	-2.19091	44.8049	0	0	yes		zinc finger (C3HC4-type RING finger) family protein	no
down	TCONS_00003649	XLOC_002813	AT1G54070	Chr1:20170714-20187096	q1	q2	OK	0.254348	0	-1.79769e+308	-1.79769e+308	7.60357e-234	3.01133e-231	yes		dormancy/auxin associated protein-related	no
down	TCONS_00003686	XLOC_002846	AT1G54720	Chr1:20401376-20438227	q1	q2	OK	0.694753	0	-1.79769e+308	-1.79769e+308	6.48623e-166	1.9523e-163	yes		early-responsive to dehydration protein-related / ERD protein-related	no
up	TCONS_00003776	XLOC_002907	AT1G55640	Chr1:20791674-20798481	q1	q2	OK	0	0.229562	1.79769e+308	1.79769e+308	2.92264e-08	3.57018e-06	yes		PRA1.G1 (PRENYLATED RAB ACCEPTOR 1.G1)	no
down	TCONS_00003777	XLOC_002908	AT1G55650	Chr1:20791674-20798481	q1	q2	OK	0.142603	0	-1.79769e+308	-1.79769e+308	1.53378e-06	0.000171237	yes		high mobility group (HMG1/2) family protein / ARID/BRIGHT DNA-binding domain-containing protein	no
up	TCONS_00003844	XLOC_002953	AT1G56530	Chr1:21159721-21185306	q1	q2	OK	0	0.252009	1.79769e+308	1.79769e+308	5.65483e-95	1.23696e-92	yes		hydroxyproline-rich glycoprotein family protein	no
down	TCONS_00003856	XLOC_002962	AT1G56660	Chr1:21223592-21240568	q1	q2	OK	176.502	14.5949	-2.49266	5.22148	1.77501e-07	2.1001e-05	yes		unknown protein	yes
down	TCONS_00003956	XLOC_003058	AT1G57740	Chr1:21377614-21398280	q1	q2	OK	0.0975357	0	-1.79769e+308	-1.79769e+308	6.74434e-160	1.96705e-157	yes			no
down	TCONS_00003957	XLOC_003059	AT1G57760	Chr1:21377614-21398280	q1	q2	OK	0.188508	0	-1.79769e+308	-1.79769e+308	6.82757e-160	1.976e-157	yes	Encodes a ECA1 gametogenesis related family protein		no
down	TCONS_00004048	XLOC_003127	AT1G59833	Chr1:22020518-22051061	q1	q2	OK	0.96783	0	-1.79769e+308	-1.79769e+308	0	0	yes	Encodes a defensin-like (DEFL) family protein.		no
up	TCONS_00004054	XLOC_003130	AT1G59885	Chr1:22020518-22051061	q1	q2	OK	0.288893	0.817977	1.04078	-53.7911	0	0	yes		unknown protein	no
down	TCONS_00004092	XLOC_003163	AT1G60720	Chr1:22349891-22360158	q1	q2	OK	0.127044	0	-1.79769e+308	-1.79769e+308	2.4902e-80	5.20508e-78	yes			no
up	TCONS_00004113	XLOC_003184	AT1G61110	Chr1:22508537-22542670	q1	q2	OK	0	0.0738743	1.79769e+308	1.79769e+308	5.36208e-112	1.26882e-109	yes		anac025 (Arabidopsis NAC domain containing protein 25); transcription factor	no
up	TCONS_00004191	XLOC_003250	AT1G62300	Chr1:23016682-23029339	q1	q2	OK	1.03485	32.5738	3.44926	-6.17332	6.6871e-10	8.52866e-08	yes	transcription factor WRKY6 (WRKY6)	WRKY6; transcription factor	yes
down	TCONS_00004203	XLOC_003262	AT1G62460	Chr1:23101405-23129759	q1	q2	OK	0.0227633	0	-1.79769e+308	-1.79769e+308	2.64483e-204	9.47704e-202	yes		transposable element gene	no
down	TCONS_00004216	XLOC_003270	AT1G62620	Chr1:23179469-23184991	q1	q2	OK	0.0409207	0	-1.79769e+308	-1.79769e+308	2.62259e-16	3.72348e-14	yes		flavin-containing monooxygenase family protein / FMO family protein	no
up	TCONS_00004438	XLOC_003442	AT1G65390	Chr1:24292456-24294631	q1	q2	OK	3.62199	48.0233	2.58466	-3.63455	0.000278462	0.0223864	yes		ATPP2-A5 (ARABIDOPSIS THALIANA PHLOEM PROTEIN 2 A5); carbohydrate binding	yes
up	TCONS_00004453	XLOC_003450	AT1G65500	Chr1:24349502-24366028	q1	q2	OK	19.1979	228.419	2.47638	-4.21992	2.44387e-05	0.0023637	yes		unknown protein	yes
up	TCONS_00004589	XLOC_003559	AT1G67670	Chr1:25363534-25376034	q1	q2	OK	0.465412	0.90637	0.666524	-13.5945	0	0	yes		unknown protein	no
up	TCONS_00004889	XLOC_003777	AT1G71300	Chr1:26874063-26880024	q1	q2	OK	0	0.076738	1.79769e+308	1.79769e+308	1.35655e-05	0.00137571	yes		Vps52/Sac2 family protein	no
down	TCONS_00005162	XLOC_003984	AT1G75166	Chr1:28204386-28220227	q1	q2	OK	3.06755	0	-1.79769e+308	-1.79769e+308	4.47992e-48	7.76739e-46	yes		snoRNA	no
up	TCONS_00005360	XLOC_004133	AT1G77910	Chr1:29292122-29296407	q1	q2	OK	0	0.241919	1.79769e+308	1.79769e+308	1.77611e-12	2.40376e-10	yes		unknown protein	no
up	TCONS_00005380	XLOC_004144	AT1G78080	Chr1:29355021-29373056	q1	q2	OK	186.69	1884.77	2.31211	-4.22238	2.41739e-05	0.00235018	yes	encodes a member of the DREB subfamily A-6 of ERF/AP2 transcription factor family (RAP2.4). The protein contains one AP2 domain. There are 8 members in this subfamily.	RAP2.4 (related to AP2 4); DNA binding / transcription factor	no
up	TCONS_00005404	XLOC_004164	AT1G78420	Chr1:29486412-29514841	q1	q2	OK	2.53961	345.818	4.9139	-5.20211	1.97043e-07	2.31673e-05	yes		protein binding / zinc ion binding	no
up	TCONS_00005474	XLOC_004208	AT1G79330	Chr1:29794386-29897104	q1	q2	OK	0.0735466	0.10923	0.395539	-15.1755	0	0	yes	Metacaspase AtMCPb2/AMC6. Caspase family protein. Arginine/lysine-specific cysteine protease activity. Induces apoptosis in yeast. Contains Pfam domain, PF00656: ICE-like protease (caspase) p20 domain.	ATMC5 (ARABIDOPSIS THALIANA METACASPASE 5); cysteine-type endopeptidase	no
down	TCONS_00005476	XLOC_004210	AT1G79370	Chr1:29794386-29897104	q1	q2	OK	0.0444211	0.00262	-2.83054	108.598	0	0	yes	member of CYP79C	CYP79C1; electron carrier/ heme binding / iron ion binding / monooxygenase/ oxygen binding	no
up	TCONS_00005535	XLOC_004246	AT1G80140	Chr1:30133126-30152190	q1	q2	OK	0	0.0817494	1.79769e+308	1.79769e+308	2.04226e-166	6.29818e-164	yes		glycoside hydrolase family 28 protein / polygalacturonase (pectinase) family protein	no
up	TCONS_00005723	XLOC_004372	AT1G02360	Chr1:463854-492944	q1	q2	OK	4.75245	86.2398	2.89847	-3.90453	9.44091e-05	0.00845725	yes		chitinase, putative	yes
up	TCONS_00005750	XLOC_004397	AT1G02930	Chr1:642432-662427	q1	q2	OK	282.107	2225.57	2.06548	-4.0515	5.08898e-05	0.00475106	yes	Encodes glutathione transferase belonging to the phi class of GSTs. Naming convention according to Wagner et al. (2002).	ATGSTF6 (GLUTATHIONE S-TRANSFERASE); copper ion binding / glutathione binding / glutathione transferase	yes
up	TCONS_00005760	XLOC_004397	AT1G02930	Chr1:642432-662427	q1	q2	OK	5.67335	91.1219	2.77642	-4.0271	5.6469e-05	0.00519459	yes	Encodes glutathione transferase belonging to the phi class of GSTs. Naming convention according to Wagner et al. (2002).	ATGSTF6 (GLUTATHIONE S-TRANSFERASE); copper ion binding / glutathione binding / glutathione transferase	yes
up	TCONS_00005762	XLOC_004397	AT1G02920	Chr1:642432-662427	q1	q2	OK	155.856	1732.02	2.40811	-4.29387	1.75589e-05	0.0017431	yes	Encodes glutathione transferase belonging to the phi class of GSTs. Naming convention according to Wagner et al. (2002).	GSTF7; copper ion binding / glutathione binding / glutathione transferase	yes
up	TCONS_00005825	XLOC_004450	AT1G03746	Chr1:930827-943377	q1	q2	OK	0	2.95976	1.79769e+308	1.79769e+308	1.73777e-111	4.08636e-109	yes		snoRNA	no
up	TCONS_00005954	XLOC_004549	AT1G05250	Chr1:1511906-1534429	q1	q2	OK	0.0102358	0.0187189	0.603645	-6.45333	1.09422e-10	1.43445e-08	yes		peroxidase, putative	no
up	TCONS_00005959	XLOC_004553	AT1G05300	Chr1:1545105-1547849	q1	q2	OK	13.6843	109.521	2.07986	-3.66057	0.00025166	0.0205389	yes	member of Fe(II) transporter isolog family	ZIP5; cation transmembrane transporter/ metal ion transmembrane transporter	yes
up	TCONS_00006202	XLOC_004737	AT1G08300	Chr1:2614773-2621545	q1	q2	OK	4.90206	8.07443	0.499048	-4.5583	5.15684e-06	0.000548082	yes			no
up	TCONS_00006416	XLOC_004892	AT1G10980	Chr1:3655776-3678524	q1	q2	OK	0	0.0310569	1.79769e+308	1.79769e+308	0	0	yes			no
up	TCONS_00006550	XLOC_005002	AT1G12870	Chr1:4375514-4469033	q1	q2	OK	0	0.164277	1.79769e+308	1.79769e+308	0	0	yes		S locus F-box-related / SLF-related	no
down	TCONS_00006739	XLOC_005133	AT1G15140	Chr1:5210205-5212349	q1	q2	OK	26.8523	1.47337	-2.9028	3.74345	0.00018151	0.0153119	yes		oxidoreductase NAD-binding domain-containing protein	no
down	TCONS_00006805	XLOC_005177	AT1G15990	Chr1:5478753-5504535	q1	q2	OK	0.0647283	0.0373603	-0.549591	13.9323	0	0	yes	member of Cyclic nucleotide gated channel family	ATCNGC7 (CYCLIC NUCLEOTIDE GATED CHANNEL 7); calmodulin binding / cyclic nucleotide binding / ion channel	no
up	TCONS_00006886	XLOC_005237	AT1G17390	Chr1:5951541-5970769	q1	q2	OK	0	0.190817	1.79769e+308	1.79769e+308	5.68306e-166	1.72435e-163	yes		transposable element gene	no
down	TCONS_00007114	XLOC_005414	AT1G20590	Chr1:7128883-7149977	q1	q2	OK	0.0288994	0	-1.79769e+308	-1.79769e+308	0	0	yes		cyclin, putative	no
down	TCONS_00007118	XLOC_005418	AT1G20657	Chr1:7154403-7181499	q1	q2	OK	0.0969472	0	-1.79769e+308	-1.79769e+308	0	0	yes	Pseudogene of AT3G61340; F-box family protein		no
up	TCONS_00007146	XLOC_005441	AT1G21130	Chr1:7389980-7405282	q1	q2	OK	0.870147	46.9148	3.98743	-3.9083	9.29497e-05	0.00834639	yes		O-methyltransferase, putative	no
up	TCONS_00007147	XLOC_005441	AT1G21130	Chr1:7389980-7405282	q1	q2	OK	1.29725	81.1022	4.13547	-4.45831	8.261e-06	0.000858596	yes		O-methyltransferase, putative	no
down	TCONS_00007148	XLOC_005441	AT1G21130	Chr1:7389980-7405282	q1	q2	OK	77.4908	3.63505	-3.05954	4.56783	4.92796e-06	0.00052524	yes		O-methyltransferase, putative	no
up	TCONS_00007156	XLOC_005450	AT1G21290	Chr1:7419677-7455019	q1	q2	OK	0	0.185753	1.79769e+308	1.79769e+308	0	0	yes		transposable element gene	no
down	TCONS_00007194	XLOC_005478	-	Chr1:7609962-7636594	q1	q2	OK	1.97492	0.0089497	-5.39666	4.78254	1.73095e-06	0.000191545	yes			no
up	TCONS_00007270	XLOC_005535	AT1G22900	Chr1:8103658-8104505	q1	q2	OK	56.1932	352.671	1.83674	-3.6272	0.000286516	0.0228872	yes			yes
up	TCONS_00007300	XLOC_005555	AT1G23300	Chr1:8242422-8271933	q1	q2	OK	0	0.0607558	1.79769e+308	1.79769e+308	0	0	yes		MATE efflux family protein	no
down	TCONS_00007703	XLOC_005845	AT1G29080	Chr1:10149790-10158735	q1	q2	OK	0.164277	0	-1.79769e+308	-1.79769e+308	5.58504e-80	1.15457e-77	yes		peptidase C1A papain family protein	no
down	TCONS_00007904	XLOC_005992	AT1G31630	Chr1:11312960-11324176	q1	q2	OK	0.107875	0.0225884	-1.56354	8.42859	0	0	yes		AGL86 (AGAMOUS-LIKE 86); DNA binding / transcription factor	no
down	TCONS_00007995	XLOC_006058	AT1G32840	Chr1:11895633-11931801	q1	q2	OK	0.0421145	0	-1.79769e+308	-1.79769e+308	2.26015e-117	5.55791e-115	yes		transposable element gene	no
up	TCONS_00007997	XLOC_006060	AT1G32880	Chr1:11895633-11931801	q1	q2	OK	0.0440978	0.379145	2.15151	-38.8007	0	0	yes		importin alpha-1 subunit, putative	no
up	TCONS_00008086	XLOC_006134	AT1G34230	Chr1:12458669-12474179	q1	q2	OK	0	0.344223	1.79769e+308	1.79769e+308	8.48634e-103	1.93509e-100	yes		transposable element gene	no
down	TCONS_00008174	XLOC_006213	AT1G35625	Chr1:13156367-13160245	q1	q2	OK	0.251556	0	-1.79769e+308	-1.79769e+308	2.86978e-43	4.77754e-41	yes		peptidase/ protein binding / zinc ion binding	no
up	TCONS_00008232	XLOC_006270	AT1G36622	Chr1:13836130-13838987	q1	q2	OK	20.3281	215.492	2.36092	-3.79739	0.00014623	0.0125898	yes		unknown protein	yes
down	TCONS_00008276	XLOC_006310	AT1G37150	Chr1:14174980-14177992	q1	q2	OK	0.121901	0.000173296	-6.55596	4.60931	4.04005e-06	0.000434294	yes		HCS2 (holocarboxylase synthetase 2); biotin-[acetyl-CoA-carboxylase] ligase/ catalytic	no
up	TCONS_00008490	XLOC_006513	AT1G44478	Chr1:16848358-16882558	q1	q2	OK	0	0.363163	1.79769e+308	1.79769e+308	2.17088e-305	1.06074e-302	yes			no
up	TCONS_00008671	XLOC_006658	AT1G48850	Chr1:18059635-18071466	q1	q2	OK	7.23134	52.5068	1.98252	-3.42467	0.000615542	0.0453212	yes		EMB1144 (embryo defective 1144); chorismate synthase	no
down	TCONS_00008775	XLOC_006735	AT1G50325	Chr1:18622025-18640815	q1	q2	OK	0.188273	0	-1.79769e+308	-1.79769e+308	5.15843e-252	2.18068e-249	yes		enzyme inhibitor/ pectinesterase	no
up	TCONS_00008867	XLOC_006808	AT1G51790	Chr1:19206710-19211417	q1	q2	OK	6.17251	49.2424	2.07665	-3.70091	0.000214829	0.0177252	yes		kinase	yes
up	TCONS_00008875	XLOC_006810	AT1G51820	Chr1:19220976-19256783	q1	q2	OK	3.14141	62.2934	2.98719	-4.92528	8.42386e-07	9.51769e-05	yes		leucine-rich repeat protein kinase, putative	yes
up	TCONS_00008879	XLOC_006810	AT1G51850	Chr1:19220976-19256783	q1	q2	OK	0.645872	22.4267	3.5474	-3.90405	9.45974e-05	0.00845399	yes		leucine-rich repeat protein kinase, putative	yes
up	TCONS_00008883	XLOC_006817	AT1G51890	Chr1:19274785-19278528	q1	q2	OK	1.49333	40.3057	3.29548	-4.43777	9.08976e-06	0.000942129	yes		leucine-rich repeat protein kinase, putative	yes
up	TCONS_00008917	XLOC_006844	AT1G52200	Chr1:19434508-19452874	q1	q2	OK	71.185	505.719	1.9607	-4.06624	4.77776e-05	0.00447161	yes		unknown protein	yes
down	TCONS_00009013	XLOC_006923	AT1G53480	Chr1:19963213-19969757	q1	q2	OK	0.18743	0	-1.79769e+308	-1.79769e+308	9.63527e-31	1.50422e-28	yes	Encodes MRD1 (mto 1 responding down). Down-regulated in mto1-1 mutant that over-accumulates soluble methionine.	unknown protein	no
up	TCONS_00009024	XLOC_006932	AT1G53625	Chr1:20014409-20014923	q1	q2	OK	96.0988	721.999	2.01665	-3.97396	7.06886e-05	0.00642413	yes		unknown protein	yes
up	TCONS_00009048	XLOC_006950	AT1G53801	Chr1:20081698-20106565	q1	q2	OK	0.164726	0.257298	0.445953	-9.11987	0	0	yes	Potential natural antisense gene, locus overlaps with AT1G53800	other RNA	no
up	TCONS_00009138	XLOC_007013	AT1G55100	Chr1:20553010-20580010	q1	q2	OK	0	0.156697	1.79769e+308	1.79769e+308	1.15152e-281	5.34872e-279	yes		transposable element gene	no
up	TCONS_00009209	XLOC_007064	AT1G55790	Chr1:20852684-20867611	q1	q2	OK	0	0.0810325	1.79769e+308	1.79769e+308	1.40729e-51	2.49754e-49	yes		ATP binding / nucleotide binding / phenylalanine-tRNA ligase	no
down	TCONS_00009297	XLOC_007137	AT1G57730	Chr1:21377614-21398280	q1	q2	OK	0.529934	0.243386	-0.778105	15.5845	0	0	yes		zinc finger (C3HC4-type RING finger) family protein	no
up	TCONS_00009370	XLOC_007195	AT1G59535	Chr1:21861381-21880788	q1	q2	OK	0.599028	1.71893	1.05415	-6.60115	4.07983e-11	5.40491e-09	yes		unknown protein	no
up	TCONS_00009523	XLOC_007312	AT1G61270	Chr1:22593457-22606216	q1	q2	OK	0	0.0774407	1.79769e+308	1.79769e+308	3.48407e-16	4.90954e-14	yes		lysine and histidine specific transporter, putative	no
up	TCONS_00009719	XLOC_007476	AT1G63855	Chr1:23695224-23716145	q1	q2	OK	0	0.0737287	1.79769e+308	1.79769e+308	1.54485e-12	2.09832e-10	yes		unknown protein	no
down	TCONS_00009725	XLOC_007478	AT1G63870	Chr1:23695224-23716145	q1	q2	OK	0.0558778	0.0311355	-0.58482	7.03984	1.92468e-12	2.59549e-10	yes		disease resistance protein (TIR-NBS-LRR class), putative	no
up	TCONS_00009732	XLOC_007481	AT1G63990	Chr1:23740515-23745374	q1	q2	OK	0.0471441	0.112059	0.865814	-6.30014	2.97374e-10	3.84481e-08	yes	Encodes AtSPO11-2, one of the three Arabidopsis homologues of the archaeal DNA topoisomerase VIA subunit (topo VIA). Required for meiotic recombination. Plants homozygous for atspo11-2 exhibit a severe sterility phenotype. Both male and female meiosis are severely disrupted in the atspo11-2 mutant, and this is associated with severe defects in synapsis during the first meiotic division and reduce…	SPO11-2 (SPORULATION 11-2); ATP binding / DNA binding / DNA topoisomerase (ATP-hydrolyzing)/ catalytic	no
up	TCONS_00009746	XLOC_007492	AT1G64170	Chr1:23815238-23818293	q1	q2	OK	3.45305	47.1519	2.61411	-4.04845	5.1558e-05	0.00480153	yes	member of Putative Na+/H+ antiporter family	ATCHX16 (CATION/H+ EXCHANGER 16); monovalent cation:proton antiporter/ sodium:hydrogen antiporter	yes
up	TCONS_00009855	XLOC_007583	AT1G65810	Chr1:24468923-24493818	q1	q2	OK	0.0282098	0.0780329	1.01746	-32.7968	0	0	yes		tRNA-splicing endonuclease positive effector-related	no
up	TCONS_00009857	XLOC_007582	AT1G65845	Chr1:24468923-24493818	q1	q2	OK	134.501	2625.96	2.97163	-5.23964	1.6089e-07	1.92169e-05	yes		unknown protein	yes
up	TCONS_00010039	XLOC_007726	AT1G68140	Chr1:25531443-25554258	q1	q2	OK	0.0777525	9.32239	4.78664	-6.34444	2.2323e-10	2.90616e-08	yes			no
up	TCONS_00010048	XLOC_007732	AT1G68280	Chr1:25585775-25607072	q1	q2	OK	0	0.374036	1.79769e+308	1.79769e+308	1.99466e-86	4.23994e-84	yes		thioesterase-related	no
up	TCONS_00010090	XLOC_007766	AT1G68850	Chr1:25881976-25889734	q1	q2	OK	0	0.137177	1.79769e+308	1.79769e+308	4.63404e-05	0.00434791	yes		peroxidase, putative	no
down	TCONS_00010108	XLOC_007779	AT1G69080	Chr1:25963742-25991896	q1	q2	OK	481.339	59.3714	-2.09276	4.16589	3.10135e-05	0.00293918	yes		universal stress protein (USP) family protein	no
up	TCONS_00010116	XLOC_007785	AT1G69190	Chr1:26005043-26026171	q1	q2	OK	0	0.128019	1.79769e+308	1.79769e+308	3.13018e-51	5.50326e-49	yes	encodes a bifunctional cytosolic hydroxymethyldihydropterin pyrophosphokinase/ dihydropteroate synthase (HPPK/DHPS)that is involved in tetrahydrofolate biosynthesis and is responsive to oxidative stress.	2-amino-4-hydroxy-6-hydroxymethyldihydropteridine diphosphokinase/ dihydropteroate synthase	no
down	TCONS_00010235	XLOC_007875	AT1G70890	Chr1:26704106-26727359	q1	q2	OK	141.183	33.9438	-1.42535	3.84263	0.000121721	0.010601	yes		MLP43 (MLP-LIKE PROTEIN 43)	no
up	TCONS_00010681	XLOC_008189	AT1G76980	Chr1:28902417-28948486	q1	q2	OK	0.307771	12.7195	3.72154	-4.38813	1.1433e-05	0.00117208	yes			no
up	TCONS_00010831	XLOC_008313	AT1G79000	Chr1:29711947-29743617	q1	q2	OK	0.0216096	2.00649	4.531	-9.6391	0	0	yes	Homologous to CREB-binding protein, a co-activator of transcription with histone acetyl-transferase activity. No single prior lysine acetylation is sufficient to block HAC1 acetylation of the H3 or H4 peptides, suggesting that HAC1, HAC5, and HAC12 can acetylate any of several lysines present in the peptides. HAM2 acetylates histone H4 lysine 5. A plant line expressing an RNAi construct targeted …	HAC1 (HISTONE ACETYLTRANSFERASE OF THE CBP FAMILY 1); H3/H4 histone acetyltransferase/ histone acetyltransferase/ transcription cofactor	no
up	TCONS_00011119	XLOC_008529	AT2G01960	Chr2:440635-454898	q1	q2	OK	0	0.10497	1.79769e+308	1.79769e+308	3.04218e-123	7.58008e-121	yes	Member of TETRASPANIN family	TET14 (TETRASPANIN14)	no
down	TCONS_00011175	XLOC_008578	AT2G02720	Chr2:763010-767436	q1	q2	OK	0.0414598	0	-1.79769e+308	-1.79769e+308	2.46451e-08	3.03022e-06	yes		pectate lyase family protein	no
up	TCONS_00011239	XLOC_008629	AT2G03630	Chr2:1100338-1104230	q1	q2	OK	0	0.147773	1.79769e+308	1.79769e+308	5.14222e-10	6.58065e-08	yes		unknown protein	no
up	TCONS_00011432	XLOC_008761	AT2G05520	Chr2:2026140-2027134	q1	q2	OK	89.1213	773.811	2.16133	-3.88535	0.000102181	0.00904576	yes	Encodes a glycine-rich protein that is expressed mainly in stems and leaves. mRNA levels are upregulated in response to ABA, salicylic acid and ethylene but downregulated in response to dessication.	GRP-3 (GLYCINE-RICH PROTEIN 3)	no
down	TCONS_00011817	XLOC_009126	AT2G11890	Chr2:4802780-4804375	q1	q2	OK	52.7708	5.64566	-2.23507	3.76699	0.000165229	0.0140647	yes	adenylate cyclase	adenylate cyclase	no
up	TCONS_00012115	XLOC_009393	AT2G15990	Chr2:6950063-6960197	q1	q2	OK	0	0.312794	1.79769e+308	1.79769e+308	3.30089e-274	1.4963e-271	yes		transposable element gene	no
up	TCONS_00012367	XLOC_009581	AT2G18970	Chr2:8221630-8241784	q1	q2	OK	0.141309	0.292873	0.728789	-20.789	0	0	yes		unknown protein	no
up	TCONS_00012386	XLOC_009598	AT2G19280	Chr2:8324693-8367022	q1	q2	OK	2.34201	42.3318	2.89453	-3.87476	0.000106729	0.0094262	yes		pentatricopeptide (PPR) repeat-containing protein	no
up	TCONS_00012402	XLOC_009613	AT2G19510	Chr2:8438455-8459525	q1	q2	OK	0	0.234699	1.79769e+308	1.79769e+308	0	0	yes		LBD8 (LOB DOMAIN-CONTAINING PROTEIN 8)	no
up	TCONS_00012460	XLOC_009657	AT2G20350	Chr2:8767082-8794401	q1	q2	OK	0	0.347896	1.79769e+308	1.79769e+308	9.38991e-190	3.24115e-187	yes	encodes a member of the ERF (ethylene response factor) subfamily B-6 of ERF/AP2 transcription factor family. The protein contains one AP2 domain. There are 12 members in this subfamily including RAP2.11.	AP2 domain-containing transcription factor, putative	no
down	TCONS_00012534	XLOC_009710	AT2G21187	Chr2:9051747-9085909	q1	q2	OK	0.230144	0.194057	-0.170553	7.0148	2.30282e-12	3.08333e-10	yes	Potential natural antisense gene, locus overlaps with AT2G21185	other RNA	no
down	TCONS_00012650	XLOC_009797	AT2G22540	Chr2:9579850-9590879	q1	q2	OK	44.1297	4.2073	-2.35031	3.68078	0.000232519	0.0191011	yes	Encodes a nuclear protein that acts as a floral repressor and that functions within the thermosensory pathway. SVP represses FT expression via direct binding to the vCArG III motif in the FT promoter.	SVP (SHORT VEGETATIVE PHASE); transcription factor/ translation repressor, nucleic acid binding	no
down	TCONS_00012705	XLOC_009830	AT2G23050	Chr2:9804031-9830589	q1	q2	OK	0.0675258	0.0483744	-0.333539	7.87982	3.33067e-15	4.6241e-13	yes	A member of the NPY gene family (NPY1/AT4G31820, NPY2/AT2G14820, NPY3/AT5G67440, NPY4/AT2G23050, NPY5/AT4G37590). Involved in auxin-mediated organogenesis.	NPY4 (NAKED PINS IN YUC MUTANTS 4); protein binding / signal transducer	no
up	TCONS_00012708	XLOC_009833	AT2G23080	Chr2:9804031-9830589	q1	q2	OK	0	0.0451736	1.79769e+308	1.79769e+308	0.000207137	0.0171659	yes		casein kinase II alpha chain, putative	no
down	TCONS_00012714	XLOC_009837	AT2G23130	Chr2:9844298-9845385	q1	q2	OK	626.877	70.7298	-2.18188	4.16881	3.06192e-05	0.0029165	yes	AGP17 is a lysine-rich arabinogalactan-protein (AGP) and part of a multi-gene family of glycoproteins with approx. 50 members. It falls into one subclass with AGP18 and AGP19, other lysine-rich AGPs. 84% of its proline residues are hydroxylated to hydroproline and its heavy glycosylation accounts for appr. 69% of the molecular weight. The main glycosyl residues are arabinose (30.1%) and galactose…	AGP17 (ARABINOGALACTAN PROTEIN 17)	no
up	TCONS_00012731	XLOC_009851	AT2G23320	Chr2:9914607-9932319	q1	q2	OK	10.2325	66.6566	1.87399	-3.46362	0.000532964	0.0401849	yes	Encodes WRKY DNA-binding protein 15 (WRKY15).	WRKY15; calmodulin binding / transcription factor	yes
up	TCONS_00012744	XLOC_009861	AT2G23480	Chr2:9988753-10009471	q1	q2	OK	0	0.0171419	1.79769e+308	1.79769e+308	4.44915e-61	8.4972e-59	yes		transposable element gene	no
down	TCONS_00012928	XLOC_010018	AT2G26110	Chr2:11120868-11123295	q1	q2	OK	71.686	8.84482	-2.09246	3.50711	0.00045301	0.034713	yes		unknown protein	no
up	TCONS_00013147	XLOC_010192	AT2G29270	Chr2:12582518-12605272	q1	q2	OK	0	0.521596	1.79769e+308	1.79769e+308	4.09845e-166	1.25366e-163	yes			no
down	TCONS_00013159	XLOC_010195	AT2G29330	Chr2:12582518-12605272	q1	q2	OK	0.183308	0	-1.79769e+308	-1.79769e+308	6.93648e-161	2.03889e-158	yes		TRI (tropinone reductase); binding / catalytic/ oxidoreductase	no
down	TCONS_00013221	XLOC_010236	AT2G30140	Chr2:12847818-12881503	q1	q2	OK	0.053238	0	-1.79769e+308	-1.79769e+308	7.53869e-30	1.1577e-27	yes		UDP-glucoronosyl/UDP-glucosyl transferase family protein	no
up	TCONS_00013291	XLOC_010289	AT2G31090	Chr2:13243910-13262099	q1	q2	OK	3.33725	108.413	3.4808	-4.92075	8.6215e-07	9.71183e-05	yes		unknown protein	no
up	TCONS_00013328	XLOC_010313	AT2G31430	Chr2:13387003-13404287	q1	q2	OK	0	0.0135929	1.79769e+308	1.79769e+308	2.62797e-289	1.23594e-286	yes		invertase/pectin methylesterase inhibitor family protein	no
up	TCONS_00013353	XLOC_010330	AT2G31810	Chr2:13524220-13541071	q1	q2	OK	0.417706	24.5483	4.07362	-3.53494	0.000407862	0.0315749	yes		acetolactate synthase small subunit, putative	no
down	TCONS_00013396	XLOC_010359	AT2G32300	Chr2:13719547-13746286	q1	q2	OK	0.0874237	0.05311	-0.4984	3.57585	0.000349088	0.0275927	yes	Encodes a uclacyanin, a protein precursor that is closely related to precursors of stellacyanins and a blue copper protein from pea pods.	UCC1 (UCLACYANIN 1); copper ion binding / electron carrier	no
up	TCONS_00013398	XLOC_010360	AT2G32310	Chr2:13719547-13746286	q1	q2	OK	0.0266395	0.05037	0.636999	-4.57022	4.87222e-06	0.000520774	yes		unknown protein	no
up	TCONS_00013403	XLOC_010362	AT2G32370	Chr2:13719547-13746286	q1	q2	OK	2.03236	4.2141	0.729241	-5.23212	1.67575e-07	1.99521e-05	yes	Encodes a homeobox-leucine zipper family protein belonging to the HD-ZIP IV family. Together with ATML1 and PDF2, it is involved in cotyledon development.	HDG3 (HOMEODOMAIN GLABROUS 3); DNA binding / transcription factor	no
down	TCONS_00013405	XLOC_010364	AT2G32350	Chr2:13719547-13746286	q1	q2	OK	0.0228842	0	-1.79769e+308	-1.79769e+308	1.89033e-22	2.80008e-20	yes			no
up	TCONS_00013490	XLOC_010426	AT2G33280	Chr2:14097431-14116087	q1	q2	OK	0	0.0568297	1.79769e+308	1.79769e+308	5.74443e-46	9.77956e-44	yes		integral membrane transporter family protein	no
down	TCONS_00013672	XLOC_010573	AT2G35613	Chr2:14946062-14980606	q1	q2	OK	0.361932	0	-1.79769e+308	-1.79769e+308	1.93307e-95	4.27822e-93	yes	unknown pseudogene		no
up	TCONS_00013780	XLOC_010651	AT2G36916	Chr2:15502013-15511514	q1	q2	OK	0	1.80175	1.79769e+308	1.79769e+308	3.99646e-117	9.76383e-115	yes		unknown protein	no
down	TCONS_00013829	XLOC_010687	AT2G37555	Chr2:15744768-15758279	q1	q2	OK	0.0536561	0.0161657	-1.1997	15.1769	0	0	yes	Potential natural antisense gene, locus overlaps with AT2G37550	other RNA	no
down	TCONS_00013969	XLOC_010785	AT2G39190	Chr2:16349967-16355963	q1	q2	OK	18.9423	1.23733	-2.72844	3.48519	0.000491794	0.037305	yes	member of ATH subfamily	ATATH8; transporter	no
up	TCONS_00014200	XLOC_010939	AT2G41610	Chr2:17332083-17355084	q1	q2	OK	0	0.0526691	1.79769e+308	1.79769e+308	4.67103e-103	1.0716e-100	yes		unknown protein	no
up	TCONS_00014351	XLOC_011051	AT2G43610	Chr2:18087839-18095049	q1	q2	OK	133.238	1524.74	2.43744	-4.36359	1.27944e-05	0.00130809	yes		glycoside hydrolase family 19 protein	no
down	TCONS_00014366	XLOC_011052	AT2G43710	Chr2:18095774-18145608	q1	q2	OK	36.4187	6.60918	-1.70662	3.48422	0.000493572	0.0373645	yes	Encodes a stearoyl-ACP desaturase, involved in fatty acid desaturation. The ssi2 mutants have increased 18:0 and reduced 18:1 fatty acids. Exogenous application of glycerol to wild type plants mimics the ssi2 mutant phenotype. The altered 18:1 fatty acid content in the ssi2 mutants has an impact on SA- and JA-mediated defense signaling.	SSI2; acyl-[acyl-carrier-protein] desaturase/ stearoyl-CoA 9-desaturase	no
up	TCONS_00014422	XLOC_011093	AT2G44400	Chr2:18307308-18339214	q1	q2	OK	2.58161	131.378	3.92967	-3.51389	0.000441597	0.0339074	yes		DC1 domain-containing protein	no
up	TCONS_00014430	XLOC_011100	AT2G44460	Chr2:18346438-18367725	q1	q2	OK	0	0.0666226	1.79769e+308	1.79769e+308	2.77101e-294	1.3197e-291	yes		BGLU28 (BETA GLUCOSIDASE 28); catalytic/ cation binding / hydrolase, hydrolyzing O-glycosyl compounds	no
down	TCONS_00014435	XLOC_011102	AT2G44480	Chr2:18346438-18367725	q1	q2	OK	3.96204	0.12381	-3.46576	6.22001	4.97135e-10	6.38369e-08	yes		BGLU17 (BETA GLUCOSIDASE 17); catalytic/ cation binding / hydrolase, hydrolyzing O-glycosyl compounds	no
up	TCONS_00014496	XLOC_011148	AT2G45270	Chr2:18659234-18669873	q1	q2	OK	0	0.00971415	1.79769e+308	1.79769e+308	4.08001e-56	7.52482e-54	yes		glycoprotease M22 family protein	no
up	TCONS_00014555	XLOC_011194	AT2G45940	Chr2:18894073-18914739	q1	q2	OK	0	0.0466178	1.79769e+308	1.79769e+308	0	0	yes		unknown protein	no
down	TCONS_00014602	XLOC_011221	AT2G46370	Chr2:19033781-19036659	q1	q2	OK	22.0451	0.371877	-4.08228	3.87206	0.000107919	0.00946463	yes	Encodes a jasmonate-amido synthetase that is a member of the GH3 family of proteins. JAR1 catalyzes the formation of a biologically active jasmonyl-isoleucine (JA-Ile) conjugate. JA-Ile promotes the interaction between JAZ1 and COI1 in the jasmonate signaling pathway. JAR1 localizes to the cytoplasm and is also a phytochrome A signaling component. JAR1 is an auxin-induced gene. Loss of function m…	JAR1 (JASMONATE RESISTANT 1); ATP binding / adenylyltransferase/ catalytic/ jasmonate-amino synthetase	no
down	TCONS_00014946	XLOC_011460	AT2G03370	Chr2:1008459-1044992	q1	q2	OK	0.108486	0	-1.79769e+308	-1.79769e+308	2.95174e-255	1.262e-252	yes		transferase, transferring glycosyl groups	no
up	TCONS_00014951	XLOC_011462	AT2G03460	Chr2:1008459-1044992	q1	q2	OK	0	0.0180213	1.79769e+308	1.79769e+308	3.07941e-225	1.1703e-222	yes			no
up	TCONS_00015021	XLOC_011521	AT2G04378	Chr2:1525314-1535139	q1	q2	OK	0	0.113169	1.79769e+308	1.79769e+308	1.50047e-189	5.13215e-187	yes		beta-galactosidase	no
down	TCONS_00015546	XLOC_012016	AT2G13360	Chr2:5539239-5541378	q1	q2	OK	563.573	55.4641	-2.31856	4.49563	6.93652e-06	0.000724943	yes	Encodes a peroxisomal photorespiratory enzyme that catalyzes transamination reactions with multiple substrates. It is involved in photorespiration.	AGT (ALANINE:GLYOXYLATE AMINOTRANSFERASE); alanine-glyoxylate transaminase/ serine-glyoxylate transaminase/ serine-pyruvate transaminase	yes
down	TCONS_00015758	XLOC_012205	AT2G16360	Chr2:7074327-7092080	q1	q2	OK	0.464686	0	-1.79769e+308	-1.79769e+308	2.7247e-60	5.15146e-58	yes		40S ribosomal protein S25 (RPS25A)	no
up	TCONS_00015800	XLOC_012239	AT2G16810	Chr2:7281461-7295346	q1	q2	OK	0	0.0511302	1.79769e+308	1.79769e+308	3.51074e-30	5.43572e-28	yes		F-box family protein (FBX8)	no
up	TCONS_00015808	XLOC_012245	AT2G16900	Chr2:7307979-7328985	q1	q2	OK	0.465768	19.4063	3.72966	-3.51725	0.000436051	0.0335501	yes			no
up	TCONS_00015875	XLOC_012286	AT2G17740	Chr2:7706895-7716464	q1	q2	OK	9.17453	194.686	3.05495	-5.07735	3.82728e-07	4.45813e-05	yes		DC1 domain-containing protein	yes
up	TCONS_00015876	XLOC_012287	AT2G17750	Chr2:7706895-7716464	q1	q2	OK	0	0.127096	1.79769e+308	1.79769e+308	2.95155e-320	1.50066e-317	yes		unknown protein	no
down	TCONS_00015902	XLOC_012309	AT2G18170	Chr2:7907803-7909931	q1	q2	OK	0.275429	0	-1.79769e+308	-1.79769e+308	1.86574e-54	3.4076e-52	yes		ATMPK7 (ARABIDOPSIS THALIANA MAP KINASE 7); MAP kinase/ kinase	no
up	TCONS_00015961	XLOC_012361	AT2G19190	Chr2:8324693-8367022	q1	q2	OK	4.85137	133.86	3.31754	-5.71358	1.10622e-08	1.37362e-06	yes	Receptor-like protein kinase. Involved in early defense signaling.	FRK1 (FLG22-INDUCED RECEPTOR-LIKE KINASE 1); kinase	yes
up	TCONS_00016014	XLOC_012408	AT2G19802	Chr2:8501324-8542044	q1	q2	OK	0	0.358678	1.79769e+308	1.79769e+308	0	0	yes		unknown protein	no
up	TCONS_00016026	XLOC_012419	AT2G19980	Chr2:8616092-8631740	q1	q2	OK	0	0.358184	1.79769e+308	1.79769e+308	6.90815e-20	1.00352e-17	yes		allergen V5/Tpx-1-related family protein	no
down	TCONS_00016159	XLOC_012512	AT2G21330	Chr2:9128146-9130255	q1	q2	OK	66.0765	7.1775	-2.21986	3.85005	0.000118095	0.010309	yes		fructose-bisphosphate aldolase, putative	yes
up	TCONS_00016171	XLOC_012523	AT2G21500	Chr2:9198573-9224496	q1	q2	OK	3.4385	31.5477	2.21647	-3.40573	0.000659885	0.0482088	yes		protein binding / zinc ion binding	no
up	TCONS_00016268	XLOC_012602	AT2G23070	Chr2:9804031-9830589	q1	q2	OK	5.37677	42.9302	2.07749	-3.45943	0.000541315	0.0405706	yes		casein kinase II alpha chain, putative	no
up	TCONS_00016319	XLOC_012646	AT2G23755	Chr2:10097558-10104029	q1	q2	OK	0	0.103439	1.79769e+308	1.79769e+308	4.97008e-12	6.631e-10	yes		unknown protein	no
down	TCONS_00016374	XLOC_012682	AT2G24410	Chr2:10361125-10386625	q1	q2	OK	1.44207	0	-1.79769e+308	-1.79769e+308	1.99306e-189	6.75556e-187	yes			no
up	TCONS_00016403	XLOC_012704	AT2G24710	Chr2:10511429-10533887	q1	q2	OK	0	0.0577043	1.79769e+308	1.79769e+308	4.55922e-08	5.55134e-06	yes	member of Putative ligand-gated ion channel subunit family	ATGLR2.3; intracellular ligand-gated ion channel	no
down	TCONS_00016413	XLOC_012709	AT2G24780	Chr2:10560290-10572570	q1	q2	OK	0.122434	0	-1.79769e+308	-1.79769e+308	2.89194e-153	8.2429e-151	yes		unknown protein	no
up	TCONS_00016484	XLOC_012769	AT2G25735	Chr2:10975059-10975761	q1	q2	OK	13.7522	108.139	2.06221	-3.44225	0.000576895	0.0428954	yes		unknown protein	yes
down	TCONS_00016500	XLOC_012780	AT2G25980	Chr2:11068643-11085350	q1	q2	OK	0.0448389	0	-1.79769e+308	-1.79769e+308	6.54138e-139	1.75795e-136	yes		jacalin lectin family protein	no
up	TCONS_00016621	XLOC_012867	AT2G27310	Chr2:11683837-11696649	q1	q2	OK	37.5132	211.682	1.73039	-3.48695	0.000488572	0.0372106	yes		F-box family protein	no
up	TCONS_00016785	XLOC_012992	AT2G29390	Chr2:12610542-12625661	q1	q2	OK	0.22989	4.93989	3.0675	-4.19726	2.70165e-05	0.00259967	yes	Encodes a sterol 4-alpha-methyl-oxidase, specifically a 4-alpha-methyl-delta-7-sterol-4alpha-methyl-oxidase.	SMO2-2 (STEROL 4-ALPHA-METHYL-OXIDASE 2-2); 4-alpha-methyl-delta7-sterol-4alpha-methyl oxidase/ C-4 methylsterol oxidase	no
up	TCONS_00016869	XLOC_013054	AT2G30370	Chr2:12932603-12954097	q1	q2	OK	0	0.160443	1.79769e+308	1.79769e+308	1.53293e-146	4.20986e-144	yes		allergen-related	no
up	TCONS_00016908	XLOC_013082	AT2G30750	Chr2:13095975-13112012	q1	q2	OK	2.38137	58.2719	3.19744	-4.5206	6.16658e-06	0.000648076	yes	putative cytochrome P450	CYP71A12 (cytochrome P450, family 71, subfamily A, polypeptide 12); electron carrier/ heme binding / iron ion binding / monooxygenase/ oxygen binding	yes
down	TCONS_00017004	XLOC_013157	AT2G31920	Chr2:13554893-13578871	q1	q2	OK	0.066686	0	-1.79769e+308	-1.79769e+308	1.14368e-128	2.92719e-126	yes		unknown protein	no
down	TCONS_00017085	XLOC_013219	AT2G33051	Chr2:14021869-14025085	q1	q2	OK	0.349642	0	-1.79769e+308	-1.79769e+308	8.27559e-09	1.03787e-06	yes	Potential natural antisense gene, locus overlaps with AT2G33050	other RNA	no
up	TCONS_00017136	XLOC_013259	AT2G33735	Chr2:14263731-14273407	q1	q2	OK	0.476176	7.59131	2.76897	-3.47959	0.000502174	0.0379393	yes		DNAJ heat shock N-terminal domain-containing protein	no
up	TCONS_00017317	XLOC_013402	AT2G35930	Chr2:15082854-15084487	q1	q2	OK	12.203	96.6975	2.0699	-3.77945	0.000157178	0.0134708	yes	Encodes a cytoplasmically localized U-box domain containing E3 ubiquitin ligase that is involved in the response to water stress and acts as a negative regulator of PAMP-triggered immunity.	PUB23 (PLANT U-BOX 23); ubiquitin-protein ligase	yes
down	TCONS_00017334	XLOC_013410	AT2G36100	Chr2:15135571-15169514	q1	q2	OK	9.5997	0.222689	-3.76371	4.95871	7.09641e-07	8.06632e-05	yes		integral membrane family protein	no
down	TCONS_00017335	XLOC_013411	AT2G36100	Chr2:15135571-15169514	q1	q2	OK	0.125641	0	-1.79769e+308	-1.79769e+308	0	0	yes		integral membrane family protein	no
up	TCONS_00017473	XLOC_013507	AT2G37740	Chr2:15827705-15840932	q1	q2	OK	0	0.0629034	1.79769e+308	1.79769e+308	5.92505e-98	1.32693e-95	yes		ZFP10 (ZINC-FINGER PROTEIN 10); nucleic acid binding / transcription factor/ zinc ion binding	no
up	TCONS_00017552	XLOC_013567	AT2G38860	Chr2:16233314-16235235	q1	q2	OK	3.3376	81.6991	3.19779	-4.71008	2.47625e-06	0.000270832	yes	Encodes protease I (pfpI)-like protein YLS5.	YLS5	no
up	TCONS_00017577	XLOC_013582	AT2G39200	Chr2:16356147-16359837	q1	q2	OK	37.9722	785.753	3.02979	-4.76544	1.88445e-06	0.00020792	yes	A member of a large family of seven-transmembrane domain proteins specific to plants, homologs of the barley mildew resistance locus o (MLO) protein. The Arabidopsis genome contains 15 genes encoding MLO proteins, with localization in plasma membrane. Phylogenetic analysis revealed four clades of closely-related AtMLO genes. ATMLO6 belongs to the clade IV, with AtMLO2, AtMLO3 and AtMLO12. The gen…	MLO12 (MILDEW RESISTANCE LOCUS O 12); calmodulin binding	yes
up	TCONS_00017595	XLOC_013597	AT2G39380	Chr2:16447005-16449099	q1	q2	OK	1.68241	69.5816	3.72227	-4.66259	3.12254e-06	0.000338566	yes	A member of EXO70 gene family, putative exocyst subunits, conserved in land plants. Arabidopsis thaliana contains 23 putative EXO70 genes, which can be classified into eight clusters on the phylogenetic tree.	ATEXO70H2 (EXOCYST SUBUNIT EXO70 FAMILY PROTEIN H2); protein binding	yes
up	TCONS_00017605	XLOC_013607	AT2G39530	Chr2:16495851-16538299	q1	q2	OK	14.7925	233.338	2.75837	-4.71648	2.39955e-06	0.000263209	yes		integral membrane protein, putative	yes
up	TCONS_00017606	XLOC_013607	AT2G39518	Chr2:16495851-16538299	q1	q2	OK	10.1647	135.558	2.59047	-3.92893	8.53256e-05	0.00768012	yes			yes
up	TCONS_00017607	XLOC_013607	AT2G39530	Chr2:16495851-16538299	q1	q2	OK	4.66932	327.085	4.24921	-5.25783	1.45769e-07	1.74662e-05	yes		integral membrane protein, putative	yes
down	TCONS_00017614	XLOC_013609	AT2G39590	Chr2:16495851-16538299	q1	q2	OK	0.271644	0	-1.79769e+308	-1.79769e+308	1.98283e-167	6.16547e-165	yes		40S ribosomal protein S15A (RPS15aC)	no
up	TCONS_00017937	XLOC_013849	AT2G43620	Chr2:18087839-18095049	q1	q2	OK	56.5991	494.672	2.1679	-4.14665	3.37377e-05	0.00318931	yes		chitinase, putative	yes
up	TCONS_00017943	XLOC_013853	AT2G43730	Chr2:18095774-18145608	q1	q2	OK	0	0.121998	1.79769e+308	1.79769e+308	0	0	yes		lectin-related	no
up	TCONS_00018031	XLOC_013910	AT2G44780	Chr2:18457321-18476017	q1	q2	OK	0	0.153562	1.79769e+308	1.79769e+308	8.76895e-44	1.46633e-41	yes	Encodes a Uclacyanin/Basic blue family protein [pseudogene]		no
up	TCONS_00018060	XLOC_013930	AT2G45220	Chr2:18644083-18646449	q1	q2	OK	16.0735	239.21	2.70017	-5.27529	1.32548e-07	1.59839e-05	yes		pectinesterase family protein	yes
down	TCONS_00018062	XLOC_013932	AT2G45245	Chr2:18659234-18669873	q1	q2	OK	0.274464	0	-1.79769e+308	-1.79769e+308	8.78816e-72	1.74024e-69	yes	Unknown gene		no
down	TCONS_00018088	XLOC_013950	AT2G45550	Chr2:18773540-18781958	q1	q2	OK	0.0816943	0	-1.79769e+308	-1.79769e+308	3.50125e-68	6.82544e-66	yes	member of CYP76C	CYP76C4; electron carrier/ heme binding / iron ion binding / monooxygenase/ oxygen binding	no
down	TCONS_00018106	XLOC_013959	AT2G45800	Chr2:18847006-18882578	q1	q2	OK	0.0522949	0	-1.79769e+308	-1.79769e+308	2.79225e-17	3.99452e-15	yes		LIM domain-containing protein	no
up	TCONS_00018206	XLOC_014029	AT2G47140	Chr2:19336678-19361147	q1	q2	OK	0.13272	2.76807	3.03767	-4.64903	3.335e-06	0.000360563	yes		short-chain dehydrogenase/reductase (SDR) family protein	no
up	TCONS_00018302	XLOC_014110	-	Chr2:18087839-18095049	q1	q2	OK	121.623	1069.31	2.17384	-4.11463	3.87802e-05	0.0036568	yes			no
down	TCONS_00018831	XLOC_014486	AT3G07650	Chr3:2413640-2478254	q1	q2	OK	16.0082	0.1048	-5.0288	3.73934	0.000184506	0.0155299	yes	This gene belongs to the CO (CONSTANS) gene family. This gene family is divided in three subgroups: groups III, to which COL9 belongs, is characterised by one B-box (supposed to regulate protein-protein interactions) and a second diverged zinc finger. COL9 downregulates expression of CO (CONSTANS) as well as FT and SOC1 which are known regulatory targets of CO.	COL9 (CONSTANS-LIKE 9); transcription factor/ zinc ion binding	no
down	TCONS_00018970	XLOC_014582	AT3G09863	Chr3:3011965-3036593	q1	q2	OK	1.79689	0	-1.79769e+308	-1.79769e+308	0	0	yes		unknown protein	no
up	TCONS_00018995	XLOC_014603	AT3G10185	Chr3:3139382-3154644	q1	q2	OK	0	0.0199958	1.79769e+308	1.79769e+308	2.8681e-10	3.72101e-08	yes	Encodes a Gibberellin-regulated GASA/GAST/Snakin family protein		no
down	TCONS_00019116	XLOC_014696	AT3G11810	Chr3:3726107-3729031	q1	q2	OK	0.156056	0	-1.79769e+308	-1.79769e+308	1.46413e-174	4.62911e-172	yes		unknown protein	no
down	TCONS_00019342	XLOC_014848	AT3G14420	Chr3:4818297-4824837	q1	q2	OK	213.963	34.2099	-1.83329	3.98068	6.8717e-05	0.00626007	yes		(S)-2-hydroxy-acid oxidase, peroxisomal, putative / glycolate oxidase, putative / short chain alpha-hydroxy acid oxidase, putative	no
down	TCONS_00019426	XLOC_014903	AT3G15251	Chr3:5121414-5142644	q1	q2	OK	0.985099	0	-1.79769e+308	-1.79769e+308	4.34736e-87	9.40029e-85	yes		unknown protein	no
up	TCONS_00019457	XLOC_014921	AT3G15490	Chr3:5226235-5236088	q1	q2	OK	0	0.0823188	1.79769e+308	1.79769e+308	1.11704e-56	2.08057e-54	yes		unknown protein	no
up	TCONS_00019688	XLOC_015092	AT3G18180	Chr3:6220625-6234060	q1	q2	OK	0	0.0498938	1.79769e+308	1.79769e+308	2.79275e-80	5.80521e-78	yes		transferase, transferring glycosyl groups	no
up	TCONS_00019915	XLOC_015266	AT3G20966	Chr3:7326381-7350305	q1	q2	OK	0	0.18302	1.79769e+308	1.79769e+308	1.1212e-148	3.14805e-146	yes		unknown protein	no
up	TCONS_00020005	XLOC_015343	AT3G22060	Chr3:7770991-7772340	q1	q2	OK	135.95	1398.24	2.33069	-3.65724	0.000254946	0.0206726	yes	contains Pfam profile: PF01657 Domain of unknown function that is usually associated with protein kinase domain Pfam:PF00069, however this protein does not have the protein kinase domain	receptor protein kinase-related	yes
down	TCONS_00020009	XLOC_015347	AT3G22121	Chr3:7794956-7796327	q1	q2	OK	703.057	91.5518	-2.03853	3.65119	0.000261031	0.0211205	yes	Potential natural antisense gene, locus overlaps with AT3G22120	other RNA	no
down	TCONS_00020053	XLOC_015381	AT3G22492	Chr3:7963536-7972907	q1	q2	OK	0.267914	0	-1.79769e+308	-1.79769e+308	4.43318e-37	7.18939e-35	yes	pseudogene of prefoldin-related KE2 family protein		no
up	TCONS_00020310	XLOC_015588	AT3G25790	Chr3:9403865-9415003	q1	q2	OK	0	0.0855431	1.79769e+308	1.79769e+308	0	0	yes		myb family transcription factor	no
up	TCONS_00020443	XLOC_015682	AT3G27415	Chr3:10144676-10173518	q1	q2	OK	0.0819981	0.162841	0.68608	-9.84138	0	0	yes		unknown protein	no
up	TCONS_00020450	XLOC_015686	AT3G27470	Chr3:10144676-10173518	q1	q2	OK	0.0657953	8.74297	4.88946	-8.86296	0	0	yes		unknown protein	no
up	TCONS_00020568	XLOC_015774	AT3G28899	Chr3:10880167-10904458	q1	q2	OK	0.389356	6.52567	2.819	-3.48624	0.000489855	0.0372329	yes		unknown protein	no
up	TCONS_00020569	XLOC_015775	AT3G28870	Chr3:10880167-10904458	q1	q2	OK	0	0.104143	1.79769e+308	1.79769e+308	2.51274e-73	5.08276e-71	yes			no
up	TCONS_00020571	XLOC_015777	AT3G28899	Chr3:10880167-10904458	q1	q2	OK	0	2.77078	1.79769e+308	1.79769e+308	2.53744e-73	5.10528e-71	yes		unknown protein	no
down	TCONS_00020633	XLOC_015835	AT3G29642	Chr3:11497887-11501389	q1	q2	OK	0.121402	0	-1.79769e+308	-1.79769e+308	8.94972e-07	0.000100216	yes		transposable element gene	no
down	TCONS_00021033	XLOC_016228	AT3G42810	Chr3:14908531-14927032	q1	q2	OK	0.158323	0	-1.79769e+308	-1.79769e+308	2.01374e-05	0.00197819	yes		transposable element gene	no
up	TCONS_00021246	XLOC_016417	AT3G45050	Chr3:16475965-16479505	q1	q2	OK	3.93305	39.1739	2.2986	-4.31073	1.62713e-05	0.00162385	yes		unknown protein	no
up	TCONS_00021307	XLOC_016471	AT3G46050	Chr3:16892755-16920018	q1	q2	OK	0	0.134423	1.79769e+308	1.79769e+308	0	0	yes		kelch repeat-containing F-box family protein	no
up	TCONS_00021322	XLOC_016480	AT3G46340	Chr3:17005482-17031842	q1	q2	OK	6.40214	187.261	3.37587	-4.39694	1.09787e-05	0.00113168	yes		leucine-rich repeat protein kinase, putative	no
down	TCONS_00021427	XLOC_016562	AT3G47620	Chr3:17539337-17579578	q1	q2	OK	12.2769	0.985497	-2.52233	3.4955	0.000473177	0.0361112	yes	Encodes a transcription factor AtTCP14 that regulates seed germination. AtTCP14 shows elevated expression level just prior to germination. AtTCP14 is predominantly expressed in the vascular tissue of the embryo, and affects gene expression in radicles in a non-cell-autonomous manner.	AtTCP14 (TEOSINTE BRANCHED1, CYCLOIDEA and PCF (TCP) 14); transcription factor	no
up	TCONS_00021435	XLOC_016568	AT3G47710	Chr3:17587090-17610889	q1	q2	OK	0	0.42305	1.79769e+308	1.79769e+308	1.19703e-39	1.95814e-37	yes		bHLH family protein	no
down	TCONS_00021436	XLOC_016569	AT3G47720	Chr3:17587090-17610889	q1	q2	OK	0.238169	0	-1.79769e+308	-1.79769e+308	6.69655e-32	1.05419e-29	yes	Encodes a protein with similarity to RCD1 but without the WWE domain. The protein does have a PARP signature upstream of the C-terminal protein interaction domain. The PARP signature may bind NAD+ and attach the ADP-ribose-moiety from NAD+ to the target molecule. Its presence suggests a role for the protein in ADP ribosylation.	SRO4 (SIMILAR TO RCD ONE 4); NAD+ ADP-ribosyltransferase	no
down	TCONS_00021511	XLOC_016635	AT3G48620	Chr3:18011544-18024627	q1	q2	OK	0.114938	0	-1.79769e+308	-1.79769e+308	2.01512e-15	2.80804e-13	yes			no
down	TCONS_00021525	XLOC_016648	AT3G48790	Chr3:18075793-18095546	q1	q2	OK	0.119981	0.0192355	-1.83057	33.8181	0	0	yes		serine C-palmitoyltransferase, putative	no
up	TCONS_00021852	XLOC_016909	AT3G53400	Chr3:19792530-19810473	q1	q2	OK	0.0793663	3.42377	3.76442	-4.96572	6.84463e-07	7.8037e-05	yes			no
up	TCONS_00021992	XLOC_017002	AT3G55310	Chr3:20496080-20520875	q1	q2	OK	0	0.0459339	1.79769e+308	1.79769e+308	3.74262e-242	1.53057e-239	yes		binding / catalytic/ oxidoreductase	no
up	TCONS_00022010	XLOC_017015	AT3G55540	Chr3:20590551-20606403	q1	q2	OK	0	0.41882	1.79769e+308	1.79769e+308	1.67493e-48	2.93105e-46	yes		nuclear transport factor 2 (NTF2) family protein	no
down	TCONS_00022216	XLOC_017173	AT3G58510	Chr3:21639977-21664095	q1	q2	OK	11.2549	0.225898	-3.90847	4.032	5.5305e-05	0.00511252	yes		DEAD box RNA helicase, putative (RH11)	no
up	TCONS_00022219	XLOC_017173	AT3G58570	Chr3:21639977-21664095	q1	q2	OK	0.0758201	6.64031	4.47255	-3.42845	0.000607027	0.044782	yes		DEAD box RNA helicase, putative	no
up	TCONS_00022254	XLOC_017198	AT3G59030	Chr3:21819047-21838620	q1	q2	OK	0	0.0743992	1.79769e+308	1.79769e+308	3.79685e-127	9.65221e-125	yes	Encodes a proton antiporter. Involved in the transportation of proanthocyanidin precursors into the vacuole. In vitro transport experiments showed that cyanidin-3-O-glucoside (anthocyanin) was an effective substrate, whereas the proanthocyanidin precursor epicatechin was not transported. However catechin-3-O-glucoside inhibited anthocyanin transport in a dose-dependent manner suggesting that glyc…	TT12 (TRANSPARENT TESTA 12); antiporter/ solute:hydrogen antiporter/ transmembrane transporter/ transporter	no
up	TCONS_00022347	XLOC_017257	AT3G60090	Chr3:22171702-22201451	q1	q2	OK	0	0.253826	1.79769e+308	1.79769e+308	1.42778e-54	2.62043e-52	yes		VQ motif-containing protein	no
up	TCONS_00022352	XLOC_017260	AT3G60140	Chr3:22205946-22220824	q1	q2	OK	0.138891	2.86339	3.02607	-3.62127	0.000293162	0.0233685	yes	Encodes a protein similar to beta-glucosidase and is a member of glycoside hydrolase family 1. Expression is induced after 24 hours of dark treatment, in senescing leaves and treatment with exogenous photosynthesis inhibitor. Induction of gene expression was suppressed in excised leaves supplied with sugar. The authors suggest that the gene's expression pattern is responding to the level of sugar…	DIN2 (DARK INDUCIBLE 2); catalytic/ cation binding / hydrolase, hydrolyzing O-glycosyl compounds	no
up	TCONS_00022354	XLOC_017261	AT3G60130	Chr3:22205946-22220824	q1	q2	OK	1.28167	32.4768	3.23236	-3.6456	0.000266766	0.0215382	yes		BGLU16 (BETA GLUCOSIDASE 16); catalytic/ cation binding / hydrolase, hydrolyzing O-glycosyl compounds	no
up	TCONS_00022520	XLOC_017376	AT3G61897	Chr3:22905867-22927117	q1	q2	OK	0	1.5882	1.79769e+308	1.79769e+308	2.06216e-19	2.97267e-17	yes	Encodes a microRNA that targets several HD-ZIPIII family members including PHV, PHB, REV, ATHB-8, and ATHB-15. MicroRNAs are regulatory RNAs with a mature length of ~21-nucleotides that are processed from hairpin precursors by Dicer-like enzymes. MicroRNAs can negatively regulate gene expression by attenuating translation or by directing mRNA cleavage.Mature sequence: UCGGACCAGGCUUCAUUCCCC	MIR166/MIR166B; miRNA	no
down	TCONS_00022524	XLOC_017380	AT3G61940	Chr3:22931154-22952851	q1	q2	OK	0.174765	0.0939156	-0.621043	6.90528	5.01044e-12	6.66122e-10	yes	member of Zinc transporter (ZAT) family	MTPA1; efflux transmembrane transporter/ inorganic anion transmembrane transporter/ zinc ion transmembrane transporter	no
up	TCONS_00022557	XLOC_017400	AT3G62475	Chr3:23089640-23110680	q1	q2	OK	0.0605161	0.0855553	0.346254	-8.32634	0	0	yes		transposable element gene	no
up	TCONS_00022757	XLOC_017541	AT3G02440	Chr3:489606-528313	q1	q2	OK	0	0.0631518	1.79769e+308	1.79769e+308	0	0	yes		unknown protein	no
down	TCONS_00022937	XLOC_017680	AT3G04735	Chr3:1288598-1325953	q1	q2	OK	0.364753	0	-1.79769e+308	-1.79769e+308	0	0	yes	Rapid alkalinization factor (RALF) family protein. Member of a diversely expressed predicted peptide family showing sequence similarity to tobacco Rapid Alkalinization Factor (RALF), and is believed to play an essential role in the physiology of Arabidopsis. Consists of a single exon and is characterized by a conserved C-terminal motif and N-terminal signal peptide.	RALFL21 (RALF-LIKE 21); signal transducer	no
down	TCONS_00022941	XLOC_017683	AT3G04765	Chr3:1288598-1325953	q1	q2	OK	2.57509	0	-1.79769e+308	-1.79769e+308	0	0	yes	Encodes a microRNA that targets ARF family members ARF6 and ARF8. MicroRNAs are regulatory RNAs with a mature length of ~21-nucleotides that are processed from hairpin precursors by Dicer-like enzymes. MicroRNAs can negatively regulate gene expression by attenuating translation or by directing mRNA cleavage.Mature sequence: UAAGCUGCCAGCAUGAUCUUG	MIR167C; miRNA	no
down	TCONS_00022969	XLOC_017706	AT3G05110	Chr3:1416147-1439548	q1	q2	OK	0.129493	0	-1.79769e+308	-1.79769e+308	9.81776e-130	2.53002e-127	yes			no
up	TCONS_00023074	XLOC_017789	AT3G06280	Chr3:1896136-1907297	q1	q2	OK	0	0.156807	1.79769e+308	1.79769e+308	5.42118e-45	9.10564e-43	yes			no
down	TCONS_00023107	XLOC_017812	AT3G06640	Chr3:2062205-2083292	q1	q2	OK	0.0593751	0	-1.79769e+308	-1.79769e+308	2.07679e-63	4.00703e-61	yes		protein kinase family protein	no
up	TCONS_00023123	XLOC_017818	AT3G06690	Chr3:2102381-2153440	q1	q2	OK	0.0788647	0.156202	0.683415	-22.6758	0	0	yes		FAD binding / acyl-CoA oxidase/ electron carrier/ oxidoreductase/ oxidoreductase, acting on the CH-CH group of donors	no
down	TCONS_00023138	XLOC_017825	AT3G06870	Chr3:2167708-2169222	q1	q2	OK	0.104448	0	-1.79769e+308	-1.79769e+308	2.43298e-05	0.00235924	yes		proline-rich family protein	no
up	TCONS_00023238	XLOC_017895	AT3G08510	Chr3:2582361-2585851	q1	q2	OK	3.47701	55.3913	2.76825	-4.91658	8.80674e-07	9.89089e-05	yes	Phosphoinositide-specific phospholipase C (PI-PLC), catalyzes hydrolysis of phosphatidylinositol 4,5-bisphosphate into inositol 1,4,5-trisphosphate and diacylglycerol.	ATPLC2 (PHOSPHOLIPASE C 2); phospholipase C	no
down	TCONS_00023244	XLOC_017898	AT3G08580	Chr3:2605441-2613823	q1	q2	OK	45.9958	7.31921	-1.83805	3.53713	0.000404506	0.0313797	yes	mitochondrial ADP/ATP carrier	AAC1 (ADP/ATP CARRIER 1); ATP:ADP antiporter/ binding	no
up	TCONS_00023271	XLOC_017916	AT3G08900	Chr3:2706631-2709714	q1	q2	OK	0	0.121911	1.79769e+308	1.79769e+308	3.0244e-06	0.000328873	yes	Encodes a reversible autoglycosylated protein peripherally associated with cell membranes. Highly expressed in roots ans suspension-cultured cells.	RGP3 (REVERSIBLY GLYCOSYLATED POLYPEPTIDE 3); transferase, transferring hexosyl groups	no
down	TCONS_00023460	XLOC_018061	AT3G11325	Chr3:3549992-3558279	q1	q2	OK	0.0855515	0	-1.79769e+308	-1.79769e+308	7.47677e-246	3.12562e-243	yes		acyltransferase	no
up	TCONS_00023653	XLOC_018211	AT3G13438	Chr3:4377060-4379575	q1	q2	OK	0	0.168643	1.79769e+308	1.79769e+308	7.82669e-05	0.00709569	yes	Member of Sadhu non-coding retrotransposon family	transposable element gene	no
up	TCONS_00023659	XLOC_018215	AT3G13460	Chr3:4384713-4388544	q1	q2	OK	0.633233	18.6173	3.38101	-3.7623	0.000168359	0.0142665	yes	Physically interacts with CIPK1.	ECT2; protein binding	no
up	TCONS_00023689	XLOC_018235	AT3G13790	Chr3:4528528-4558579	q1	q2	OK	65.0504	363.935	1.72181	-3.40545	0.000660548	0.0481637	yes	Encodes a protein with invertase activity.	ATBFRUCT1; beta-fructofuranosidase/ hydrolase, hydrolyzing O-glycosyl compounds	yes
down	TCONS_00023800	XLOC_018318	AT3G15270	Chr3:5121414-5142644	q1	q2	OK	0.135251	0	-1.79769e+308	-1.79769e+308	4.45946e-87	9.58759e-85	yes	Encodes a member of the SPL (squamosa-promoter binding protein-like)gene family, a novel gene family encoding DNA binding proteins and putative transcription factors. Contains the SBP-box, which encodes the SBP-domain, required and sufficient for interaction with DNA. It is involved in regulation of flowering and vegetative phase change. Its temporal expression is regulated by the microRNA miR156…	SPL5 (SQUAMOSA PROMOTER BINDING PROTEIN-LIKE 5); DNA binding / transcription factor	no
up	TCONS_00023809	XLOC_018323	AT3G15356	Chr3:5159697-5175471	q1	q2	OK	38.0034	258.729	1.91811	-3.67119	0.000241422	0.0197892	yes		legume lectin family protein	yes
up	TCONS_00023860	XLOC_018360	AT3G15980	Chr3:5411315-5418541	q1	q2	OK	0.957049	22.7768	3.16964	-4.16671	3.09034e-05	0.00293613	yes		coatomer protein complex, subunit beta 2 (beta prime), putative	no
up	TCONS_00024001	XLOC_018471	AT3G18250	Chr3:6251482-6267658	q1	q2	OK	22.3174	354.695	2.76589	-4.357	1.31855e-05	0.00134442	yes		unknown protein	yes
up	TCONS_00024068	XLOC_018521	AT3G19010	Chr3:6548868-6557938	q1	q2	OK	19.8443	185.003	2.23245	-4.32153	1.54953e-05	0.00155465	yes		oxidoreductase, 2OG-Fe(II) oxygenase family protein	yes
up	TCONS_00024219	XLOC_018647	AT3G21230	Chr3:7448039-7452018	q1	q2	OK	9.87979	100.107	2.31575	-4.49329	7.01327e-06	0.000730934	yes	The gene encodes a 4-coumarate coenzyme A ligase being able to use sinapate as substrate. The catalytic efficiency was in the following (descending) order: p-coumaric acid, caffeic acid, 5-OH-ferulic acid, ferulic acid and sinapic acid. At4CL5 was unable to use cinnamic acid as substrate. Knockout of At4CL5 (4cl5) revealed no effect on syringyl lignin content indicating that the activity observed…	4CL5 (4-coumarate:CoA ligase 5); 4-coumarate-CoA ligase	yes
down	TCONS_00024305	XLOC_018718	AT3G22490	Chr3:7963536-7972907	q1	q2	OK	0.172889	0	-1.79769e+308	-1.79769e+308	4.68792e-37	7.56989e-35	yes		late embryogenesis abundant protein, putative / LEA protein, putative	no
up	TCONS_00024306	XLOC_018719	AT3G22500	Chr3:7963536-7972907	q1	q2	OK	0	0.105426	1.79769e+308	1.79769e+308	7.72303e-39	1.25788e-36	yes	late embryogenesis abundant (LEA) protein	ATECP31	no
up	TCONS_00024326	XLOC_018738	AT3G22730	Chr3:8028896-8039923	q1	q2	OK	0	0.247339	1.79769e+308	1.79769e+308	3.47817e-30	5.40754e-28	yes		F-box family protein	no
up	TCONS_00024354	XLOC_018764	AT3G23171	Chr3:8267941-8282778	q1	q2	OK	0	1.03753	1.79769e+308	1.79769e+308	1.26298e-23	1.88565e-21	yes		unknown protein	no
up	TCONS_00024360	XLOC_018770	AT3G23245	Chr3:8295643-8315427	q1	q2	OK	0	0.362715	1.79769e+308	1.79769e+308	2.78301e-145	7.58753e-143	yes		unknown protein	no
up	TCONS_00024369	XLOC_018778	AT3G23550	Chr3:8448272-8450697	q1	q2	OK	7.64655	53.6739	1.94867	-3.54636	0.000390595	0.0306162	yes		MATE efflux family protein	yes
up	TCONS_00024497	XLOC_018890	AT3G25460	Chr3:9214338-9236620	q1	q2	OK	0	0.118405	1.79769e+308	1.79769e+308	1.11758e-133	2.94041e-131	yes		F-box family protein	no
down	TCONS_00024512	XLOC_018903	AT3G25650	Chr3:9328710-9338065	q1	q2	OK	0.24578	0	-1.79769e+308	-1.79769e+308	2.54255e-06	0.000277278	yes		ASK15 (ARABIDOPSIS SKP1-LIKE 15); protein binding / ubiquitin-protein ligase	no
down	TCONS_00024611	XLOC_018982	AT3G26805	Chr3:9853827-9870640	q1	q2	OK	0.178149	0	-1.79769e+308	-1.79769e+308	6.06472e-36	9.6686e-34	yes			no
up	TCONS_00024627	XLOC_018992	AT3G26860	Chr3:9892770-9914514	q1	q2	OK	0	0.00436101	1.79769e+308	1.79769e+308	1.63747e-107	3.80298e-105	yes			no
up	TCONS_00024630	XLOC_018994	AT3G26872	Chr3:9892770-9914514	q1	q2	OK	0	0.30549	1.79769e+308	1.79769e+308	1.63747e-107	3.77965e-105	yes	Pseudogene of AT3G26880; self-incompatibility protein-related		no
up	TCONS_00024642	XLOC_018997	AT3G26934	Chr3:9915110-9935514	q1	q2	OK	0	0.205699	1.79769e+308	1.79769e+308	7.08983e-125	1.77832e-122	yes		unknown protein	no
down	TCONS_00024693	XLOC_019037	AT3G27460	Chr3:10144676-10173518	q1	q2	OK	5.03184	0.0291111	-5.15242	8.59848	0	0	yes		unknown protein	no
up	TCONS_00024796	XLOC_019131	AT3G28800	Chr3:10816375-10833284	q1	q2	OK	0	0.141734	1.79769e+308	1.79769e+308	2.19716e-12	2.95235e-10	yes		transposable element gene	no
down	TCONS_00024865	XLOC_019184	AT3G29340	Chr3:11249651-11269952	q1	q2	OK	0.103628	0	-1.79769e+308	-1.79769e+308	5.08388e-213	1.85705e-210	yes		zinc finger (C2H2 type) family protein	no
up	TCONS_00025374	XLOC_019676	AT3G43930	Chr3:15753546-15763330	q1	q2	OK	0	0.0201497	1.79769e+308	1.79769e+308	9.79736e-09	1.22058e-06	yes			no
up	TCONS_00025468	XLOC_019758	AT3G45060	Chr3:16475965-16479505	q1	q2	OK	4.08204	52.219	2.54885	-4.27597	1.90306e-05	0.00187929	yes	member of High affinity nitrate transporter family	ATNRT2.6; nitrate transmembrane transporter	yes
up	TCONS_00025529	XLOC_019813	AT3G45800	Chr3:16816865-16837569	q1	q2	OK	0	0.0722468	1.79769e+308	1.79769e+308	5.42102e-62	1.04061e-59	yes		unknown protein	no
up	TCONS_00025577	XLOC_019846	AT3G46280	Chr3:17005482-17031842	q1	q2	OK	4.78548	161.793	3.52073	-5.55803	2.72844e-08	3.34381e-06	yes		protein kinase-related	yes
up	TCONS_00025709	XLOC_019947	AT3G48000	Chr3:17713143-17727974	q1	q2	OK	4.7722	54.7083	2.43921	-4.29709	1.73054e-05	0.00172248	yes	Encodes a putative (NAD+) aldehyde dehydrogenase.	ALDH2B4 (ALDEHYDE DEHYDROGENASE 2B4); 3-chloroallyl aldehyde dehydrogenase/ ATP binding / aldehyde dehydrogenase (NAD)	no
down	TCONS_00025843	XLOC_020055	AT3G49760	Chr3:18442274-18462638	q1	q2	OK	0.338443	0	-1.79769e+308	-1.79769e+308	4.52166e-35	7.17819e-33	yes		AtbZIP5 (Arabidopsis thaliana basic leucine-zipper 5); DNA binding / transcription factor	no
up	TCONS_00025898	XLOC_020105	AT3G50510	Chr3:18744211-18760510	q1	q2	OK	0	0.161341	1.79769e+308	1.79769e+308	2.7136e-45	4.59895e-43	yes		LBD28 (LOB DOMAIN-CONTAINING PROTEIN 28)	no
up	TCONS_00025965	XLOC_020160	AT3G51330	Chr3:19053347-19078955	q1	q2	OK	24.6067	144.456	1.76995	-3.43609	0.000590165	0.0436235	yes		aspartyl protease family protein	yes
down	TCONS_00026013	XLOC_020195	AT3G52060	Chr3:19310531-19312286	q1	q2	OK	108.037	11.0077	-2.28387	4.52012	6.18054e-06	0.000647734	yes		unknown protein	no
up	TCONS_00026080	XLOC_020244	AT3G52810	Chr3:19569310-19579423	q1	q2	OK	0	0.0961598	1.79769e+308	1.79769e+308	4.99718e-260	2.16108e-257	yes		PAP21 (PURPLE ACID PHOSPHATASE 21); acid phosphatase/ protein serine/threonine phosphatase	no
down	TCONS_00026130	XLOC_020281	AT3G53420	Chr3:19792530-19810473	q1	q2	OK	210.192	1.61011	-4.87172	5.74534	9.17386e-09	1.1467e-06	yes	a member of the plasma membrane intrinsic protein subfamily PIP2. localizes to the plasma membrane and exhibits water transport activity in Xenopus oocyte. expressed specifically in the vascular bundles and protein level increases slightly during leaf dev	PIP2A (PLASMA MEMBRANE INTRINSIC PROTEIN 2A); water channel	no
up	TCONS_00026211	XLOC_020332	AT3G54363	Chr3:20128304-20136803	q1	q2	OK	0	0.217355	1.79769e+308	1.79769e+308	4.42029e-111	1.03298e-108	yes		unknown protein	no
up	TCONS_00026290	XLOC_020386	AT3G55150	Chr3:20438771-20442604	q1	q2	OK	0.574281	29.8041	3.94928	-3.82439	0.000131099	0.0113913	yes	A member of EXO70 gene family, putative exocyst subunits, conserved in land plants. Arabidopsis thaliana contains 23 putative EXO70 genes, which can be classified into eight clusters on the phylogenetic tree.	ATEXO70H1 (exocyst subunit EXO70 family protein H1); protein binding	yes
down	TCONS_00026314	XLOC_020404	AT3G55550	Chr3:20590551-20606403	q1	q2	OK	0.0397928	0	-1.79769e+308	-1.79769e+308	4.92188e-45	8.30408e-43	yes		lectin protein kinase, putative	no
up	TCONS_00026697	XLOC_020706	AT3G60920	Chr3:22501697-22513031	q1	q2	OK	0	0.017323	1.79769e+308	1.79769e+308	1.71011e-18	2.45577e-16	yes		beige/BEACH domain-containing protein	no
up	TCONS_00026713	XLOC_020719	AT3G61090	Chr3:22602909-22641237	q1	q2	OK	0.00575254	0.0953357	2.80776	-82.5714	0	0	yes		unknown protein	no
down	TCONS_00026717	XLOC_020723	AT3G61117	Chr3:22602909-22641237	q1	q2	OK	0.00443441	0	-1.79769e+308	-1.79769e+308	0	0	yes		unknown protein	no
down	TCONS_00026775	XLOC_020768	AT3G61780	Chr3:22860245-22897558	q1	q2	OK	0.519097	0.0200369	-3.25451	3.59434	0.000325212	0.0257595	yes		emb1703 (embryo defective 1703)	no
up	TCONS_00026783	XLOC_020771	AT3G61827	Chr3:22860245-22897558	q1	q2	OK	0	0.748004	1.79769e+308	1.79769e+308	5.64753e-200	1.98582e-197	yes		unknown protein	no
up	TCONS_00026858	XLOC_020828	AT3G62725	Chr3:23201116-23213888	q1	q2	OK	0.000892944	0.105442	4.77139	-4.02871	5.60828e-05	0.00517171	yes		transposable element gene	no
down	TCONS_00026917	XLOC_020868	AT3G63360	Chr3:23387855-23411988	q1	q2	OK	0.428161	0	-1.79769e+308	-1.79769e+308	7.91157e-113	1.88396e-110	yes	Encodes a defensin-like (DEFL) family protein.	defensin-related	no
up	TCONS_00026967	XLOC_020909	-	Chr3:7854418-7885583	q1	q2	OK	1406.18	45476.1	3.47631	-3.44112	0.000579305	0.0429897	yes			no
up	TCONS_00026987	XLOC_020929	-	Chr3:17005482-17031842	q1	q2	OK	41.3902	1565.1	3.63266	-4.5572	5.1841e-06	0.000549427	yes			no
up	TCONS_00027025	XLOC_020963	AT4G00320	Chr4:133626-144523	q1	q2	OK	0	0.0142115	1.79769e+308	1.79769e+308	0	0	yes		F-box family protein	no
up	TCONS_00027076	XLOC_021001	AT4G00975	Chr4:421972-424605	q1	q2	OK	0	0.181164	1.79769e+308	1.79769e+308	4.39181e-06	0.000470763	yes	Potential natural antisense gene, locus overlaps with AT4G00980	other RNA	no
up	TCONS_00027198	XLOC_021087	AT4G02330	Chr4:1032412-1035047	q1	q2	OK	11.2582	90.7482	2.08699	-3.98741	6.67972e-05	0.00609995	yes		ATPMEPCRB; pectinesterase	yes
down	TCONS_00027245	XLOC_021124	AT4G02950	Chr4:1309328-1337338	q1	q2	OK	0.218034	0	-1.79769e+308	-1.79769e+308	1.1653e-275	5.34674e-273	yes		ubiquitin family protein	no
down	TCONS_00027272	XLOC_021145	AT4G03220	Chr4:1403116-1441863	q1	q2	OK	0.144246	0	-1.79769e+308	-1.79769e+308	0	0	yes		F-box family protein	no
up	TCONS_00027358	XLOC_021219	AT4G04105	Chr4:1961138-1982785	q1	q2	OK	0	0.0459448	1.79769e+308	1.79769e+308	8.15596e-08	9.89871e-06	yes		transposable element gene	no
up	TCONS_00027722	XLOC_021548	AT4G07965	Chr4:4798043-4819768	q1	q2	OK	0	0.328516	1.79769e+308	1.79769e+308	3.2559e-16	4.60526e-14	yes		unknown protein	no
up	TCONS_00028070	XLOC_021849	AT4G11890	Chr4:7115735-7149921	q1	q2	OK	2.97529	58.793	2.98368	-4.04212	5.29708e-05	0.0049088	yes		protein kinase family protein	no
down	TCONS_00028101	XLOC_021872	AT4G12280	Chr4:7296129-7307138	q1	q2	OK	0.069387	0	-1.79769e+308	-1.79769e+308	0	0	yes		copper amine oxidase family protein	no
down	TCONS_00028231	XLOC_021963	AT4G13940	Chr4:8054860-8057181	q1	q2	OK	36.7728	2.43975	-2.71286	3.46193	0.000536308	0.0402755	yes	Encodes a S-adenosyl-L-homocysteine hydrolase required for DNA methylation-dependent gene silencing.	MEE58 (MATERNAL EFFECT EMBRYO ARREST 58); adenosylhomocysteinase	no
down	TCONS_00028485	XLOC_022162	AT4G16830	Chr4:9470384-9472594	q1	q2	OK	55.2804	8.62808	-1.8574	3.62833	0.000285266	0.0228358	yes		nuclear RNA-binding protein (RGGA)	no
up	TCONS_00028797	XLOC_022394	AT4G20860	Chr4:11172614-11180799	q1	q2	OK	21.9678	234.711	2.36878	-4.98809	6.09784e-07	7.03758e-05	yes		FAD-binding domain-containing protein	yes
up	TCONS_00029019	XLOC_022546	AT4G23550	Chr4:12291796-12293096	q1	q2	OK	6.27677	65.0275	2.33796	-3.76902	0.000163892	0.0139825	yes	Encodes WRKY DNA-binding protein 29 (WRKY29).	WRKY29; transcription factor	yes
down	TCONS_00029067	XLOC_022581	AT4G24026	Chr4:12485407-12514614	q1	q2	OK	0.207918	0.117397	-0.571581	7.94	1.9984e-15	2.79509e-13	yes		unknown protein	no
down	TCONS_00029158	XLOC_022648	AT4G25080	Chr4:12876947-12886821	q1	q2	OK	46.0035	1.1477	-3.69095	4.18373	2.86765e-05	0.00274535	yes	Encodes a protein with methyltransferase activity responsible for the methylation of magnesium protoporphyrin IX. Mutants defective in this gene are affected in chlorophyll biosynthesis and show a reduction in the accumulation of a number of major thylakoid-associated proteins including components of PSI (LHCI), PSII (LHCII, D1, CP43) and the cytochrome b6f complex (Cytf). By contrast, no signifi…	CHLM (magnesium-protoporphyrin IX methyltransferase); magnesium protoporphyrin IX methyltransferase	no
up	TCONS_00029220	XLOC_022694	AT4G25930	Chr4:13163912-13191507	q1	q2	OK	0	0.125418	1.79769e+308	1.79769e+308	3.89128e-132	1.00969e-129	yes		unknown protein	no
down	TCONS_00029251	XLOC_022719	AT4G26288	Chr4:13307460-13313109	q1	q2	OK	0.173557	0.108601	-0.468825	4.35584	1.3256e-05	0.00134796	yes			no
down	TCONS_00029516	XLOC_022911	AT4G29370	Chr4:14444887-14464859	q1	q2	OK	0.0775053	0	-1.79769e+308	-1.79769e+308	4.8157e-245	1.99105e-242	yes		kelch repeat-containing F-box family protein	no
up	TCONS_00029570	XLOC_022951	AT4G30210	Chr4:14786632-14807425	q1	q2	OK	0.350137	38.176	4.69164	-4.34953	1.36431e-05	0.00137986	yes	Encodes NADPH-cytochrome P450 reductase that catalyzes the first oxidative step of the phenylpropanoid general pathway.	ATR2 (ARABIDOPSIS P450 REDUCTASE 2); NADPH-hemoprotein reductase	no
up	TCONS_00029576	XLOC_022954	AT4G30320	Chr4:14819175-14838020	q1	q2	OK	0	0.376679	1.79769e+308	1.79769e+308	0	0	yes		allergen V5/Tpx-1-related family protein	no
down	TCONS_00029689	XLOC_023037	AT4G31790	Chr4:15373982-15379025	q1	q2	OK	0.11952	0	-1.79769e+308	-1.79769e+308	1.369e-207	4.95264e-205	yes		diphthine synthase, putative (DPH5)	no
up	TCONS_00029903	XLOC_023182	AT4G34100	Chr4:16326882-16344818	q1	q2	OK	3.10242	22.7596	1.9928	-3.558	0.000373684	0.0293517	yes		protein binding / zinc ion binding	no
down	TCONS_00029905	XLOC_023183	AT4G34103	Chr4:16326882-16344818	q1	q2	OK	0.230841	0	-1.79769e+308	-1.79769e+308	0	0	yes	pseudogene of protein binding / zinc ion binding protein		no
down	TCONS_00030031	XLOC_023287	AT4G35660	Chr4:16904058-16926674	q1	q2	OK	0.0798431	0	-1.79769e+308	-1.79769e+308	1.57733e-117	3.90431e-115	yes		unknown protein	no
down	TCONS_00030128	XLOC_023361	AT4G37080	Chr4:17473271-17489294	q1	q2	OK	1.56141	0.0779089	-2.9978	4.16989	3.0475e-05	0.00291013	yes		unknown protein	no
up	TCONS_00030141	XLOC_023367	AT4G37220	Chr4:17512235-17520956	q1	q2	OK	0	0.105559	1.79769e+308	1.79769e+308	7.88772e-24	1.18234e-21	yes		stress-responsive protein, putative	no
up	TCONS_00030165	XLOC_023386	AT4G37520	Chr4:17631561-17633249	q1	q2	OK	30.6611	169.275	1.70853	-3.41702	0.000633115	0.0464334	yes		peroxidase 50 (PER50) (P50) (PRXR2)	yes
up	TCONS_00030222	XLOC_023432	AT4G38310	Chr4:17935401-17971295	q1	q2	OK	0	0.734448	1.79769e+308	1.79769e+308	3.0789e-28	4.68991e-26	yes		galactosyl transferase GMA12/MNN10 family protein	no
up	TCONS_00030243	XLOC_023446	AT4G38550	Chr4:18025634-18028803	q1	q2	OK	10.3735	85.1057	2.10464	-3.98836	6.65325e-05	0.00609055	yes			no
up	TCONS_00030384	XLOC_023543	AT4G00225	Chr4:80432-97454	q1	q2	OK	0	0.24134	1.79769e+308	1.79769e+308	7.17773e-21	1.0508e-18	yes			no
up	TCONS_00030473	XLOC_023614	AT4G01250	Chr4:507716-524216	q1	q2	OK	7.17422	118.042	2.80055	-3.71775	0.000201005	0.0167315	yes	member of WRKY Transcription Factor; Group II-e	WRKY22; transcription factor	yes
up	TCONS_00030515	XLOC_023641	AT4G01671	Chr4:704406-733513	q1	q2	OK	0.186838	0.714061	1.34073	-34.4557	0	0	yes		unknown protein	no
up	TCONS_00030519	XLOC_023643	AT4G01700	Chr4:704406-733513	q1	q2	OK	34.2172	464.613	2.60847	-5.23059	1.6897e-07	2.00547e-05	yes		chitinase, putative	yes
up	TCONS_00030522	XLOC_023646	AT4G01750	Chr4:756362-766865	q1	q2	OK	1.67697	56.7198	3.52113	-3.40084	0.000671788	0.0488885	yes	Encodes a protein with UDP-xylose-dependent xylosyltransferase activity, which transfers Xyl onto L-fucose and (albeit less efficiently) L-arabinose. The linkage to L-fucose was shown to be preferentially to the <i>O</i>-4 position. Analysis of mutant containing T-DNA insertion in this gene indicate that the RGXT2 protein might be involved in the synthesis of the &alpha;-D-Xyl-(1,3)-&alpha;-L-Fuc…	RGXT2 (rhamnogalacturonan xylosyltransferase 2); UDP-xylosyltransferase	yes
down	TCONS_00030721	XLOC_023815	AT4G04221	Chr4:2033420-2036370	q1	q2	OK	0.416531	0	-1.79769e+308	-1.79769e+308	5.97775e-05	0.00548553	yes	Potential natural antisense gene, locus overlaps with AT4G04220	other RNA	no
down	TCONS_00031096	XLOC_024169	AT4G08170	Chr4:5163398-5167203	q1	q2	OK	0.152999	0	-1.79769e+308	-1.79769e+308	4.41836e-14	6.06702e-12	yes		inositol 1,3,4-trisphosphate 5/6-kinase family protein	no
down	TCONS_00031259	XLOC_024309	AT4G10370	Chr4:6420454-6448136	q1	q2	OK	0.897443	0.0366783	-3.19737	3.76609	0.000165822	0.0140833	yes		DC1 domain-containing protein	no
up	TCONS_00031320	XLOC_024352	AT4G10970	Chr4:6719206-6722220	q1	q2	OK	0.226455	14.3668	4.15013	-3.82373	0.000131447	0.0113953	yes		unknown protein	no
up	TCONS_00031427	XLOC_024441	AT4G12490	Chr4:7409620-7410428	q1	q2	OK	238.549	3964.89	2.81066	-3.4151	0.000637578	0.0466697	yes		protease inhibitor/seed storage/lipid transfer protein (LTP) family protein	yes
up	TCONS_00031428	XLOC_024442	AT4G12500	Chr4:7414149-7414951	q1	q2	OK	217.806	4976.14	3.1288	-4.33139	1.48172e-05	0.00149459	yes		protease inhibitor/seed storage/lipid transfer protein (LTP) family protein	yes
up	TCONS_00031740	XLOC_024679	AT4G15980	Chr4:9052151-9068512	q1	q2	OK	0	0.0736914	1.79769e+308	1.79769e+308	8.68688e-87	1.85702e-84	yes		pectinesterase family protein	no
up	TCONS_00031885	XLOC_024784	AT4G17512	Chr4:9749718-9787460	q1	q2	OK	0	0.560292	1.79769e+308	1.79769e+308	0	0	yes	Pseudogene of AT4G17510; UCH3; ubiquitin thiolesterase		no
up	TCONS_00031888	XLOC_024787	AT4G17565	Chr4:9749718-9787460	q1	q2	OK	0	0.0262536	1.79769e+308	1.79769e+308	0	0	yes		F-box family protein	no
down	TCONS_00031926	XLOC_024819	AT4G17980	Chr4:9974370-9994420	q1	q2	OK	0.290029	0	-1.79769e+308	-1.79769e+308	9.21326e-68	1.7868e-65	yes		anac071 (Arabidopsis NAC domain containing protein 71); transcription factor	no
up	TCONS_00031970	XLOC_024852	AT4G18540	Chr4:10221202-10223028	q1	q2	OK	0.138473	6.58253	3.8615	-3.46218	0.000535822	0.0403196	yes		unknown protein	yes
down	TCONS_00032013	XLOC_024888	AT4G19110	Chr4:10454496-10464174	q1	q2	OK	0.0402367	0	-1.79769e+308	-1.79769e+308	1.64302e-10	2.14643e-08	yes		protein kinase, putative	no
down	TCONS_00032040	XLOC_024910	AT4G19420	Chr4:10587165-10590604	q1	q2	OK	2.29717	0.130971	-2.86446	3.89722	9.73051e-05	0.00863445	yes		pectinacetylesterase family protein	no
up	TCONS_00032071	XLOC_024937	AT4G19810	Chr4:10763933-10777509	q1	q2	OK	40.0294	365.108	2.21058	-3.78373	0.000154494	0.013271	yes		glycosyl hydrolase family 18 protein	yes
up	TCONS_00032144	XLOC_024990	AT4G20870	Chr4:11172614-11180799	q1	q2	OK	1.91032	32.62	2.83766	-4.42634	9.58441e-06	0.00099067	yes	encodes a fatty acid hydroxylase, required for the AtBI-1-mediated suppression of programmed cell death.	FAH2 (FATTY ACID HYDROXYLASE 2); catalytic/ fatty acid alpha-hydroxylase	no
up	TCONS_00032259	XLOC_025079	AT4G22370	Chr4:11807641-11811214	q1	q2	OK	0	0.171572	1.79769e+308	1.79769e+308	2.30862e-56	4.2788e-54	yes		unknown protein	no
up	TCONS_00032382	XLOC_025172	AT4G23810	Chr4:12390166-12393996	q1	q2	OK	21.3739	117.219	1.70188	-3.45018	0.000560207	0.0417371	yes	member of WRKY Transcription Factor; Group III	WRKY53; DNA binding / protein binding / transcription activator/ transcription factor	yes
down	TCONS_00032537	XLOC_025285	AT4G25790	Chr4:13121067-13140960	q1	q2	OK	0.100617	0	-1.79769e+308	-1.79769e+308	1.8453e-72	3.67342e-70	yes		allergen V5/Tpx-1-related family protein	no
up	TCONS_00032616	XLOC_025344	AT4G26910	Chr4:13515477-13527172	q1	q2	OK	6.00225	49.2658	2.10509	-3.66035	0.000251875	0.020512	yes		2-oxoacid dehydrogenase family protein	no
down	TCONS_00032667	XLOC_025377	AT4G27510	Chr4:13743109-13754745	q1	q2	OK	0.073787	0	-1.79769e+308	-1.79769e+308	0	0	yes		unknown protein	no
up	TCONS_00032668	XLOC_025377	AT4G27510	Chr4:13743109-13754745	q1	q2	OK	0	0.12916	1.79769e+308	1.79769e+308	0	0	yes		unknown protein	no
down	TCONS_00032778	XLOC_025457	AT4G29103	Chr4:14340999-14349701	q1	q2	OK	0.453374	0	-1.79769e+308	-1.79769e+308	6.82769e-37	1.0978e-34	yes		unknown protein	no
down	TCONS_00033055	XLOC_025669	AT4G32580	Chr4:15713735-15726109	q1	q2	OK	0.112687	0	-1.79769e+308	-1.79769e+308	5.7536e-175	1.83452e-172	yes		thioredoxin family protein	no
up	TCONS_00033087	XLOC_025695	AT4G33050	Chr4:15944321-15947026	q1	q2	OK	2.35336	31.3055	2.58795	-3.72286	0.000196975	0.0164324	yes		EDA39 (embryo sac development arrest 39); calmodulin binding	no
up	TCONS_00033366	XLOC_025895	AT4G36670	Chr4:17271818-17302406	q1	q2	OK	12.5945	151.535	2.48756	-5.03267	4.83699e-07	5.61688e-05	yes		mannitol transporter, putative	yes
up	TCONS_00033375	XLOC_025900	AT4G36740	Chr4:17314558-17331624	q1	q2	OK	0	0.11325	1.79769e+308	1.79769e+308	1.54615e-198	5.38633e-196	yes	Encodes a homeodomain leucine zipper class I (HD-Zip I) protein.	ATHB40 (ARABIDOPSIS THALIANA HOMEOBOX PROTEIN 40); DNA binding / transcription factor	no
down	TCONS_00033401	XLOC_025918	AT4G37095	Chr4:17473271-17489294	q1	q2	OK	2.96961	0.718275	-1.41933	26.0475	0	0	yes		unknown protein	no
down	TCONS_00033404	XLOC_025921	AT4G37140	Chr4:17489466-17506368	q1	q2	OK	0.647924	0.228929	-1.04036	14.0938	0	0	yes	Encodes a protein with similarity to SABP2, a methyl salicylate esterase from tobacco. However, this protein is truncated and lacks two of the residues of the predicted catalytic triad, suggesting that it does not have this enzymatic activity.	MEE69 (MATERNAL EFFECT EMBRYO ARREST 69); hydrolase, acting on ester bonds	no
down	TCONS_00033406	XLOC_025923	AT4G37160	Chr4:17489466-17506368	q1	q2	OK	0.0993154	0	-1.79769e+308	-1.79769e+308	9.61547e-82	2.02108e-79	yes		sks15 (SKU5 Similar 15); copper ion binding / oxidoreductase	no
up	TCONS_00033420	XLOC_025936	AT4G37360	Chr4:17554659-17571704	q1	q2	OK	0	0.0747942	1.79769e+308	1.79769e+308	0	0	yes	member of CYP81D	CYP81D2; electron carrier/ heme binding / iron ion binding / monooxygenase/ oxygen binding	no
up	TCONS_00033430	XLOC_025944	AT4G37490	Chr4:17605757-17624529	q1	q2	OK	0	0.0337984	1.79769e+308	1.79769e+308	2.16244e-115	5.249e-113	yes	Cyclin-dependent protein kinase CYCB1;1. Functions as an effector of growth control at G2/M. Regulated by TCP20.	CYCB1;1 (CYCLIN B1;1); cyclin-dependent protein kinase regulator	no
up	TCONS_00033543	XLOC_026022	AT4G38870	Chr4:18111360-18159936	q1	q2	OK	0	0.0187649	1.79769e+308	1.79769e+308	1.72101e-298	8.30143e-296	yes		F-box family protein	no
down	TCONS_00033577	XLOC_026044	AT4G39260	Chr4:18273898-18275079	q1	q2	OK	377.686	30.9811	-2.50069	4.31961	1.56308e-05	0.00156407	yes	Encodes a glycine-rich protein with RNA binding domain at the N-terminus. Protein is structurally similar to proteins induced by stress in other plants. Gene expression is induced by cold. Transcript undergoes circadian oscillations that is depressed by overexpression of AtGRP7. A substrate of the type III effector HopU1 (mono-ADP-ribosyltransferase).	GR-RBP8; RNA binding / nucleic acid binding / nucleotide binding	no
up	TCONS_00033591	XLOC_026055	AT4G39500	Chr4:18362187-18374204	q1	q2	OK	0	0.07504	1.79769e+308	1.79769e+308	7.0181e-54	1.2756e-51	yes	member of CYP96A	CYP96A11; electron carrier/ heme binding / iron ion binding / monooxygenase/ oxygen binding	no
up	TCONS_00033774	XLOC_026205	AT5G02140	Chr5:423383-426079	q1	q2	OK	0	0.0328508	1.79769e+308	1.79769e+308	3.37847e-09	4.27986e-07	yes		thaumatin-like protein, putative	no
up	TCONS_00033840	XLOC_026262	AT5G03000	Chr5:682576-716327	q1	q2	OK	0	0.0816068	1.79769e+308	1.79769e+308	0	0	yes		kelch repeat-containing F-box family protein	no
up	TCONS_00033865	XLOC_026282	AT5G03345	Chr5:801249-816664	q1	q2	OK	9.75074	84.9	2.16413	-3.7344	0.00018816	0.0157669	yes			no
up	TCONS_00033906	XLOC_026313	AT5G03750	Chr5:974497-1006373	q1	q2	OK	0	0.570372	1.79769e+308	1.79769e+308	8.35909e-176	2.68805e-173	yes			no
down	TCONS_00033976	XLOC_026363	AT5G04781	Chr5:1383660-1403961	q1	q2	OK	0.113599	0	-1.79769e+308	-1.79769e+308	6.5944e-317	3.3081e-314	yes	Pseudogene of AT1G75170; SEC14 cytosolic factor family protein / phosphoglyceride transfer family protein		no
down	TCONS_00034015	XLOC_026390	AT5G05310	Chr5:1571151-1574579	q1	q2	OK	1.22961	0.0516061	-3.17081	3.59791	0.000320789	0.0254628	yes		unknown protein	no
down	TCONS_00034187	XLOC_026523	AT5G07420	Chr5:2349454-2364374	q1	q2	OK	0.137142	0	-1.79769e+308	-1.79769e+308	0.000230054	0.01894	yes		pectinesterase family protein	no
down	TCONS_00034392	XLOC_026675	AT5G10500	Chr5:3300224-3320008	q1	q2	OK	0.0167641	0	-1.79769e+308	-1.79769e+308	1.1943e-28	1.8266e-26	yes		kinase interacting family protein	no
down	TCONS_00034462	XLOC_026729	AT5G11420	Chr5:3638430-3652404	q1	q2	OK	52.2466	7.7743	-1.90515	3.39559	0.000684804	0.0497395	yes			no
up	TCONS_00034500	XLOC_026757	AT5G11977	Chr5:3854915-3888077	q1	q2	OK	0.0291767	4.79025	5.10097	-10.2346	0	0	yes	Encodes a microRNA that targets several SPL family members, including SPL3,4, and 5. By regulating the expression of SPL3 (and probably also SPL4 and SPL5), this microRNA regulates vegetative phase change. MicroRNAs are regulatory RNAs with a mature length of ~21-nucleotides that are processed from hairpin precursors by Dicer-like enzymes. MicroRNAs can negatively regulate gene expression by atte…	MIR156E; miRNA	no
up	TCONS_00034506	XLOC_026762	AT5G12090	Chr5:3898046-3918679	q1	q2	OK	0	0.237139	1.79769e+308	1.79769e+308	4.26527e-113	1.02214e-110	yes		protein kinase family protein	no
up	TCONS_00034544	XLOC_026797	AT5G13220	Chr5:4218887-4220883	q1	q2	OK	2.93993	89.1505	3.41194	-3.87323	0.000107404	0.0094636	yes		JAZ10 (JASMONATE-ZIM-DOMAIN PROTEIN 10)	yes
up	TCONS_00034545	XLOC_026797	AT5G13220	Chr5:4218887-4220883	q1	q2	OK	40.2743	1415.39	3.55945	-4.25202	2.11847e-05	0.00207026	yes		JAZ10 (JASMONATE-ZIM-DOMAIN PROTEIN 10)	yes
up	TCONS_00034663	XLOC_026881	AT5G14810	Chr5:4782945-4798102	q1	q2	OK	0	0.0319548	1.79769e+308	1.79769e+308	3.79061e-48	6.60268e-46	yes		transposable element gene	no
up	TCONS_00034697	XLOC_026909	AT5G15290	Chr5:4958336-4978910	q1	q2	OK	0	0.178816	1.79769e+308	1.79769e+308	5.33898e-73	1.06848e-70	yes		integral membrane family protein	no
down	TCONS_00034762	XLOC_026955	AT5G16030	Chr5:5229691-5262840	q1	q2	OK	44.4279	4.4478	-2.30146	3.71724	0.000201409	0.0167281	yes		unknown protein	yes
up	TCONS_00034800	XLOC_026981	AT5G16567	Chr5:5417504-5434134	q1	q2	OK	0	0.987301	1.79769e+308	1.79769e+308	4.69888e-22	6.93297e-20	yes		unknown protein	no
down	TCONS_00034943	XLOC_027087	AT5G18636	Chr5:6195916-6230541	q1	q2	OK	0.0983068	0	-1.79769e+308	-1.79769e+308	9.71524e-216	3.61907e-213	yes		unknown protein	no
up	TCONS_00035025	XLOC_027145	AT5G19520	Chr5:6569193-6588936	q1	q2	OK	0	0.0629889	1.79769e+308	1.79769e+308	6.15939e-274	2.75882e-271	yes		MSL9 (MECHANOSENSITIVE CHANNEL OF SMALL CONDUCTANCE-LIKE 9); mechanically-gated ion channel	no
up	TCONS_00035161	XLOC_027254	AT5G22170	Chr5:7346943-7370295	q1	q2	OK	0	0.236203	1.79769e+308	1.79769e+308	3.17392e-43	5.26059e-41	yes		unknown protein	no
up	TCONS_00035291	XLOC_027346	AT5G23903	Chr5:8058672-8067950	q1	q2	OK	0	0.477253	1.79769e+308	1.79769e+308	1.89483e-97	4.2184e-95	yes		unknown protein	no
up	TCONS_00035466	XLOC_027490	AT5G26731	Chr5:9283517-9296865	q1	q2	OK	0	0.300892	1.79769e+308	1.79769e+308	3.37463e-237	1.35071e-234	yes		unknown protein	no
up	TCONS_00035787	XLOC_027779	AT5G30500	Chr5:11596126-11621298	q1	q2	OK	0	0.00810276	1.79769e+308	1.79769e+308	1.24337e-100	2.81811e-98	yes		galactinol synthase, putative	no
up	TCONS_00036145	XLOC_028122	AT5G37320	Chr5:14772511-14796027	q1	q2	OK	0	0.13574	1.79769e+308	1.79769e+308	4.231e-09	5.34185e-07	yes		unknown protein	no
up	TCONS_00036153	XLOC_028127	AT5G37383	Chr5:14816758-14836346	q1	q2	OK	0	0.0429921	1.79769e+308	1.79769e+308	1.00518e-46	1.71905e-44	yes		transposable element gene	no
up	TCONS_00036259	XLOC_028216	AT5G38770	Chr5:15501222-15529531	q1	q2	OK	0	0.915202	1.79769e+308	1.79769e+308	2.20651e-170	6.91815e-168	yes		AtGDU7 (Arabidopsis thaliana GLUTAMINE DUMPER 7)	no
down	TCONS_00036266	XLOC_028223	AT5G38870	Chr5:15561443-15562122	q1	q2	OK	262.12	39.6388	-1.889	3.70303	0.00021304	0.0176163	yes		transposable element gene	yes
up	TCONS_00036300	XLOC_028256	AT5G39400	Chr5:15766036-15770410	q1	q2	OK	0	0.0534347	1.79769e+308	1.79769e+308	8.61949e-34	1.3626e-31	yes		PTEN1; phosphatase	no
up	TCONS_00036419	XLOC_028358	AT5G41071	Chr5:16425882-16443985	q1	q2	OK	0	1.03537	1.79769e+308	1.79769e+308	2.30939e-114	5.56978e-112	yes		unknown protein	no
up	TCONS_00036504	XLOC_028429	AT5G42180	Chr5:16852629-16855645	q1	q2	OK	0	0.0723636	1.79769e+308	1.79769e+308	6.94148e-52	1.24365e-49	yes		peroxidase 64 (PER64) (P64) (PRXR4)	no
down	TCONS_00036540	XLOC_028458	AT5G42560	Chr5:17007412-17028189	q1	q2	OK	4.79823	0.120011	-3.68842	4.2167	2.47902e-05	0.00239156	yes		abscisic acid-responsive HVA22 family protein	no
up	TCONS_00036542	XLOC_028459	AT5G42568	Chr5:17007412-17028189	q1	q2	OK	0	0.278702	1.79769e+308	1.79769e+308	6.15039e-141	1.66477e-138	yes	Pseudogene of AT1G47830; clathrin coat assembly protein, putative		no
up	TCONS_00036565	XLOC_028481	AT5G42830	Chr5:17171958-17196052	q1	q2	OK	7.63265	76.5812	2.30592	-3.89846	9.68081e-05	0.00861066	yes		transferase family protein	yes
up	TCONS_00036566	XLOC_028482	AT5G42840	Chr5:17171958-17196052	q1	q2	OK	0	0.00733188	1.79769e+308	1.79769e+308	5.01451e-263	2.19379e-260	yes		DC1 domain-containing protein	no
up	TCONS_00036642	XLOC_028548	AT5G43820	Chr5:17593631-17638152	q1	q2	OK	0	0.0734756	1.79769e+308	1.79769e+308	2.04777e-08	2.52607e-06	yes			no
up	TCONS_00036701	XLOC_028595	AT5G44575	Chr5:17961180-17985473	q1	q2	OK	93.4795	457.694	1.58846	-3.45104	0.000558435	0.0416876	yes		unknown protein	yes
up	TCONS_00036706	XLOC_028599	AT5G44585	Chr5:17961180-17985473	q1	q2	OK	6.90593	135.002	2.97291	-3.53091	0.000414129	0.0319942	yes		unknown protein	yes
up	TCONS_00036881	XLOC_028739	AT5G46877	Chr5:19005583-19035388	q1	q2	OK	0	0.734966	1.79769e+308	1.79769e+308	2.51532e-69	4.92899e-67	yes	Encodes a defensin-like (DEFL) family protein.		no
up	TCONS_00037214	XLOC_028986	AT5G51160	Chr5:20792210-20795399	q1	q2	OK	0.0503783	1.11629	3.0982	-3.56047	0.000370194	0.0291384	yes		ankyrin repeat family protein	no
up	TCONS_00037374	XLOC_029103	AT5G53110	Chr5:21529000-21529744	q1	q2	OK	19.3666	213.351	2.39939	-3.53927	0.000401241	0.0312553	yes			yes
up	TCONS_00037400	XLOC_029121	AT5G53380	Chr5:21643893-21663577	q1	q2	OK	0.0775014	0.112507	0.372718	-6.45515	1.08115e-10	1.42227e-08	yes		unknown protein	no
down	TCONS_00037439	XLOC_029147	AT5G53740	Chr5:21807961-21814908	q1	q2	OK	0.260103	0	-1.79769e+308	-1.79769e+308	8.83037e-57	1.6529e-54	yes		unknown protein	no
up	TCONS_00037479	XLOC_029177	AT5G54206	Chr5:21997079-22017933	q1	q2	OK	0	0.109982	1.79769e+308	1.79769e+308	6.79648e-07	7.77236e-05	yes			no
up	TCONS_00037480	XLOC_029178	AT5G54210	Chr5:21997079-22017933	q1	q2	OK	0	0.171449	1.79769e+308	1.79769e+308	6.69704e-07	7.68199e-05	yes		NLI interacting factor (NIF) family protein	no
up	TCONS_00037551	XLOC_029231	AT5G55050	Chr5:22326403-22350817	q1	q2	OK	7.28575	123.538	2.83063	-3.87309	0.000107463	0.00944666	yes		GDSL-motif lipase/hydrolase family protein	no
up	TCONS_00037556	XLOC_029234	AT5G55110	Chr5:22358274-22376086	q1	q2	OK	0.14709	0.273909	0.62175	-9.37741	0	0	yes		stigma-specific Stig1 family protein	no
up	TCONS_00037578	XLOC_029252	AT5G55440	Chr5:22461839-22468263	q1	q2	OK	0	0.104756	1.79769e+308	1.79769e+308	1.14854e-22	1.708e-20	yes		unknown protein	no
up	TCONS_00037616	XLOC_029280	AT5G55930	Chr5:22652714-22658064	q1	q2	OK	10.9872	79.6422	1.98081	-3.81685	0.000135165	0.0116639	yes	oligopeptide transporter	OPT1 (OLIGOPEPTIDE TRANSPORTER 1); oligopeptide transporter	yes
up	TCONS_00037652	XLOC_029303	AT5G56300	Chr5:22799506-22834645	q1	q2	OK	0	0.0508061	1.79769e+308	1.79769e+308	1.39694e-25	2.11078e-23	yes	A member of the Arabidopsis SABATH methyltransferase gene family. Encodes GAMT2, a methyltransferase that uses S-adenosine-L-methionine (SAM) as a methyl donor to methylate the carboxyl group of GAs, resulting in the methyl esters of GAs (MeGAs). Expressed most highly in the siliques during seed development.	GAMT2 (GIBBERELLIC ACID METHYLTRANSFERASE 2); S-adenosylmethionine-dependent methyltransferase/ gibberellin carboxyl-O-methyltransferase	no
down	TCONS_00037687	XLOC_029330	AT5G56700	Chr5:22923921-22944978	q1	q2	OK	0.286643	0.0819409	-1.25224	27.576	0	0	yes		F-box protein-related	no
down	TCONS_00037863	XLOC_029451	AT5G59040	Chr5:23818753-23848570	q1	q2	OK	0.280426	0	-1.79769e+308	-1.79769e+308	6.36354e-147	1.76045e-144	yes	encodes a member of copper transporter family and functionally complements a high affinity copper transporter mutant in yeast	COPT3; copper ion transmembrane transporter/ high affinity copper ion transmembrane transporter	no
up	TCONS_00037878	XLOC_029460	AT5G59305	Chr5:23919867-23942213	q1	q2	OK	0	0.229611	1.79769e+308	1.79769e+308	1.4497e-201	5.14562e-199	yes		unknown protein	no
down	TCONS_00037926	XLOC_029493	AT5G59860	Chr5:24112199-24114449	q1	q2	OK	0.264753	0	-1.79769e+308	-1.79769e+308	4.30511e-47	7.43006e-45	yes		RNA recognition motif (RRM)-containing protein	no
up	TCONS_00037951	XLOC_029512	AT5G60110	Chr5:24197998-24206397	q1	q2	OK	0	0.271628	1.79769e+308	1.79769e+308	1.09855e-39	1.80488e-37	yes		APUM18 (Arabidopsis Pumilio 18); RNA binding / binding	no
up	TCONS_00037972	XLOC_029528	AT5G60360	Chr5:24264621-24291020	q1	q2	OK	2.19671	72.8905	3.502	-4.32269	1.54137e-05	0.0015506	yes	Encodes a senescence-associated thiol protease.	AALP (Arabidopsis aleurain-like protease); cysteine-type peptidase	no
up	TCONS_00038028	XLOC_029562	AT5G60964	Chr5:24522956-24537047	q1	q2	OK	0	0.100832	1.79769e+308	1.79769e+308	1.46466e-77	2.97872e-75	yes	Encodes a ECA1 gametogenesis related family protein		no
up	TCONS_00038073	XLOC_029594	AT5G61610	Chr5:24764437-24783350	q1	q2	OK	0	0.039857	1.79769e+308	1.79769e+308	2.80321e-177	9.17113e-175	yes			no
down	TCONS_00038074	XLOC_029595	AT5G61620	Chr5:24764437-24783350	q1	q2	OK	0.0507314	0	-1.79769e+308	-1.79769e+308	2.51756e-178	8.38236e-176	yes		myb family transcription factor	no
down	TCONS_00038126	XLOC_029628	AT5G62290	Chr5:24996233-25021131	q1	q2	OK	9.27985	0.208764	-3.7944	6.29721	3.03044e-10	3.9047e-08	yes		nucleotide-sensitive chloride conductance regulator (ICln) family protein	no
down	TCONS_00038219	XLOC_029699	AT5G63530	Chr5:25433153-25435834	q1	q2	OK	111.718	7.18003	-2.74467	5.27447	1.3314e-07	1.6004e-05	yes	Farnesylated protein that binds metals.	ATFP3; metal ion binding / transition metal ion binding	yes
down	TCONS_00038223	XLOC_029701	AT5G63560	Chr5:25444671-25475196	q1	q2	OK	0.0635023	0	-1.79769e+308	-1.79769e+308	1.03868e-132	2.71383e-130	yes		transferase family protein	no
down	TCONS_00038236	XLOC_029712	AT5G63780	Chr5:25523822-25528013	q1	q2	OK	32.227	0.39033	-4.41357	3.81834	0.00013435	0.0116202	yes	Encodes SHA1 (shoot apical meristem arrest), a putative E3 ligase (a RING finger protein) required for post-embryonic SAM maintenance. The mutant sha1-1 shows a primary SAM-deficient phenotype at the adult stage.	SHA1 (shoot apical meristem arrest 1); protein binding / zinc ion binding	no
up	TCONS_00038243	XLOC_029714	AT5G63850	Chr5:25537073-25568206	q1	q2	OK	1.84817	36.3831	2.97991	-3.72566	0.000194805	0.0162874	yes	Amino acid transporter whose expression is downregulated by dehydration.	AAP4; acidic amino acid transmembrane transporter/ amino acid transmembrane transporter/ neutral amino acid transmembrane transporter/ primary active transmembrane transporter	no
down	TCONS_00038296	XLOC_029755	AT5G64572	Chr5:25810108-25813335	q1	q2	OK	0.072082	0	-1.79769e+308	-1.79769e+308	5.13433e-16	7.20798e-14	yes	Potential natural antisense gene, locus overlaps with AT5G64570	other RNA	no
up	TCONS_00038334	XLOC_029783	AT5G65005	Chr5:25963561-25991315	q1	q2	OK	0	0.192856	1.79769e+308	1.79769e+308	1.81155e-98	4.08131e-96	yes		nucleic acid binding	no
down	TCONS_00038404	XLOC_029827	AT5G65720	Chr5:26296252-26298072	q1	q2	OK	48.3866	4.63571	-2.34543	4.04764	5.17359e-05	0.0048062	yes	cysteine desulfurase whose activity is dependent on AtSufE activation.	NFS1; ATP binding / cysteine desulfurase/ transaminase	no
down	TCONS_00038477	XLOC_029884	AT5G66740	Chr5:26634319-26657546	q1	q2	OK	0.376	0.0038907	-4.571	3.93784	8.22196e-05	0.0074183	yes		unknown protein	no
up	TCONS_00038610	XLOC_029987	AT5G02000	Chr5:370385-404323	q1	q2	OK	0.0619302	0.148155	0.872252	-15.2899	0	0	yes		unknown protein	no
down	TCONS_00038643	XLOC_030011	AT5G02500	Chr5:553744-556445	q1	q2	OK	44.1645	6.15185	-1.97117	3.43699	0.000588226	0.0435657	yes	encodes a member of heat shock protein 70 family.	HSC70-1 (HEAT SHOCK COGNATE PROTEIN 70-1); ATP binding	no
down	TCONS_00038671	XLOC_030034	AT5G03070	Chr5:716721-734943	q1	q2	OK	0.761076	0	-1.79769e+308	-1.79769e+308	7.9359e-20	1.14839e-17	yes	Putative importin alpha isoform. When overexpressed can rescue the impa-4 decreased transformation susceptibility phenotype.	IMPA-9 (IMPORTIN ALPHA ISOFORM 9); binding	no
up	TCONS_00038697	XLOC_030056	AT5G03435	Chr5:845616-858428	q1	q2	OK	0.0120585	0.0722739	1.79069	-18.3402	0	0	yes		C2 domain-containing protein	no
up	TCONS_00038715	XLOC_030071	AT5G03668	Chr5:947100-971627	q1	q2	OK	0	0.0527431	1.79769e+308	1.79769e+308	9.21351e-72	1.81492e-69	yes	Potential natural antisense gene, locus overlaps with AT5G03670	other RNA	no
down	TCONS_00038740	XLOC_030094	AT5G03960	Chr5:1063930-1078304	q1	q2	OK	0.0116984	0	-1.79769e+308	-1.79769e+308	4.24371e-28	6.43812e-26	yes		IQD12 (IQ-domain 12); calmodulin binding	no
down	TCONS_00038812	XLOC_030151	AT5G05030	Chr5:1471480-1493457	q1	q2	OK	0.0724706	0	-1.79769e+308	-1.79769e+308	6.35521e-79	1.2995e-76	yes		unknown protein	no
down	TCONS_00038813	XLOC_030152	AT5G05040	Chr5:1471480-1493457	q1	q2	OK	0.0419808	0	-1.79769e+308	-1.79769e+308	6.27917e-79	1.29097e-76	yes			no
down	TCONS_00038855	XLOC_030184	AT5G05690	Chr5:1702686-1706787	q1	q2	OK	37.1523	5.86008	-1.84686	3.64346	0.000268998	0.0216719	yes	Encodes a member of the CP90A family, a cytochrome P450 monooxygenase which converts 6-deoxocathasterone to 6-deoxoteasterone in the late C6 oxidation pathway and cathasterone to teasterone in the early C6 oxidation pathway of brassinolide biosynthesis. Expressed in cotyledons and leaves. Mutants display de-etiolation and derepression of light-induced genes in the dark, dwarfism, male sterility a…	CPD (CONSTITUTIVE PHOTOMORPHOGENIC DWARF); electron carrier/ heme binding / iron ion binding / monooxygenase/ oxygen binding	yes
up	TCONS_00038876	XLOC_030197	AT5G05980	Chr5:1795293-1804503	q1	q2	OK	0	0.0782217	1.79769e+308	1.79769e+308	2.98957e-25	4.49918e-23	yes		ATDFB (A. THALIANA DHFS-FPGS HOMOLOG B); tetrahydrofolylpolyglutamate synthase	no
up	TCONS_00038923	XLOC_030230	AT5G06570	Chr5:2007599-2011041	q1	q2	OK	10.1089	73.9957	1.9906	-3.52453	0.000424241	0.0327083	yes		hydrolase	yes
up	TCONS_00038978	XLOC_030274	AT5G07350	Chr5:2319789-2325428	q1	q2	OK	1.95279	20.5202	2.35215	-3.75371	0.000174239	0.0147316	yes		tudor domain-containing protein / nuclease family protein	no
down	TCONS_00039082	XLOC_030347	AT5G09210	Chr5:2854953-2869054	q1	q2	OK	0.132258	0	-1.79769e+308	-1.79769e+308	3.7875e-152	1.07144e-149	yes		DNA binding / transcription factor	no
up	TCONS_00039259	XLOC_030467	AT5G11080	Chr5:3510117-3535221	q1	q2	OK	0	0.137217	1.79769e+308	1.79769e+308	0	0	yes		ubiquitin family protein	no
down	TCONS_00039280	XLOC_030484	AT5G11416	Chr5:3638430-3652404	q1	q2	OK	0.732321	0.324414	-0.814197	8.76116	0	0	yes		unknown protein	no
up	TCONS_00039371	XLOC_030546	AT5G12480	Chr5:4035293-4050533	q1	q2	OK	3.27429	23.5506	1.97305	-3.56978	0.000357288	0.0281816	yes	calmodulin-domain protein kinase CDPK isoform 7 (CPK7)	CPK7 (calmodulin-domain protein kinase 7); ATP binding / calcium ion binding / calmodulin-dependent protein kinase/ kinase/ protein kinase/ protein serine/threonine kinase	no
up	TCONS_00039413	XLOC_030575	AT5G13420	Chr5:4292746-4304312	q1	q2	OK	24.4608	135.902	1.71486	-3.53799	0.000403187	0.0313419	yes		transaldolase, putative	yes
up	TCONS_00039431	XLOC_030589	AT5G13670	Chr5:4404603-4409011	q1	q2	OK	0	0.0701414	1.79769e+308	1.79769e+308	1.85635e-05	0.00183799	yes		nodulin MtN21 family protein	no
down	TCONS_00039476	XLOC_030629	AT5G14150	Chr5:4555939-4570947	q1	q2	OK	0.133521	0	-1.79769e+308	-1.79769e+308	6.03333e-164	1.80157e-161	yes		unknown protein	no
up	TCONS_00039594	XLOC_030719	AT5G15800	Chr5:5130491-5161358	q1	q2	OK	0.0487892	3.73526	4.33806	-7.82965	4.88498e-15	6.75708e-13	yes	Encodes a MADS box transcription factor involved flower and ovule development. Functionally redundant with SEP2 and SEP3.	SEP1 (SEPALLATA1); DNA binding / transcription factor	no
down	TCONS_00039764	XLOC_030856	AT5G18220	Chr5:6017864-6020453	q1	q2	OK	0.138109	0	-1.79769e+308	-1.79769e+308	2.08374e-20	3.0387e-18	yes		glycosyl hydrolase family 17 protein	no
down	TCONS_00039829	XLOC_030896	AT5G18880	Chr5:6298121-6306290	q1	q2	OK	0.165492	0	-1.79769e+308	-1.79769e+308	2.52511e-31	3.95853e-29	yes			no
up	TCONS_00039860	XLOC_030918	AT5G19270	Chr5:6477729-6495284	q1	q2	OK	0	0.115829	1.79769e+308	1.79769e+308	2.65451e-52	4.77862e-50	yes		unknown protein	no
up	TCONS_00039993	XLOC_031012	AT5G20860	Chr5:7076445-7103198	q1	q2	OK	0	0.0475313	1.79769e+308	1.79769e+308	0	0	yes		pectinesterase family protein	no
up	TCONS_00040045	XLOC_031049	AT5G22260	Chr5:7346943-7370295	q1	q2	OK	0.0353855	0.799898	3.11818	-3.77439	0.000160398	0.0137155	yes	Sporophytic factor controlling anther and pollen development. Mutants fail to make functional pollen;pollen degeneration occurs after microspore release and the tapetum also appears abnormally vacuolated. Similar to PHD-finger motif transcription factors.	MS1 (male sterility 1); DNA binding / transcription factor	no
up	TCONS_00040124	XLOC_031106	AT5G23080	Chr5:7741893-7754772	q1	q2	OK	0.0208531	1.42642	4.22542	-5.78023	7.45965e-09	9.38668e-07	yes	Interacts with TATA-box binding protein 2. Contains domains with strong similarity to G-patch and SWAP domains, characteristic of RNA binding and processing proteins. Colocalizes with the splicing regulator SRp34 to subnuclear particles. Role in RNA binding or processing. Mutants display developmental defects, including reduced plant height, polycotyly, and reduced vascularization. Strong genetic…	TGH (TOUGH); RNA binding / protein binding	no
up	TCONS_00040324	XLOC_031244	AT5G25451	Chr5:8856993-8858951	q1	q2	OK	0	0.398853	1.79769e+308	1.79769e+308	1.12752e-16	1.60689e-14	yes	Pseudogene of AT5G25440; protein kinase family protein		no
up	TCONS_00041037	XLOC_031881	AT5G36925	Chr5:14564101-14566268	q1	q2	OK	61.6008	554.429	2.19726	-4.0741	4.61922e-05	0.00434484	yes		unknown protein	yes
up	TCONS_00041074	XLOC_031910	AT5G37390	Chr5:14816758-14836346	q1	q2	OK	0	0.00980741	1.79769e+308	1.79769e+308	9.73584e-47	1.67261e-44	yes		transposable element gene	no
up	TCONS_00041239	XLOC_032053	AT5G39580	Chr5:15847077-15849108	q1	q2	OK	10.2932	218.709	3.05626	-5.21018	1.88655e-07	2.22507e-05	yes		peroxidase, putative	yes
up	TCONS_00041602	XLOC_032340	AT5G44380	Chr5:17878721-17881464	q1	q2	OK	7.12444	95.6049	2.59669	-4.54447	5.50735e-06	0.000582046	yes		FAD-binding domain-containing protein	yes
up	TCONS_00041603	XLOC_032341	AT5G44390	Chr5:17882195-17885004	q1	q2	OK	4.98596	37.2125	2.01002	-3.45812	0.000543951	0.0406871	yes		FAD-binding domain-containing protein	yes
down	TCONS_00041658	XLOC_032388	AT5G45180	Chr5:18264716-18282019	q1	q2	OK	0.084956	0	-1.79769e+308	-1.79769e+308	6.34183e-94	1.37922e-91	yes		flavin-containing monooxygenase family protein / FMO family protein	no
down	TCONS_00041694	XLOC_032415	AT5G45576	Chr5:18475757-18489869	q1	q2	OK	0.0546108	0	-1.79769e+308	-1.79769e+308	4.8355e-30	7.45618e-28	yes		transposable element gene	no
up	TCONS_00041731	XLOC_032444	AT5G46050	Chr5:18662845-18679164	q1	q2	OK	18.3482	103.025	1.72544	-3.60506	0.000312084	0.0248242	yes	Encodes a di- and tri-peptide transporter involved in responses to wounding, virulent bacterial pathogens, and high NaCl concentrations. The protein is predicted to have 12 transmembrane helicies.	PTR3 (PEPTIDE TRANSPORTER 3); dipeptide transporter/ transporter/ tripeptide transporter	yes
up	TCONS_00041906	XLOC_032586	AT5G48430	Chr5:19627711-19629163	q1	q2	OK	1.22852	202.976	5.10728	-5.30764	1.11053e-07	1.34349e-05	yes		aspartic-type endopeptidase	yes
down	TCONS_00041938	XLOC_032611	AT5G48750	Chr5:19756816-19772745	q1	q2	OK	0.134349	0	-1.79769e+308	-1.79769e+308	2.73186e-51	4.82551e-49	yes		auxin-responsive protein, putative	no
up	TCONS_00042091	XLOC_032738	AT5G51000	Chr5:20729034-20747297	q1	q2	OK	0	0.0940203	1.79769e+308	1.79769e+308	2.45933e-214	9.07155e-212	yes		F-box family protein	no
up	TCONS_00042172	XLOC_032798	AT5G52130	Chr5:21176421-21195763	q1	q2	OK	0	0.338968	1.79769e+308	1.79769e+308	2.32021e-21	3.40998e-19	yes		unknown protein	no
down	TCONS_00042258	XLOC_032872	AT5G53490	Chr5:21713341-21724642	q1	q2	OK	114.927	0.260931	-6.0878	4.52129	6.1464e-06	0.000647765	yes	thylakoid lumenal 17.4 kDa protein, chloroplast, identical to SP:P81760 Thylakoid lumenal 17.4 kDa protein, chloroplast precursor (P17.4) {Arabidopsis thaliana}. Putative pentapeptide protein.	thylakoid lumenal 17.4 kDa protein, chloroplast	no
down	TCONS_00042407	XLOC_032983	AT5G55565	Chr5:22504577-22525645	q1	q2	OK	0.502494	0	-1.79769e+308	-1.79769e+308	7.158e-43	1.18119e-40	yes	Encodes a defensin-like (DEFL) family protein.		no
up	TCONS_00042548	XLOC_033087	AT5G57540	Chr5:23275168-23311564	q1	q2	OK	0	0.124484	1.79769e+308	1.79769e+308	0	0	yes		xyloglucan:xyloglucosyl transferase, putative / xyloglucan endotransglycosylase, putative / endo-xyloglucan transferase, putative	no
up	TCONS_00042558	XLOC_033096	AT5G57650	Chr5:23325306-23350039	q1	q2	OK	0	2.94356	1.79769e+308	1.79769e+308	4.85944e-233	1.9045e-230	yes		eukaryotic translation initiation factor-related	no
up	TCONS_00042564	XLOC_033102	AT5G57730	Chr5:23384770-23405112	q1	q2	OK	0	1.30962	1.79769e+308	1.79769e+308	0	0	yes		unknown protein	no
up	TCONS_00042625	XLOC_033148	AT5G58630	Chr5:23693327-23697452	q1	q2	OK	0	0.078018	1.79769e+308	1.79769e+308	1.5703e-36	2.51408e-34	yes		unknown protein	no
down	TCONS_00042666	XLOC_033178	AT5G59105	Chr5:23851904-23873691	q1	q2	OK	0.234013	0	-1.79769e+308	-1.79769e+308	7.38629e-61	1.40354e-58	yes	Encodes a defensin-like (DEFL) family protein.		no
up	TCONS_00042706	XLOC_033206	AT5G59620	Chr5:24015456-24023925	q1	q2	OK	0	0.0294696	1.79769e+308	1.79769e+308	4.58514e-83	9.69165e-81	yes		transposable element gene	no
down	TCONS_00042749	XLOC_033242	AT5G60330	Chr5:24264621-24291020	q1	q2	OK	0.313929	0	-1.79769e+308	-1.79769e+308	0	0	yes		unknown protein	no
up	TCONS_00042804	XLOC_033283	AT5G61050	Chr5:24557200-24571066	q1	q2	OK	0	0.168661	1.79769e+308	1.79769e+308	5.91318e-155	1.6983e-152	yes		histone deacetylase-related / HD-related	no
down	TCONS_00042834	XLOC_033303	AT5G61410	Chr5:24662003-24695140	q1	q2	OK	71.6541	12.1854	-1.77161	3.42313	0.000619053	0.0454907	yes	Arabidopsis thaliana ribulose-5-phosphate-3-epimerase mRNA	RPE; catalytic/ ribulose-phosphate 3-epimerase	no
up	TCONS_00042852	XLOC_033316	AT5G61630	Chr5:24764437-24783350	q1	q2	OK	0.0417744	0.125238	1.09793	-22.0534	0	0	yes		unknown protein	no
down	TCONS_00042956	XLOC_033396	AT5G63240	Chr5:25355635-25373861	q1	q2	OK	0.0790507	0	-1.79769e+308	-1.79769e+308	5.6847e-178	1.87615e-175	yes		glycosyl hydrolase family protein 17	no
up	TCONS_00043028	XLOC_033445	AT5G64120	Chr5:25658090-25666244	q1	q2	OK	85.5077	1264.23	2.69361	-4.26932	1.96069e-05	0.00193113	yes	encodes a cell wall bound peroxidase that is induced by hypo-osmolarity	peroxidase, putative	yes
down	TCONS_00043280	XLOC_033623	AT5G67030	Chr5:26753509-26757257	q1	q2	OK	53.924	8.73699	-1.82001	3.73531	0.000187482	0.0157452	yes	Encodes a single copy zeaxanthin epoxidase gene that functions in first step of the biosynthesis of the abiotic stress hormone abscisic acid (ABA). Mutants in this gene are unable to express female sterility in response to beta-aminobutyric acid, as wild type plants do.	ABA1 (ABA DEFICIENT 1); zeaxanthin epoxidase	no
*Column A: designation of induced (up) or repressed (down) expression (hrcC vs mock); Columns B-O are Cufflink outputs (value 1 = mock; value 2 = hrcC); Column P and Q are gene descriptions from www.arabidopsis.org/; Column R = designation of presence (yes) or absence (no) in list produced by GENE-counter (see supporting table S1)

## Sheet: Cufflink calls of original set
Differentially expressed genes identified using GENE-counter*				Cufflinnk output for differentially induced genes identified using GENE-counter^
AIG	p-value	q-value		Gene called	status	value_1	value_2	ln(fold_change)	test_stat	p_value	q_value	significant
AT1G02360	6.06243e-07	0.000179812			OK	4.75245	86.2398	2.89847	-3.90453	9.44091e-05	0.00769501	yes
AT1G02920	8.2278e-15	1.52523e-11		AT1G02920,AT1G02930	OK	769.712	5810.95	2.02148	-6.01837	1.76181e-09	1.8568e-07	yes
AT1G02930	2.52918e-13	3.02482e-10		AT1G02920,AT1G02930	OK	769.712	5810.95	2.02148	-6.01837	1.76181e-09	1.8568e-07	yes
AT1G05010	1.26138e-05	0.00219399			OK	85.447	347.594	1.40314	-2.66344	0.00773471	0.363039	no
AT1G05300	1.80002e-08	8.85592e-06			OK	16.1306	114.092	1.95629	-3.75633	0.000172426	0.0133721	yes
AT1G06620	8.25126e-11	6.65034e-08			n.d.	n.d.	n.d.	n.d.	n.d.	n.d.	n.d.	n.d.
AT1G07160	2.30544e-10	1.64374e-07			OK	1.49023	27.8922	2.92942	-3.31106	0.000929425	0.0623343	no
AT1G07890	0.000708354	0.0495514			OK	524.701	918.992	0.56045	-1.37002	0.170679	1.05472	no
AT1G08090	0.000504783	0.0384288			OK	2.01195	12.5429	1.83005	-2.62284	0.00872013	0.397616	no
AT1G09560	4.32083e-06	0.000885054			OK	961.385	3653.06	1.33495	-1.1264	0.259998	1.04713	no
AT1G09970	0.000144933	0.0148606			OK	146.288	419.179	1.05272	-1.67796	0.0933543	1.48152	no
AT1G10140	2.18902e-06	0.000510428			OK	71.0514	392.191	1.70835	-2.81419	0.00489001	0.261516	no
AT1G10585	6.26578e-05	0.00800161			OK	142.717	477.654	1.20802	-2.47337	0.0133844	0.54701	no
AT1G11260	0.000544543	0.0404588			OK	99.6225	266.036	0.982244	-1.79732	0.0722845	1.3977	no
AT1G12000	0.000687722	0.0485556			OK	21.781	52.6623	0.882862	-1.88057	0.0600298	1.30353	no
AT1G12940	2.89206e-06	0.000638232			OK	0.669618	11.3126	2.82697	-3.15075	0.00162851	0.102082	no
AT1G13110	0.000155574	0.0156737		AT1G13060,AT1G13110	OK	101.757	197.092	0.661086	-2.03654	0.0416959	1.09359	no
AT1G14540	6.05527e-06	0.00120699			OK	4.70112	35.0607	2.00928	-2.62691	0.00861652	0.393515	no
AT1G14870	4.58969e-06	0.000934959		AT1G14870,AT1G14880	OK	328.367	537.701	0.493171	-1.21974	0.222562	0.989117	no
AT1G15520	4.03348e-05	0.00570769			OK	2.13605	11.8044	1.70952	-2.89254	0.00382146	0.212671	no
AT1G15670	0.000492961	0.0376836			OK	8.4962	43.6216	1.63593	-2.73434	0.00625058	0.312768	no
AT1G17380	5.9871e-07	0.00017901			OK	12.3847	65.974	1.6728	-3.17666	0.00148983	0.0944173	no
AT1G17860	0.000299618	0.0260759			OK	15.6763	80.4619	1.63564	-2.61808	0.00884265	0.401928	no
AT1G18300	0.000139769	0.014597			OK	13.4533	73.8748	1.70314	-3.12488	0.00177879	0.109592	no
AT1G18860	2.46621e-06	0.000567919			OK	0.981877	16.2352	2.80547	-2.80851	0.00497708	0.263721	no
AT1G19020	2.29694e-06	0.000532244			OK	92.5584	491.7	1.67003	-3.24694	0.00116652	0.07628	no
AT1G19180	7.20925e-08	2.7842e-05			OK	191.49	803.37	1.43398	-2.79314	0.0052199	0.271586	no
AT1G19640	0.000274985	0.0247453			OK	11.3335	53.0678	1.5438	-3.09957	0.00193799	0.117389	no
AT1G20510	5.34435e-07	0.000161091			OK	45.7904	127.258	1.02214	-2.26994	0.023211	0.799791	no
AT1G21120	2.19819e-05	0.00351284			OK	3.23498	19.3535	1.78885	-2.52611	0.0115333	0.490155	no
AT1G21670	0.00063527	0.0460012			OK	17.2164	31.37	0.599989	-1.04002	0.29833	1.09848	no
AT1G22900	1.51006e-08	7.66922e-06			OK	56.1932	352.671	1.83674	-3.6272	0.000286516	0.0216938	yes
AT1G25220	0.000713776	0.0497429		AT1G25155,AT1G25220	OK	24.0488	97.279	1.3975	-2.71788	0.00657014	0.323138	no
AT1G25390	0.000207737	0.0194245			OK	13.8669	57.7534	1.42668	-2.67191	0.00754209	0.357498	no
AT1G26380	1.84319e-05	0.00306441			OK	0.86408	9.67799	2.41594	-2.58617	0.00970493	0.429585	no
AT1G26410	3.01979e-05	0.00453274			OK	0.148268	3.47831	3.15528	-2.78807	0.00530231	0.274385	no
AT1G26420	1.53801e-05	0.00261568			OK	1.93291	21.5229	2.41009	-3.01804	0.00254411	0.148176	no
AT1G27730	5.7437e-05	0.00749815			OK	39.8861	183.987	1.52883	-3.23245	0.00122736	0.0798948	no
AT1G30135	8.40353e-07	0.000233123			OK	8.73333	98.6524	2.42446	-3.17185	0.00151469	0.0955716	no
AT1G30700	1.88189e-13	2.3257e-10			OK	7.09055	118.658	2.81748	-5.14999	2.60501e-07	2.57565e-05	yes
AT1G30720	3.03582e-14	4.68971e-11			OK	9.73127	167.692	2.84679	-4.94422	7.64495e-07	7.40608e-05	yes
AT1G30730	1.1958e-09	7.38907e-07			OK	3.54809	47.0342	2.58446	-3.94305	8.04519e-05	0.00663255	yes
AT1G30755	4.18628e-05	0.00581298			OK	7.95736	41.7821	1.65837	-3.36595	0.000762797	0.0523799	no
AT1G32350	0.000483418	0.037184			OK	2.81343	14.4337	1.63516	-2.01139	0.0442838	1.1216	no
AT1G36622	5.47508e-08	2.25543e-05			OK	2.08743	9.69272	1.53544	-1.46905	0.14182	1.49357	no
AT1G43160	7.77059e-05	0.0095203			OK	141.058	424.251	1.10115	-1.93273	0.0532695	1.23702	no
AT1G49000	2.58308e-06	0.000587532			OK	9.85381	61.4166	1.82982	-3.05841	0.00222516	0.132278	no
AT1G51680	0.000186186	0.0180703			OK	94.7453	225.266	0.866088	-1.70341	0.0884911	1.45406	no
AT1G51790	8.42575e-07	0.000233123			OK	6.43932	50.2541	2.05467	-3.76504	0.000166525	0.0130198	yes
AT1G51800	4.01751e-16	8.27496e-13			OK	9.12262	168.565	2.91656	-5.16502	2.40411e-07	2.3852e-05	yes
AT1G51820	1.53907e-11	1.39173e-08		AT1G51805,AT1G51820,AT1G51850	OK	41.9697	148.49	1.26357	-3.76057	0.00016953	0.0132187	yes
AT1G51850	5.8402e-14	7.73305e-11		AT1G51805,AT1G51820,AT1G51850	OK	41.9697	148.49	1.26357	-3.76057	0.00016953	0.0132187	yes
AT1G51860	2.18293e-05	0.00351284			OK	0.561093	5.83669	2.34203	-2.30823	0.0209862	0.743615	no
AT1G51890	3.15065e-08	1.35142e-05			OK	4.2794	48.3785	2.42524	-4.78092	1.74496e-06	0.000165151	yes
AT1G52200	6.35962e-08	2.48193e-05			OK	71.185	505.719	1.9607	-4.06624	4.77776e-05	0.00403125	yes
AT1G53310	0.000637797	0.0460045			OK	27.213	87.1968	1.16447	-2.80547	0.00502434	0.265248	no
AT1G53625	3.28533e-09	1.99678e-06			OK	96.0988	721.999	2.01665	-3.97396	7.06886e-05	0.00586125	yes
AT1G55450	0.000187835	0.0181354			OK	58.3985	228.704	1.36514	-2.93614	0.00332321	0.18859	no
AT1G56140	2.46326e-05	0.00386971			OK	8.84071	42.2628	1.56454	-2.0175	0.0436434	1.11322	no
AT1G56660	0.000283644	0.0252791			OK	216.007	197.029	-0.0919601	0.221796	0.824473	1.1038	no
AT1G59870	3.41278e-05	0.00504099		AT1G59870,AT1G59890	OK	238.205	582.088	0.893491	-2.04991	0.0403735	1.08462	no
AT1G61120	1.12089e-05	0.00201493			n.d.	n.d.	n.d.	n.d.	n.d.	n.d.	n.d.	n.d.
AT1G61360	3.06462e-05	0.00458148			OK	4.04605	23.1443	1.74401	-3.12061	0.00180478	0.110483	no
AT1G61560	6.88981e-05	0.00865897			OK	3.68464	28.1605	2.03375	-3.05838	0.00222535	0.132016	no
AT1G62300	3.07678e-06	0.00067498			OK	1.03485	32.5738	3.44926	-6.17332	6.6871e-10	7.07357e-08	yes
AT1G64170	4.47533e-10	3.07265e-07			OK	3.45305	47.1519	2.61411	-4.04845	5.1558e-05	0.00432486	yes
AT1G64400	2.72962e-05	0.00421669			OK	9.59281	50.8655	1.66817	-3.30679	0.000943703	0.0631447	no
AT1G65390	1.11399e-06	0.000295009			OK	5.20237	52.4698	2.31112	-3.91229	9.14253e-05	0.00749427	yes
AT1G65486	0.00013698	0.014392		AT1G65486,AT1G65500	OK	50.1951	441.148	2.17346	-6.23468	4.52692e-10	4.80622e-08	yes
AT1G65500	1.02877e-07	3.77639e-05		AT1G65486,AT1G65500	OK	50.1951	441.148	2.17346	-6.23468	4.52692e-10	4.80622e-08	yes
AT1G65690	1.06925e-06	0.000285198			OK	8.17695	70.0728	2.14822	-3.47613	0.000508714	0.0365918	yes
AT1G65730	0.000132537	0.0141202			OK	8.84299	29.1689	1.19348	-2.18904	0.0285943	0.904082	no
AT1G65845	1.71806e-23	7.96212e-20			OK	155.461	2657.61	2.83879	-5.23258	1.67157e-07	1.68162e-05	yes
AT1G68150	9.6137e-05	0.0111037			OK	0.158926	3.82645	3.18126	-2.24122	0.0250118	0.835817	no
AT1G68620	1.83391e-05	0.00306271			OK	2.2859	22.2841	2.27711	-2.85566	0.00429469	0.233586	no
AT1G70700	9.97861e-05	0.0113833			OK	222.305	582.634	0.963508	-1.91305	0.0557422	1.26285	no
AT1G71697	0.000207571	0.0194245			OK	16.0938	66.6003	1.42027	-2.97521	0.00292783	0.167808	no
AT1G72450	0.000183697	0.017912		AT1G72416,AT1G72440,AT1G72450	FAIL	0	0	0	0	1	1	no
AT1G72520	6.28042e-05	0.00800161			OK	12.6774	43.8025	1.23987	-2.67506	0.00747155	0.355324	no
AT1G74000	0.000256186	0.0231661			OK	3.86165	20.4638	1.66756	-2.36406	0.0180758	0.669341	no
AT1G76070	0.000142064	0.0147484			OK	29.3323	140.928	1.56956	-3.26722	0.0010861	0.0718377	no
AT1G76930	3.30428e-29	3.06266e-25			OK	4522.48	21659.5	1.56638	-1.14199	0.25346	1.03779	no
AT1G80450	8.13129e-05	0.00975319			OK	52.5731	213.804	1.40285	-2.89108	0.00383916	0.213244	no
AT1G80820	0.00067937	0.0484378			OK	4.4409	20.4675	1.52798	-2.10156	0.035592	1.02817	no
AT1G80840	0.000388562	0.031592			OK	12.4656	59.9074	1.56983	-2.87917	0.00398725	0.220194	no
AT2G06050	0.000458909	0.0358995			OK	22.596	16.4044	-0.320223	0.298505	0.765318	1.11963	no
AT2G15390	7.86877e-05	0.0095203			OK	17.0227	71.7041	1.438	-2.76367	0.00571554	0.291573	no
AT2G17740	1.7849e-12	1.94633e-09			OK	9.17453	194.686	3.05495	-5.07735	3.82728e-07	3.77118e-05	yes
AT2G18020	0.000235831	0.0216958			OK	204.776	302.599	0.390492	-0.845042	0.398088	1.17547	no
AT2G18690	1.51539e-05	0.00258907			OK	23.1491	107.058	1.53141	-3.23143	0.00123173	0.0799985	no
AT2G19190	1.25943e-17	3.1129e-14		AT2G19190,AT2G19230	OK	5.09659	136.028	3.28429	-5.83369	5.42134e-09	5.65155e-07	yes
AT2G22470	0.000548641	0.040592			OK	356.28	1033.97	1.06544	-1.52584	0.127049	1.51052	no
AT2G22880	4.45248e-05	0.00613664			OK	79.8214	459.768	1.75093	-3.38917	0.00070105	0.0486039	yes
AT2G23320	9.44872e-06	0.00176036			OK	20.487	77.7062	1.33315	-3.17752	0.0014854	0.0943445	no
AT2G24570	0.000660228	0.0474379			OK	13.6737	58.2889	1.44994	-2.80065	0.0051	0.266795	no
AT2G24850	5.26579e-09	3.05045e-06			OK	159.299	638.512	1.38836	-1.36393	0.17259	1.0543	no
AT2G25735	2.48064e-05	0.00388057			OK	13.7522	108.139	2.06221	-3.44225	0.000576895	0.0407824	yes
AT2G26440	0.000532036	0.0398461			OK	101.267	271.752	0.987127	-1.97932	0.0477798	1.17097	no
AT2G26560	0.000171652	0.0169706			OK	37.0611	121.323	1.18589	-2.54552	0.0109116	0.469278	no
AT2G27660	7.60123e-09	4.20481e-06			n.d.	n.d.	n.d.	n.d.	n.d.	n.d.	n.d.	n.d.
AT2G27690	2.17184e-07	7.38724e-05			FAIL	0	0	0	0	1	1	no
AT2G30490	2.61418e-05	0.00405525			OK	45.4007	177.893	1.36566	-2.72979	0.00633743	0.315468	no
AT2G30750	3.60015e-14	5.13367e-11			OK	2.38137	58.2719	3.19744	-4.5206	6.16658e-06	0.0005597	yes
AT2G30860	0.000457735	0.0358995		AT2G30860,AT2G30870	OK	1365.01	2010.46	0.387204	-0.926243	0.35432	1.14971	no
AT2G33780	0.000491324	0.037636			OK	4.59987	25.0215	1.69371	-2.08619	0.0369618	1.04364	no
AT2G35930	1.51367e-07	5.29427e-05			OK	12.203	96.6975	2.0699	-3.77945	0.000157178	0.0124582	yes
AT2G35980	4.0585e-08	1.70987e-05			OK	58.3213	328.694	1.72916	-2.80567	0.00502127	0.265574	no
AT2G36580	0.000676618	0.0483345			OK	10.5655	48.8814	1.5318	-2.59587	0.00943529	0.422854	no
AT2G36690	3.69922e-10	2.58771e-07			OK	1.05628	19.0446	2.89202	-2.58317	0.00978983	0.432677	no
AT2G36880	9.32707e-05	0.0108402			n.d.	n.d.	n.d.	n.d.	n.d.	n.d.	n.d.	n.d.
AT2G37040	4.32204e-07	0.000135796			OK	28.8928	159.185	1.70647	-3.27823	0.00104458	0.0694106	no
AT2G37430	4.0788e-05	0.0057317			OK	9.45552	61.5859	1.87383	-2.70024	0.00692891	0.33562	no
AT2G37710	0.000276994	0.0248057			OK	42.6778	129.68	1.11139	-2.22391	0.0261545	0.859039	no
AT2G38240	0.000104502	0.0117763			OK	229.005	493.033	0.766833	-1.32575	0.184921	1.00768	no
AT2G38470	9.18529e-05	0.010771			OK	38.222	152.377	1.38294	-3.08613	0.00202783	0.12206	no
AT2G38790	0.000462586	0.0359833		AT2G38770,AT2G38790	OK	17.3119	34.6353	0.693481	-1.57435	0.115406	1.51897	no
AT2G38870	1.91688e-08	9.1113e-06			OK	412.333	2053.24	1.60534	-2.77384	0.00553993	0.284633	no
AT2G38940	1.31681e-06	0.000338515			FAIL	0	0	0	0	1	1	no
AT2G39200	6.56144e-23	1.87185e-19			OK	37.9722	785.753	3.02979	-4.76544	1.88445e-06	0.000177769	yes
AT2G39210	1.30273e-06	0.000337754			OK	24.4615	129.591	1.66729	-3.13338	0.00172807	0.107155	no
AT2G39380	1.10303e-13	1.41017e-10			OK	1.68241	69.5816	3.72227	-4.66259	3.12254e-06	0.000289812	yes
AT2G39420	6.81494e-06	0.00134396		AT2G39400,AT2G39420	OK	20.65	84.8761	1.41348	-3.77702	0.000158714	0.0125454	yes
AT2G39518	5.38432e-10	3.50217e-07		AT2G39518,AT2G39530	OK	29.6265	695.981	3.15665	-8.10964	4.44089e-16	5.07037e-14	yes
AT2G39530	4.99247e-17	1.0888e-13		AT2G39518,AT2G39530	OK	29.6265	695.981	3.15665	-8.10964	4.44089e-16	5.07037e-14	yes
AT2G40740	0.000584978	0.0427681			OK	1.02758	6.89623	1.90377	-2.00843	0.0445975	1.12558	no
AT2G41010	0.000637779	0.0460045			OK	33.0132	114.605	1.24458	-2.17421	0.0296892	0.928498	no
AT2G42060	1.00661e-06	0.000272409			OK	0.301684	4.15845	2.62352	-2.09662	0.0360274	1.0304	no
AT2G42360	3.9139e-05	0.00562433			OK	20.6408	123.478	1.7888	-3.13803	0.00170086	0.105696	no
AT2G43620	1.11258e-18	2.94634e-15		AT2G43610,AT2G43620	OK	56.8038	496.603	2.16819	-4.16264	3.14586e-05	0.00270996	yes
AT2G44370	1.07565e-10	8.13868e-08			n.d.	n.d.	n.d.	n.d.	n.d.	n.d.	n.d.	n.d.
AT2G44380	2.66382e-07	8.66325e-05			n.d.	n.d.	n.d.	n.d.	n.d.	n.d.	n.d.	n.d.
AT2G45220	1.80371e-14	3.03966e-11			OK	16.0735	239.21	2.70017	-5.27529	1.32548e-07	1.33813e-05	yes
AT2G45290	4.00754e-06	0.000825442			OK	5.53631	40.314	1.98537	-3.35538	0.000792549	0.0541644	no
AT2G45300	0.00030132	0.0261626			OK	19.8363	75.2221	1.33293	-2.56411	0.0103441	0.452998	no
AT2G45360	5.05482e-06	0.00101403			OK	0.340553	13.9726	3.71428	-2.69259	0.00708999	0.339423	no
AT2G45570	0.000519904	0.0392575		AT2G45550,AT2G45560,AT2G45570	OK	51.3654	64.5529	0.22852	-0.730129	0.465311	1.18278	no
AT2G47650	0.00068451	0.0485243			OK	171.28	118.434	-0.368939	0.841477	0.400081	1.17616	no
AT3G01290	4.1547e-05	0.00580306			OK	84.1936	374.547	1.4926	-3.0255	0.00248225	0.145161	no
AT3G06350	0.000165093	0.0164538			FAIL	0	0	0	0	1	1	no
AT3G07195	1.42549e-05	0.00244677			n.d.	n.d.	n.d.	n.d.	n.d.	n.d.	n.d.	n.d.
AT3G07390	8.02919e-05	0.009665			OK	157.032	507.636	1.17331	-2.02594	0.042771	1.11166	no
AT3G11340	1.06507e-07	3.87131e-05			OK	149.987	555.624	1.30954	-1.9941	0.0461416	1.14546	no
AT3G13790	7.54564e-08	2.88407e-05		AT3G13784,AT3G13790	OK	65.2564	365.95	1.72417	-3.42551	0.000613652	0.0431687	yes
AT3G14050	1.13562e-05	0.00202419			OK	17.7296	74.5124	1.43573	-3.22386	0.00126474	0.0817732	no
AT3G14060	0.000189072	0.0182074			OK	41.1508	197.333	1.56765	-3.1161	0.00183258	0.111947	no
AT3G15356	2.29168e-05	0.00363095		AT3G15340,AT3G15356	OK	48.0999	260.915	1.69091	-3.59832	0.000320279	0.0241865	yes
AT3G16530	5.42274e-05	0.00723195			OK	50.482	205.706	1.40483	-3.04494	0.00232728	0.137496	no
AT3G18250	1.66341e-07	5.71027e-05			OK	22.3174	354.695	2.76589	-4.357	1.31855e-05	0.00117453	yes
AT3G18830	0.000145113	0.0148606			OK	53.4414	187.159	1.25337	-2.06129	0.039275	1.06908	no
AT3G19010	4.54877e-05	0.00621104			OK	72.9317	277.441	1.33609	-4.05308	5.05469e-05	0.00425244	yes
AT3G21230	4.79176e-10	3.1724e-07			OK	9.87979	100.107	2.31575	-4.49329	7.01327e-06	0.000634547	yes
AT3G21520	0.000391007	0.0317212			OK	1.46349	13.323	2.20867	-1.81278	0.069866	1.38157	no
AT3G22060	9.35398e-15	1.65142e-11			OK	135.95	1398.24	2.33069	-3.65724	0.000254946	0.0195088	yes
AT3G22160	0.000296647	0.0258781			OK	52.4883	192.168	1.29778	-2.59093	0.00957168	0.42631	no
AT3G23250	1.12499e-05	0.00201493			OK	15.993	78.2962	1.58835	-3.2221	0.00127254	0.082093	no
AT3G23550	1.14659e-05	0.00203396			OK	7.64655	53.6739	1.94867	-3.54636	0.000390595	0.0290393	yes
AT3G25760	0.000164118	0.0164007			n.d.	n.d.	n.d.	n.d.	n.d.	n.d.	n.d.	n.d.
AT3G25780	0.000712415	0.0497416		AT3G25770,AT3G25780	OK	1995.39	3328.85	0.511789	-0.577059	0.563899	1.17646	no
AT3G26210	7.59038e-05	0.00934927			OK	19.1881	89.8911	1.54431	-3.25687	0.00112648	0.0743374	no
AT3G26500	7.71212e-09	4.20481e-06			OK	31.0962	204.578	1.88386	-3.39312	0.00069101	0.0480236	yes
AT3G26830	2.00804e-06	0.000474193			OK	2.66271	24.4481	2.21721	-3.08693	0.00202233	0.121985	no
AT3G43270	1.28882e-05	0.00222247			OK	31.5986	53.1441	0.519893	-0.865615	0.386701	1.17439	no
AT3G44860	1.55333e-10	1.1518e-07			OK	129.344	690.313	1.67467	-3.05734	0.00223313	0.132205	no
AT3G45060	5.73358e-11	4.72383e-08			OK	4.08204	52.219	2.54885	-4.27597	1.90306e-05	0.00166428	yes
AT3G45290	0.000103324	0.0116806			OK	2.53684	28.0582	2.40336	-2.95675	0.00310895	0.17713	no
AT3G46280	6.99309e-24	3.70384e-20			OK	4.78548	161.793	3.52073	-5.55803	2.72844e-08	2.81372e-06	yes
AT3G46690	2.39643e-05	0.00378075		AT3G46690,AT3G46740	FAIL	0	0	0	0	1	1	no
AT3G47380	0.000236505	0.021704			OK	72.8933	292.844	1.39064	-2.82611	0.00471171	0.254344	no
AT3G48360	2.37865e-07	7.90243e-05			OK	78.4605	446.061	1.73786	-3.53711	0.000404532	0.0297677	yes
AT3G49620	0.000203023	0.0192508			OK	9.02549	43.8813	1.58144	-2.7713	0.0055833	0.285333	no
AT3G49780	2.19692e-05	0.00351284			OK	250.482	1190.51	1.55875	-3.16739	0.00153812	0.0968378	no
AT3G50480	3.52769e-06	0.000744309			OK	187.261	744.79	1.3806	-2.58736	0.00967159	0.428769	no
AT3G50740	0.000380306	0.0310434			OK	12.3809	49.5339	1.3865	-2.70795	0.00676996	0.330145	no
AT3G51330	2.18259e-08	1.0243e-05		AT3G51330,AT3G51340,AT3G51380	OK	67.3339	261.114	1.35529	-4.29865	1.71843e-05	0.00151665	yes
AT3G51340	0.000424685	0.033788		AT3G51330,AT3G51340,AT3G51380	OK	67.3339	261.114	1.35529	-4.29865	1.71843e-05	0.00151665	yes
AT3G51440	0.000160769	0.0161095			OK	48.3799	176.984	1.29698	-2.91386	0.00356988	0.201397	no
AT3G51450	5.8055e-08	2.36526e-05		AT3G51450,AT3G51460	OK	248.263	921.426	1.31144	-2.03404	0.0419471	1.09619	no
AT3G52190	0.000126538	0.013559			OK	25.4	55.6753	0.784787	-1.24212	0.214194	0.980867	no
AT3G52450	2.45765e-07	8.06347e-05			FAIL	0	0	0	0	1	1	no
AT3G53180	0.000183672	0.017912		AT3G53180,AT3G53190,AT3G53230	OK	47.0451	114.408	0.888664	-2.25812	0.0239381	0.81605	no
AT3G53260	0.000579643	0.0424709			OK	20.2716	62.7301	1.12962	-2.15611	0.0310749	0.952171	no
AT3G54420	0.000118826	0.0129926			OK	27.5228	141.567	1.63776	-3.126	0.00177201	0.109644	no
AT3G54640	5.71317e-05	0.00748466			OK	70.9203	246.808	1.24705	-2.29287	0.0218553	0.767792	no
AT3G55150	3.28766e-14	4.87561e-11			OK	0.574281	29.8041	3.94928	-3.82439	0.000131095	0.0105654	yes
AT3G55470	0.000248119	0.022602		AT3G55460,AT3G55470	OK	144.198	191.276	0.282531	-0.815181	0.414969	1.17979	no
AT3G55970	8.26931e-06	0.00157571			OK	379.26	1148.48	1.10798	-1.85114	0.0641493	1.33844	no
AT3G56710	0.000187016	0.0181035			OK	64.8887	204.736	1.14905	-1.98658	0.0469687	1.16098	no
AT3G57550	0.000339013	0.0284364			OK	16.4077	60.9164	1.31175	-2.9771	0.00290991	0.167113	no
AT4G01250	2.93652e-08	1.31171e-05		AT4G01210,AT4G01250	OK	19.0238	163.757	2.15269	-5.19801	2.01432e-07	2.00539e-05	yes
AT4G01700	4.07661e-13	4.72313e-10			OK	34.2172	464.613	2.60847	-5.23059	1.6897e-07	1.68806e-05	yes
AT4G01750	7.97767e-06	0.00155429			OK	1.67697	56.7198	3.52113	-3.40084	0.000671785	0.0469141	yes
AT4G02330	4.6632e-06	0.000944743			OK	42.7939	190.725	1.49443	-4.12348	3.73187e-05	0.00319563	yes
AT4G02380	0.000196244	0.0187037			OK	30.5156	94.5942	1.13136	-2.49876	0.0124627	0.523471	no
AT4G03460	1.61367e-06	0.000391026			OK	0.582672	9.62776	2.80478	-2.52665	0.0115155	0.490126	no
AT4G08030	0.000667407	0.0478609			OK	16.3695	46.1531	1.03655	-1.80551	0.0709954	1.38769	no
AT4G08850	0.000118531	0.0129926			OK	46.2629	155.467	1.21209	-1.88448	0.0594994	1.29887	no
AT4G09000	0.000541781	0.0403344			OK	276.661	403.039	0.376242	-0.828804	0.407215	1.17966	no
AT4G11170	5.60199e-05	0.00741764			OK	0.289533	5.12817	2.87423	-2.54191	0.0110247	0.472733	no
AT4G12470	2.00012e-10	1.45401e-07			OK	442.193	2434.19	1.70562	-2.81018	0.00495131	0.263325	no
AT4G12480	2.48008e-11	2.18926e-08			OK	381.024	2505.21	1.88327	-2.817	0.00484753	0.259726	no
AT4G12490	9.82121e-27	7.28242e-23			OK	238.549	3964.89	2.81066	-3.4151	0.000637578	0.0446336	yes
AT4G12500	1.04959e-37	3.89135e-33			OK	217.806	4976.14	3.1288	-4.33139	1.48172e-05	0.00131175	yes
AT4G14430	0.000134413	0.0142639			OK	188.359	270.674	0.362566	-0.816794	0.414046	1.1795	no
AT4G14450	0.000122216	0.013249			OK	4.63335	41.5033	2.19249	-2.51052	0.0120555	0.507849	no
AT4G15233	7.87931e-05	0.0095203			OK	1.08983	7.50986	1.9302	-2.42871	0.0151527	0.599688	no
AT4G15660	0.000367833	0.0303053			OK	240.558	498.085	0.72781	-1.62224	0.104752	1.51987	no
AT4G16260	0.000289529	0.0255035			OK	9.80586	52.0327	1.66889	-2.835	0.00458252	0.248302	no
AT4G18430	2.94263e-05	0.00447033			OK	1.74587	18.5186	2.36152	-2.15294	0.0313237	0.956736	no
AT4G18540	1.60714e-07	5.56865e-05			OK	0.138473	6.58253	3.8615	-3.46218	0.000535822	0.0384456	yes
AT4G19810	4.64012e-10	3.12786e-07			OK	40.0294	365.108	2.21058	-3.78373	0.000154494	0.0122793	yes
AT4G20000	0.000539528	0.0402475			OK	4.07697	15.239	1.3185	-1.50358	0.13269	1.50959	no
AT4G20830	1.08497e-08	5.74646e-06			OK	205.153	874.745	1.45018	-2.17428	0.029684	0.929344	no
AT4G20860	5.41095e-15	1.05585e-11			OK	21.9678	234.711	2.36878	-4.98809	6.09784e-07	5.96758e-05	yes
AT4G21120	9.75473e-05	0.0112316			OK	8.58721	41.4041	1.57311	-2.87229	0.00407514	0.223759	no
AT4G21400	0.000182023	0.0178978		AT4G21380,AT4G21400	OK	13.5907	39.5185	1.06738	-2.73474	0.00624287	0.312927	no
AT4G21410	4.74926e-07	0.000144327			OK	3.82208	32.9615	2.15455	-3.31818	0.00090607	0.0610526	no
AT4G22470	4.4216e-17	1.02457e-13			OK	2093	8996.84	1.45828	-0.622118	0.533864	1.17903	no
AT4G23210	5.97963e-05	0.00775157		AT4G23210,AT4G23230,AT4G23250,AT4G23260	OK	279.103	819.233	1.07679	-2.65957	0.00782406	0.366039	no
AT4G23215	0.000165843	0.0164842			OK	26.2037	87.1182	1.20136	-1.83474	0.0665445	1.35309	no
AT4G23300	0.000142412	0.0147484		AT4G23280,AT4G23300	OK	14.0431	56.5023	1.39215	-3.01822	0.00254266	0.148392	no
AT4G23470	1.0159e-07	3.76644e-05			OK	210.787	370.476	0.563941	-1.02492	0.305403	1.10626	no
AT4G23550	6.50264e-09	3.65281e-06			OK	6.27677	65.0275	2.33796	-3.76902	0.000163892	0.0128839	yes
AT4G23810	3.51808e-06	0.000744309			OK	21.3739	117.219	1.70188	-3.45018	0.000560207	0.0397002	yes
AT4G25030	0.000546656	0.0405345		AT4G24990,AT4G25030	OK	85.2489	142.864	0.51632	-1.11813	0.26351	1.05243	no
AT4G25110	0.000573182	0.0420806			OK	10.7328	44.2831	1.4173	-2.64484	0.00817299	0.37806	no
AT4G25350	0.000114153	0.0125585			OK	0.655482	7.93076	2.49313	-2.22406	0.0261446	0.859693	no
AT4G26200	1.08273e-09	6.92107e-07			OK	0.183506	11.8142	4.16481	-3.24811	0.00116173	0.0761393	no
AT4G30190	4.04259e-11	3.40634e-08			OK	68.4803	389.496	1.73831	-2.45719	0.014003	0.567456	no
AT4G31500	8.52243e-06	0.00161209			OK	198.093	581.207	1.07637	-1.66924	0.0950708	1.49067	no
AT4G31550	7.88329e-05	0.0095203			OK	45.6078	178.236	1.36303	-3.82056	0.000133148	0.0107009	yes
AT4G32650	0.000286269	0.0254519			OK	11.2212	9.77307	-0.138177	0.297814	0.765845	1.1196	no
AT4G34200	0.000439264	0.0347243			OK	25.8366	82.3242	1.15887	-2.23869	0.0251764	0.838396	no
AT4G35480	0.00036783	0.0303053			OK	146.245	305.133	0.735466	-1.46982	0.14161	1.49464	no
AT4G35630	0.000103338	0.0116806			OK	88.4288	269.181	1.11319	-2.02074	0.0433063	1.1145	no
AT4G36670	9.60568e-11	7.57724e-08		AT4G36660,AT4G36670	OK	16.5109	155.673	2.24373	-5.00002	5.73242e-07	5.62911e-05	yes
AT4G37520	1.46094e-06	0.000365976			OK	30.6611	169.275	1.70853	-3.41702	0.000633115	0.0444292	yes
AT4G37530	4.46673e-07	0.000139163			OK	94.9504	400.566	1.43953	-3.27618	0.00105221	0.0697563	no
AT4G39230	0.000683707	0.0485243			OK	9.69209	28.0655	1.06323	-1.87662	0.0605705	1.30836	no
AT4G39830	0.000465737	0.0360485			OK	6.97911	36.1809	1.64561	-2.64676	0.00812678	0.377135	no
AT5G01100	0.000523476	0.0393669			OK	5.26239	22.8299	1.46749	-2.5581	0.0105245	0.459501	no
AT5G01540	0.00013703	0.014392			OK	4.916	23.3843	1.55957	-2.89739	0.00376286	0.210223	no
AT5G03210	0.000182478	0.0178978			OK	3.43129	8.80945	0.942888	-0.912271	0.361626	1.15454	no
AT5G04860	0.000293489	0.0257846			OK	1.29248	8.71833	1.90886	-2.56818	0.0102233	0.44839	no
AT5G05190	0.000458061	0.0358995			OK	0.508617	4.17279	2.10464	-2.02036	0.0433463	1.11254	no
AT5G05340	2.18785e-05	0.00351284			OK	13.9091	92.0219	1.88948	-2.97478	0.00293196	0.16771	no
AT5G05600	1.59567e-06	0.000391026			OK	585.6	1749.71	1.09457	-1.26891	0.204474	0.97306	no
AT5G05730	6.24039e-06	0.00123723			OK	52.0474	193.333	1.31226	-2.42835	0.0151679	0.598642	no
AT5G06320	0.000108322	0.0120602			OK	278.354	762.036	1.0071	-1.2292	0.218997	0.985605	no
AT5G06570	6.31218e-07	0.000185733			OK	12.043	77.0642	1.85615	-3.57346	0.000352291	0.0263962	yes
AT5G06870	1.20521e-06	0.000316901			OK	511.531	1413.99	1.01676	-1.40775	0.159205	1.09245	no
AT5G11670	0.000209134	0.0194327			OK	124.375	376.614	1.10792	-2.42329	0.0153807	0.603729	no
AT5G13220	2.34789e-23	9.672e-20			OK	129.228	1608.65	2.52157	-3.58247	0.000340361	0.0256357	yes
AT5G13420	6.96611e-05	0.00872393			OK	15.9397	59.0261	1.30917	-1.42052	0.155456	1.43912	no
AT5G16170	0.000322125	0.0275179			OK	5.83547	27.3175	1.54357	-2.35279	0.0186333	0.682082	no
AT5G19230	3.39466e-12	3.59591e-09			OK	147.623	1093.85	2.0028	-3.35375	0.000797231	0.0543553	no
AT5G19240	0.000105746	0.0118803			OK	604.289	1456.78	0.879928	-1.36179	0.173264	1.03663	no
AT5G20050	0.000651173	0.0468782			OK	25.2857	85.8372	1.22221	-2.59865	0.00935915	0.420096	no
AT5G20230	0.000142013	0.0147484			n.d.	n.d.	n.d.	n.d.	n.d.	n.d.	n.d.	n.d.
AT5G24110	8.11994e-06	0.00156795			OK	4.262	77.5789	2.90156	-3.21096	0.00132291	0.0851516	no
AT5G24230	0.000560177	0.0412075			OK	2.49614	18.2497	1.9894	-2.51746	0.0118206	0.499414	no
AT5G24430	0.000328518	0.0279244			OK	11.8701	49.5265	1.42848	-2.55622	0.0105817	0.459904	no
AT5G25260	0.000553122	0.0407694			OK	12.9203	46.5652	1.28205	-2.54969	0.0107818	0.465789	no
AT5G25930	4.02629e-05	0.00570769			OK	1.51532	10.9911	1.98146	-2.88272	0.00394256	0.218145	no
AT5G26920	9.85021e-05	0.0112775			OK	7.31306	34.4346	1.5494	-2.79793	0.00514313	0.268076	no
AT5G27060	4.6102e-05	0.00623807			OK	6.91966	25.1107	1.28893	-2.3995	0.0164175	0.628146	no
AT5G27420	0.00024442	0.0223198		AT5G27420,AT5G27450	OK	12.4033	39.4834	1.15791	-2.47659	0.0132643	0.54598	no
AT5G33290	9.25495e-07	0.000254168			OK	18.9618	87.5123	1.52936	-3.19973	0.00137556	0.0883431	no
AT5G35735	4.12807e-08	1.71964e-05			OK	250.588	979.995	1.36374	-1.84296	0.0653353	1.34177	no
AT5G36925	1.78503e-08	8.85592e-06			OK	61.6008	554.429	2.19726	-4.0741	4.61922e-05	0.00390895	yes
AT5G37600	1.35492e-11	1.25585e-08			OK	197.721	1149.02	1.7598	-2.62868	0.00857174	0.392092	no
AT5G38710	0.000287685	0.0254556			OK	30.4653	122.56	1.39202	-3.63147	0.000281809	0.0213937	yes
AT5G38900	0.000149302	0.0151654			OK	7.10091	42.8132	1.79663	-2.74766	0.00600222	0.304042	no
AT5G39580	3.06013e-11	2.63847e-08			OK	14.29	227.755	2.76872	-5.37851	7.51049e-08	7.66283e-06	yes
AT5G40780	8.28763e-06	0.00157571		AT5G40760,AT5G40780	OK	97.1796	350.632	1.28318	-4.87233	1.10288e-06	0.000105422	yes
AT5G42050	7.45385e-05	0.00924252			n.d.	n.d.	n.d.	n.d.	n.d.	n.d.	n.d.	n.d.
AT5G42830	1.48592e-08	7.65144e-06			OK	7.63265	76.5812	2.30592	-3.89846	9.68081e-05	0.00786826	yes
AT5G43290	1.28823e-06	0.000336347			OK	8.57117	68.147	2.07326	-3.14391	0.00166705	0.104044	no
AT5G43580	3.36909e-05	0.00499636			OK	4.76639	41.0605	2.15346	-2.40696	0.0160861	0.621246	no
AT5G44380	4.15707e-12	4.05588e-09			OK	7.12444	95.6049	2.59669	-4.54447	5.50735e-06	0.000501447	yes
AT5G44390	1.01996e-05	0.00187995			OK	4.98596	37.2125	2.01002	-3.45812	0.000543951	0.0388352	yes
AT5G44575	1.93013e-06	0.000461674			OK	93.4795	457.694	1.58846	-3.45104	0.000558435	0.0396724	yes
AT5G44585	2.56015e-06	0.00058591			OK	6.90593	135.002	2.97291	-3.53091	0.000414128	0.0303962	yes
AT5G46050	7.8048e-05	0.0095203		AT5G46020,AT5G46050	OK	76.7819	143.717	0.62688	-1.81711	0.0692005	1.37788	no
AT5G48400	9.20946e-05	0.010771			FAIL	0	0	0	0	1	1	no
AT5G48430	5.01844e-30	9.30293e-26			OK	1.22852	202.976	5.10728	-5.30764	1.11053e-07	1.12508e-05	yes
AT5G48540	0.000294937	0.0258489			OK	30.2453	156.01	1.64058	-3.2961	0.000980366	0.0654457	no
AT5G48657	6.06312e-05	0.00781566			FAIL	0	0	0	0	1	1	no
AT5G50200	3.65004e-09	2.14802e-06			OK	109.329	646.95	1.7779	-3.0804	0.00206723	0.123655	no
AT5G53110	2.81509e-06	0.000624966			OK	19.3666	213.351	2.39939	-3.53927	0.000401241	0.0296013	yes
AT5G54160	6.21016e-13	6.97702e-10			OK	653.081	3481.06	1.67339	-0.900449	0.367881	1.15793	no
AT5G54810	1.99269e-05	0.00325458			OK	398.551	1071.5	0.988981	-0.962691	0.335703	1.1346	no
AT5G55930	1.3982e-06	0.00035264			OK	10.9872	79.6422	1.98081	-3.81685	0.000135165	0.0108328	yes
AT5G57220	2.0267e-05	0.0032956			OK	1.84458	15.6181	2.13618	-2.6355	0.00840138	0.388001	no
AT5G58350	0.000272533	0.0245843			n.d.	n.d.	n.d.	n.d.	n.d.	n.d.	n.d.	n.d.
AT5G61160	3.53333e-06	0.000744309			OK	1.88644	21.4971	2.43322	-2.98639	0.00282292	0.162768	no
AT5G61560	7.54646e-05	0.00932617		AT5G61560,AT5G61580	OK	16.9266	55.9057	1.19478	-3.54318	0.000395339	0.0292408	yes
AT5G61790	0.000683707	0.0485243			OK	160.812	326.891	0.709389	-1.04308	0.296911	1.09677	no
AT5G61890	1.26033e-05	0.00219399			OK	59.7639	257.86	1.46201	-2.87532	0.00403615	0.222042	no
AT5G62480	1.97786e-06	0.000470058			OK	2.64442	19.1526	1.97999	-2.27501	0.0229051	0.790197	no
AT5G64100	2.20952e-05	0.00351579			OK	0	4.59323	1.79769e+308	1.79769e+308	0.0330449	0.985253	no
AT5G64120	6.83685e-25	4.2246e-21			OK	85.5077	1264.23	2.69361	-4.26932	1.96069e-05	0.00170949	yes
AT5G64660	0.000515762	0.0391464			OK	3.98806	19.5524	1.58979	-2.2916	0.0219289	0.769439	no
AT5G64750	8.15506e-05	0.00975319			FAIL	0	0	0	0	1	1	no
AT5G64905	2.90759e-08	1.31171e-05			OK	4.53355	83.334	2.91135	-3.04419	0.0023331	0.137557	no
AT5G67080	2.13739e-06	0.000501543			OK	0.840836	20.963	3.21612	-2.86232	0.00420554	0.230041	no
AT5G67420	2.52745e-05	0.0039372			OK	56.5426	194.178	1.23378	-2.44311	0.0145611	0.582689	no
ATCG00450	0.000380977	0.0310434			OK	42.4887	167.256	1.37029	-1.27947	0.200731	0.973442	no
ATCG00500	0.000138855	0.0145425			OK	18.8278	50.6553	0.989711	-1.58055	0.113982	1.52464	no
*See Supporting Table S1				^Column E: AIG is presented only in cases where they were ambiguously assigned by Cufflinks; G: mock; H: hrcC; n.d. = not detected (no calls by Cufflinks)
